# Supplementary material for: Dynamic analysis of Tapping Panel Dryness in Hevea brasiliensis reveals new insights on this physiological syndrome affecting latex production
Source: Heliyon. 2022 Oct 3;8(10):e10920. doi: 10.1016/j.heliyon.2022.e10920 (PMC9547236; doi:10.1016/j.heliyon.2022.e10920)
Supplement: Supplementary Data Table 1 [file mmc1.xlsx]

## Sheet: Supplementary Data Table 1
Supplementary Table 1. Dataset from the polyclonal trial PT1.
Id_trial	Id_plant	Genotype	Harvesting_system	Year	Month	Yield_day (g rubber/day)	Number_tapping_days_per_month	Yield_Month (g rubber/month)	Yield_day_gct (g. rubber/cm tapping cut/day)	Yield_month_gct (g. rubber/cm tapping cut/month)	DCL (%)	Suc (mM)	Pi (mM)	RSH (mM)	TSC (%)
PT1	PT1A11	PB260	d1 ET0%	2010	8	9.23	24	221.52	0.321805	7.72331	10	4.03468	6.19297	0.848251	36
PT1	PT1A11	PB260	d1 ET0%	2011	1	8.3	24	199.2	0.28938	6.94513	10	1.14986	12.5664	1.43918	27.18
PT1	PT1A11	PB260	d1 ET0%	2011	4	11.22	24	269.28	0.391186	9.38847	90	1.62037	8.78834	0.631313	39.78
PT1	PT1A11	PB260	d1 ET0%	2011	6	9.94	24	238.56	0.346559	8.31742	30	5.02686	6.33684	1.19132	38.16
PT1	PT1A11	PB260	d1 ET0%	2011	12	11.23	24	269.52	0.391535	9.39684	47.5	2.00859	4.2531	0.726844	29.16
PT1	PT1A11	PB260	d1 ET0%	2012	3	8.89	24	213.36	0.309951	7.43882	90	1.97875	9.75959	0.736641	37.8
PT1	PT1A11	PB260	d1 ET0%	2012	6	9.98	24	239.52	0.347954	8.35089	90	2.54545	17.1442	2.22918	41.4
PT1	PT1A11	PB260	d1 ET0%	2012	7	11.58	24	277.92	0.403738	9.68971	95	1.58928	4.94194	0.533556	36.72
PT1	PT1A11	PB260	d1 ET0%	2012	9	8.43	24	202.32	0.293913	7.05391	80	3.60435	3.37344	0.261237	43.2
PT1	PT1A11	PB260	d1 ET0%	2012	10	6.87	24	164.88	0.239523	5.74856	92.5	0.672703	5.04394	0.398429	39.24
PT1	PT1A11	PB260	d1 ET0%	2012	12	10.5	24	252	0.366083	8.786	90	1.33284	6.06223	0.428693	38.88
PT1	PT1A11	PB260	d1 ET0%	2013	1	6.78	24	162.72	0.236385	5.67325	91.25	4.60128	5.91739	0.405393
PT1	PT1A11	PB260	d1 ET0%	2013	2	7.7	24	184.8	0.268461	6.44307	87.5	2.03763	3.56866	0.584967
PT1	PT1A12	PB260	d1 ET0%	2010	8	14.93	24	358.32	0.444014	10.6563	0	6.72038	15.8953	1.10104	32.4
PT1	PT1A12	PB260	d1 ET0%	2011	1	15.4	24	369.6	0.457992	10.9918	0	0.393788	22.2963	1.72118	27.72
PT1	PT1A12	PB260	d1 ET0%	2011	4	11.76	24	282.24	0.349739	8.39374	60	2.20679	22.9377	0.717172	41.4
PT1	PT1A12	PB260	d1 ET0%	2011	6	11.98	24	287.52	0.356282	8.55077	5	2.29585	20.6156	1.23729	39.24
PT1	PT1A12	PB260	d1 ET0%	2011	12	15.2	24	364.8	0.452044	10.8491	7.5	1.23007	8.2153	0.86021	29.52
PT1	PT1A12	PB260	d1 ET0%	2012	3	13.83	24	331.92	0.411301	9.87121	15	1.99279	26.6333	1.05153	36
PT1	PT1A12	PB260	d1 ET0%	2012	6	15.68	24	376.32	0.466319	11.1917	50	3.84921	21.946	2.696	37.8
PT1	PT1A12	PB260	d1 ET0%	2012	7	13.57	24	325.68	0.403568	9.68564	10	2.10628	14.0577	0.791001	36.72
PT1	PT1A12	PB260	d1 ET0%	2012	9	9.91	24	237.84	0.294721	7.0733	95	3.31545	8.24022	1.04495	48.6
PT1	PT1A12	PB260	d1 ET0%	2012	10	9.35	24	224.4	0.278066	6.6736	87.5	1.56637	12.1863	0.529539	48.6
PT1	PT1A12	PB260	d1 ET0%	2012	12	13.65	24	327.6	0.405947	9.74274	20	2.61518	14.5493	0.691755	39.6
PT1	PT1A12	PB260	d1 ET0%	2013	1	13.25	24	318	0.394051	9.45723	5	2.04029	17.3598	0.552502	38.88
PT1	PT1A12	PB260	d1 ET0%	2013	2	12.95	24	310.8	0.38513	9.24311	5	1.45153	9.70286	0.651886
PT1	PT1A13	PB260	d1 ET0%	2010	8	11.219	24	269.257	0.315158	7.56378	70	4.99123	16.3288	0.999925	37.8
PT1	PT1A13	PB260	d1 ET0%	2011	1	8.5	24	204	0.238776	5.73063	90	7.3087	15.145	1.25766	36.54
PT1	PT1A13	PB260	d1 ET0%	2011	4	8.59524	24	206.286	0.241451	5.79483	95	3.42593	8.92983	0.565657	43.2
PT1	PT1A13	PB260	d1 ET0%	2011	6	7.89231	24	189.415	0.221705	5.32092	98	2.01074	16.3186	1.19324	46.8
PT1	PT1A13	PB260	d1 ET0%	2011	12	12.1308	24	291.138	0.340769	8.17846	85	1.10551	6.78089	0.760186	34.38
PT1	PT1A13	PB260	d1 ET0%	2012	3	13.376	24	321.024	0.375749	9.01798	95	1.43144	19.6622	0.950382	38.52
PT1	PT1A13	PB260	d1 ET0%	2012	6	16.9417	24	406.6	0.475913	11.4219	95	3.19112	21.7326	2.49516
PT1	PT1A13	PB260	d1 ET0%	2012	7	12.8476	24	308.343	0.360906	8.66175	95	2.56583	12.6732	0.733076	48.6
PT1	PT1A13	PB260	d1 ET0%	2012	9	9.08696	24	218.087	0.255264	6.12635	95	5.65415	10.6897	1.03328	42.66
PT1	PT1A13	PB260	d1 ET0%	2012	10	8.62308	24	206.954	0.242233	5.8136	92.5	1.71716	12.2971	0.52122	38.88
PT1	PT1A13	PB260	d1 ET0%	2012	12	13.9125	24	333.9	0.39082	9.37969	92.5	2.05984	13.1637	0.584582	39.78
PT1	PT1A13	PB260	d1 ET0%	2013	1	13.5692	24	325.662	0.381177	9.14826	88.75	1.39275	14.3907	0.570183	42.12
PT1	PT1A13	PB260	d1 ET0%	2013	2	9.45	24	226.8	0.265463	6.37111	88.75	1.93908	7.46273	0.67095
PT1	PT1A21	PB260	d2 ET0%	2010	8	10.92	12	131.04	0.364443	4.37332	10	3.58093	14.6773	1.04487	33.84
PT1	PT1A21	PB260	d2 ET0%	2011	1	16.38	12	196.56	0.546665	6.55998	30	0.551303	11.9132	1.03724	31.68
PT1	PT1A21	PB260	d2 ET0%	2011	4	17.15	12	205.8	0.572363	6.86835	0	2.65432	9.43292	0.507576	41.76
PT1	PT1A21	PB260	d2 ET0%	2011	6	16.8	12	201.6	0.560682	6.72818	5	2.13079	9.54706	0.894448	37.44
PT1	PT1A21	PB260	d2 ET0%	2011	12	24.5538	12	294.646	0.819458	9.8335	45	0.576109	6.15897	0.437885	31.68
PT1	PT1A21	PB260	d2 ET0%	2012	3	18.4154	12	220.985	0.614593	7.37512	20	2.52607	15.6582	0.767176	45
PT1	PT1A21	PB260	d2 ET0%	2012	6	19.25	12	231	0.642448	7.70937	10	4.10996	36.0846	2.44631	39.6
PT1	PT1A21	PB260	d2 ET0%	2012	7	18.4154	12	220.985	0.614593	7.37512	10	4.97209	14.8561	0.766544	37.26
PT1	PT1A21	PB260	d2 ET0%	2012	9	15.4	12	184.8	0.513958	6.1675	90	8.54313	10.2707	0.877009	41.4
PT1	PT1A21	PB260	d2 ET0%	2012	10	13.8923	12	166.708	0.463641	5.56369	17.5	0.947119	4.80724	0.42409	42.66
PT1	PT1A21	PB260	d2 ET0%	2012	12	26.4923	12	317.908	0.884152	10.6098	2.5	1.26215	12.5811	0.655219	39.96
PT1	PT1A21	PB260	d2 ET0%	2013	1	27.4615	12	329.538	0.916499	10.998	5	1.49052	14.5699	0.559028	48.6
PT1	PT1A21	PB260	d2 ET0%	2013	2	31.85	12	382.2	1.06296	12.7555	5	1.35476	8.40349	0.847573
PT1	PT1A22	PB260	d2 ET0%	2010	8	16.38	12	196.56	0.511262	6.13514	10	3.86299	15.276	1.12351	32.4
PT1	PT1A22	PB260	d2 ET0%	2011	1	25.2	12	302.4	0.786556	9.43868	10	0.740321	19.0989	1.42297	32.76
PT1	PT1A22	PB260	d2 ET0%	2011	4	16.8	12	201.6	0.524371	6.29245	0	1.95988	15.9574	0.699495	42.12
PT1	PT1A22	PB260	d2 ET0%	2011	6	20.0308	12	240.369	0.625212	7.50254	30	2.04076	11.6203	0.90977	38.52
PT1	PT1A22	PB260	d2 ET0%	2011	12	31.6615	12	379.938	0.988238	11.8589	5	3.69021	6.76082	0.855765	31.14
PT1	PT1A22	PB260	d2 ET0%	2012	3	25.8462	12	310.154	0.806725	9.68069	5	1.88052	23.8985	1.01908	39.24
PT1	PT1A22	PB260	d2 ET0%	2012	6	26.95	12	323.4	0.841178	10.0941	20	3.70021	26.6055	2.2907	45
PT1	PT1A22	PB260	d2 ET0%	2012	7	21	12	252	0.655464	7.86556	20	3.31898	12.9157	0.653911	39.78
PT1	PT1A22	PB260	d2 ET0%	2012	9	14.7	12	176.4	0.458825	5.5059	5	6.50708	8.46584	1.35283	41.4
PT1	PT1A22	PB260	d2 ET0%	2012	10	15.5077	12	186.092	0.484035	5.80842	35	0.874691	9.35843	0.551896	42.84
PT1	PT1A22	PB260	d2 ET0%	2012	12	33.2769	12	399.323	1.03866	12.4639	2.5	2.13052	14.5808	0.577274	39.24
PT1	PT1A22	PB260	d2 ET0%	2013	1	39.4154	12	472.985	1.23025	14.7631	3.75	1.20756	17.9468	0.671245	41.76
PT1	PT1A22	PB260	d2 ET0%	2013	2	35.7	12	428.4	1.11429	13.3715	3.75	5.18696	10.3286	1.04931
PT1	PT1A23	PB260	d2 ET0%	2010	8	15.12	12	181.44	0.496524	5.95828	0	6.07042	10.4042	0.932514	37.44
PT1	PT1A23	PB260	d2 ET0%	2011	1	24.36	12	292.32	0.799955	9.59946	10	0.929339	17.8096	1.41649	35.28
PT1	PT1A23	PB260	d2 ET0%	2011	4	21.35	12	256.2	0.70111	8.41332	5	1.74383	12.2785	0.502525	41.58
PT1	PT1A23	PB260	d2 ET0%	2011	6	16.1538	12	193.846	0.530474	6.36569	5	2.46091	7.50723	0.800598	39.78
PT1	PT1A23	PB260	d2 ET0%	2011	12	34.8923	12	418.708	1.14582	13.7499	30	3.40994	8.95759	0.895775	33.12
PT1	PT1A23	PB260	d2 ET0%	2012	3	31.0154	12	372.185	1.01851	12.2221	10	2.34363	19.537	0.958015	41.4
PT1	PT1A23	PB260	d2 ET0%	2012	6	23.45	12	281.4	0.770071	9.24086	10	4.4328	20.3098	2.14052
PT1	PT1A23	PB260	d2 ET0%	2012	7	21.6462	12	259.754	0.710835	8.53002	15	3.40196	12.2689	0.618513	41.76
PT1	PT1A23	PB260	d2 ET0%	2012	9	15.4	12	184.8	0.505718	6.06862	10	7.56638	7.91792	1.61873	43.2
PT1	PT1A23	PB260	d2 ET0%	2012	10	16.4769	12	197.723	0.541083	6.493	25	1.06764	8.4203	0.583962	42.12
PT1	PT1A23	PB260	d2 ET0%	2012	12	31.9846	12	383.815	1.05034	12.6041	2.5	2.16081	12.959	0.679576	38.88
PT1	PT1A23	PB260	d2 ET0%	2013	1	30.6923	12	368.308	1.0079	12.0948	5	1.29111	17.2469	0.689283	41.4
PT1	PT1A23	PB260	d2 ET0%	2013	2	35.7	12	428.4	1.17235	14.0682	5	1.50854	9.5617	1.03628
PT1	PT1A31	PB260	d4 ET0%	2010	8	22.9333	8	183.467	0.710843	5.68675	15	1.74141	16.7623	0.979327	35.82
PT1	PT1A31	PB260	d4 ET0%	2011	1	31.3286	8	250.629	0.971063	7.7685	0	1.13411	12.532	1.25442	36.36
PT1	PT1A31	PB260	d4 ET0%	2011	4	24.725	8	197.8	0.766378	6.13102	0	1.09568	11.461	0.60101	43.2
PT1	PT1A31	PB260	d4 ET0%	2011	6	29.6222	8	236.978	0.918173	7.34538	5	1.44053	16.1681	0.963399	39.24
PT1	PT1A31	PB260	d4 ET0%	2011	12	60.6778	8	485.422	1.88077	15.0462	2.5	1.8996	11.8866	0.613483	37.8
PT1	PT1A31	PB260	d4 ET0%	2012	3	51.1222	8	408.978	1.58459	12.6767	0	1.81035	18.9472	0.973282	43.2
PT1	PT1A31	PB260	d4 ET0%	2012	6	41.3875	8	331.1	1.28285	10.2628	15	2.81862	26.7478	2.16947	45
PT1	PT1A31	PB260	d4 ET0%	2012	7	33.9222	8	271.378	1.05146	8.41165	10	1.93395	22.0012	0.622374	43.38
PT1	PT1A31	PB260	d4 ET0%	2012	9	24.725	8	197.8	0.766378	6.13102	10	5.32398	10.5071	1.14991	48.6
PT1	PT1A31	PB260	d4 ET0%	2012	10	28.1889	8	225.511	0.873745	6.98996	22.5	0.570777	10.7729	0.590166	41.58
PT1	PT1A31	PB260	d4 ET0%	2012	12	54.9818	8	439.855	1.70422	13.6338	5	0.989529	17.053	0.735599	37.98
PT1	PT1A31	PB260	d4 ET0%	2013	1	47.1692	8	377.354	1.46206	11.6965	3.75	2.12554	17.1242	0.68186	43.2
PT1	PT1A31	PB260	d4 ET0%	2013	2	44.1	8	352.8	1.36693	10.9354	5	2.39775	11.1244	0.93404
PT1	PT1A32	PB260	d4 ET0%	2010	8	24.3667	8	194.933	0.763454	6.10764	70	3.70357	19.3014	1.19279	36.18
PT1	PT1A32	PB260	d4 ET0%	2011	1	28.2571	8	226.057	0.88535	7.0828	20	0.756072	14.9559	1.27386	36.9
PT1	PT1A32	PB260	d4 ET0%	2011	4	19.35	8	154.8	0.606273	4.85018	0	1.69753	7.76644	0.515152	39.24
PT1	PT1A32	PB260	d4 ET0%	2011	6	25.8	8	206.4	0.808363	6.46691	0	1.30548	8.77794	0.900193	43.2
PT1	PT1A32	PB260	d4 ET0%	2011	12	51.1222	8	408.978	1.60176	12.8141	2.5	0.638391	10.9738	0.822423	39.78
PT1	PT1A32	PB260	d4 ET0%	2012	3	45.3889	8	363.111	1.42212	11.377	0	1.54371	19.8588	1.0458	46.8
PT1	PT1A32	PB260	d4 ET0%	2012	6	43	8	344	1.34727	10.7782	5	3.29045	29.2909	2.08081	41.76
PT1	PT1A32	PB260	d4 ET0%	2012	7	30.1	8	240.8	0.943091	7.54473	5	1.4361	4.64886	0.424785	44.28
PT1	PT1A32	PB260	d4 ET0%	2012	9	14.5125	8	116.1	0.454704	3.63764	90	4.03082	5.50064	1.84498	42.48
PT1	PT1A32	PB260	d4 ET0%	2012	10	18.1556	8	145.244	0.568848	4.55079	27.5	0.820811	7.08503	0.51525	42.48
PT1	PT1A32	PB260	d4 ET0%	2012	12	35.8909	8	287.127	1.12453	8.99625	2.5	1.24196	10.8648	0.606503	42.66
PT1	PT1A32	PB260	d4 ET0%	2013	1	41.6769	8	333.415	1.30582	10.4465	2.5	1.58377	16.2759	0.617509	41.58
PT1	PT1A32	PB260	d4 ET0%	2013	2	43.75	8	350	1.37077	10.9662	1.25	4.83384	8.70679	1.03024
PT1	PT1A33	PB260	d4 ET0%	2010	8	20.7833	8	166.267	0.644608	5.15687	15	3.37245	14.8631	1.07857	36.72
PT1	PT1A33	PB260	d4 ET0%	2011	1	31.9429	8	255.543	0.990728	7.92582	10	1.0081	16.0733	1.18959	35.82
PT1	PT1A33	PB260	d4 ET0%	2011	4	23.1125	8	184.9	0.716849	5.73479	5	1.65123	10.7221	0.659091	43.2
PT1	PT1A33	PB260	d4 ET0%	2011	6	17.6778	8	141.422	0.548287	4.3863	5	2.40089	10.2995	0.905939	42.48
PT1	PT1A33	PB260	d4 ET0%	2011	12	40.1333	8	321.067	1.24476	9.95809	20	1.13665	8.51623	0.686835	46.8
PT1	PT1A33	PB260	d4 ET0%	2012	3	47.7778	8	382.222	1.48186	11.8549	5	1.86648	18.8221	1.05725	43.2
PT1	PT1A33	PB260	d4 ET0%	2012	6	23.1125	8	184.9	0.716849	5.73479	10	2.75653	24.5069	2.19842
PT1	PT1A33	PB260	d4 ET0%	2012	7	25.8	8	206.4	0.800203	6.40163	10	1.41057	12.0264	0.529694	43.38
PT1	PT1A33	PB260	d4 ET0%	2012	9	16.6625	8	133.3	0.516798	4.13438	15	3.89325	4.9957	1.26187	46.8
PT1	PT1A33	PB260	d4 ET0%	2012	10	21.0222	8	168.178	0.652018	5.21614	22.5	0.983358	5.8595	0.610179	42.66
PT1	PT1A33	PB260	d4 ET0%	2012	12	40.8545	8	326.836	1.26713	10.137	5	1.40352	9.33741	0.611375	43.2
PT1	PT1A33	PB260	d4 ET0%	2013	1	41.0308	8	328.246	1.2726	10.1808	6.25	1.5117	16.553	0.692338	39.6
PT1	PT1A33	PB260	d4 ET0%	2013	2	42.7	8	341.6	1.32437	10.5949	1.25	2.83406	9.35038	1.11831
PT1	PT1A41	PB260	d1 ET2.5% 12/y	2010	8	11.7619	24	282.286	0.380904	9.1417	10	2.21969	15.8127	1.27706	35.28
PT1	PT1A41	PB260	d1 ET2.5% 12/y	2011	1	16.6	24	398.4	0.537584	12.902	30	0.83483	18.1018	1.2609	31.5
PT1	PT1A41	PB260	d1 ET2.5% 12/y	2011	4	19	24	456	0.615307	14.7674	5	2.79321	18.6772	0.722222	39.24
PT1	PT1A41	PB260	d1 ET2.5% 12/y	2011	6	13.3	24	319.2	0.430715	10.3372	40	2.32586	16.8369	1.24495	37.8
PT1	PT1A41	PB260	d1 ET2.5% 12/y	2011	12	12.2769	24	294.646	0.397583	9.54199	77.5	0.949801	6.69061	0.502345	31.68
PT1	PT1A41	PB260	d1 ET2.5% 12/y	2012	3	14.592	24	350.208	0.472556	11.3413	80	1.44547	29.243	0.780534	35.64
PT1	PT1A41	PB260	d1 ET2.5% 12/y	2012	6	17.2583	24	414.2	0.558904	13.4137	35	4.49488	18.3713	1.92339	37.8
PT1	PT1A41	PB260	d1 ET2.5% 12/y	2012	7	17.3714	24	416.914	0.562566	13.5016	25	1.60843	11.9556	0.798081	38.34
PT1	PT1A41	PB260	d1 ET2.5% 12/y	2012	9	13.0522	24	313.252	0.422689	10.1445	20	4.85624	11.0443	1.38549	38.52
PT1	PT1A41	PB260	d1 ET2.5% 12/y	2012	10	9.35385	24	224.492	0.30292	7.27009	95	0.715443	12.6316	0.453112	39.6
PT1	PT1A41	PB260	d1 ET2.5% 12/y	2012	12	14.4375	24	346.5	0.467552	11.2213	95				46.8
PT1	PT1A41	PB260	d1 ET2.5% 12/y	2013	1	10.0154	24	240.369	0.324344	7.78425	95	3.15368	14.0536	0.467554	41.4
PT1	PT1A41	PB260	d1 ET2.5% 12/y	2013	2	10.15	24	243.6	0.328703	7.88888	95	3.62681	9.2904	0.67582
PT1	PT1A42	PB260	d1 ET2.5% 12/y	2010	8	14.6571	24	351.771	0.495899	11.9016	100	5.15066	16.143	1.32574	32.94
PT1	PT1A42	PB260	d1 ET2.5% 12/y	2011	1	14.4	24	345.6	0.487199	11.6928	40	1.11836	17.2079	1.41649	32.58
PT1	PT1A42	PB260	d1 ET2.5% 12/y	2011	4	16.2857	24	390.857	0.550999	13.224	90	3.54938	13.2847	0.926768	38.52
PT1	PT1A42	PB260	d1 ET2.5% 12/y	2011	6	11.2538	24	270.092	0.380755	9.13811	95	2.17581	10.3329	1.13961	38.88
PT1	PT1A42	PB260	d1 ET2.5% 12/y	2011	12	17.9769	24	431.446	0.608219	14.5972	52.5	1.61933	8.04478	1.05137	39.6
PT1	PT1A42	PB260	d1 ET2.5% 12/y	2012	3	16.872	24	404.928	0.570835	13.7	20	2.04892	20.109	1.01718	36.72
PT1	PT1A42	PB260	d1 ET2.5% 12/y	2012	6	12.9833	24	311.6	0.439269	10.5425	95	4.23413	34.5373	2.08985	36.72
PT1	PT1A42	PB260	d1 ET2.5% 12/y	2012	7	15.019	24	360.457	0.508144	12.1955	60	2.62327	16.6146	0.615295	43.2
PT1	PT1A42	PB260	d1 ET2.5% 12/y	2012	9	14.3739	24	344.974	0.486317	11.6716	90	5.65415	13.4508	1.71903	39.24
PT1	PT1A42	PB260	d1 ET2.5% 12/y	2012	10	16.0769	24	385.846	0.543935	13.0544	82.5	1.82788	13.6271	0.771006	46.8
PT1	PT1A42	PB260	d1 ET2.5% 12/y	2012	12	28.875	24	693	0.976936	23.4465	20	2.181	14.2029	0.538302	37.44
PT1	PT1A42	PB260	d1 ET2.5% 12/y	2013	1	32.3077	24	775.385	1.09308	26.2338	46.25	2.79334	16.6973	0.449079	41.4
PT1	PT1A42	PB260	d1 ET2.5% 12/y	2013	2	23.45	24	562.8	0.793391	19.0414	36.25	2.40397	9.62029	0.905215
PT1	PT1A43	PB260	d1 ET2.5% 12/y	2010	8	13.9333	24	334.4	0.39777	9.54647	90	2.23195	17.4229	1.0767	32.58
PT1	PT1A43	PB260	d1 ET2.5% 12/y	2011	1	15.2	24	364.8	0.433931	10.4143	70	0.882084	21.5399	1.17014	33.12
PT1	PT1A43	PB260	d1 ET2.5% 12/y	2011	4	16.8286	24	403.886	0.480423	11.5302	85	1.60494	19.5576	0.626263	39.6
PT1	PT1A43	PB260	d1 ET2.5% 12/y	2011	6	13.3	24	319.2	0.379689	9.11254	95	1.6206	16.4691	1.06491	41.4
PT1	PT1A43	PB260	d1 ET2.5% 12/y	2011	12	19	24	456	0.542413	13.0179	60	1.02765	9.06793	0.982462	37.8
PT1	PT1A43	PB260	d1 ET2.5% 12/y	2012	3	16.568	24	397.632	0.472984	11.3516	95	1.81035	20.6453	0.84542	38.34
PT1	PT1A43	PB260	d1 ET2.5% 12/y	2012	6	18.1739	24	436.174	0.51883	12.4519	95	3.40221	31.8163	1.95415
PT1	PT1A43	PB260	d1 ET2.5% 12/y	2012	7	16.4667	24	395.2	0.470092	11.2822	95	1.1042	14.7551	0.891405	42.48
PT1	PT1A43	PB260	d1 ET2.5% 12/y	2012	9	12.2636	24	294.327	0.350103	8.40248	95	4.27844	6.7254	1.40181	39.6
PT1	PT1A43	PB260	d1 ET2.5% 12/y	2012	10	18.2692	24	438.462	0.521551	12.5172	92.5	1.5986	20.1155	0.739079	39.6
PT1	PT1A43	PB260	d1 ET2.5% 12/y	2012	12	21.2625	24	510.3	0.607003	14.5681	80	2.13052	18.974	0.691755	38.88
PT1	PT1A43	PB260	d1 ET2.5% 12/y	2013	1	19.7077	24	472.985	0.562617	13.5028	80	1.74525	16.3672	0.45922	42.12
PT1	PT1A43	PB260	d1 ET2.5% 12/y	2013	2	19.95	24	478.8	0.569534	13.6688	75	2.94485	15.4567	0.750726
PT1	PT1A51	PB260	d2 ET2.5% 12/y	2010	8	16.38	12	196.56	0.524243	6.29092	10	1.31219	22.625	0.868849	34.74
PT1	PT1A51	PB260	d2 ET2.5% 12/y	2011	1	24.78	12	297.36	0.793085	9.51703	60	1.5279	18.8238	1.06642	32.94
PT1	PT1A51	PB260	d2 ET2.5% 12/y	2011	4	20.3	12	243.6	0.649703	7.79643	10	1.01852	14.8411	0.707071	46.8
PT1	PT1A51	PB260	d2 ET2.5% 12/y	2011	6	14.5385	12	174.462	0.465304	5.58365	95	1.72564	10.6171	0.854226	38.52
PT1	PT1A51	PB260	d2 ET2.5% 12/y	2011	12	27.7846	12	333.415	0.889248	10.671	55	0.825237	8.19524	0.764631	33.48
PT1	PT1A51	PB260	d2 ET2.5% 12/y	2012	3	31.0154	12	372.185	0.992649	11.9118	60	4.39255	18.6791	0.937023	43.2
PT1	PT1A51	PB260	d2 ET2.5% 12/y	2012	6	21	12	252	0.672106	8.06528	60	3.35254	21.7859	1.84559	39.78
PT1	PT1A51	PB260	d2 ET2.5% 12/y	2012	7	19.7077	12	236.492	0.630746	7.56895	40	1.07229	10.9349	0.695103	39.6
PT1	PT1A51	PB260	d2 ET2.5% 12/y	2012	9	25.2	12	302.4	0.806528	9.67833	20	4.5811	15.7177	1.3435	39.78
PT1	PT1A51	PB260	d2 ET2.5% 12/y	2012	10	29.4	12	352.8	0.940949	11.2914	40	0.464309	11.7439	0.742139	41.22
PT1	PT1A51	PB260	d2 ET2.5% 12/y	2012	12	41.0308	12	492.369	1.31319	15.7583	12.5	1.20157	12.2977	0.777006	36.36
PT1	PT1A51	PB260	d2 ET2.5% 12/y	2013	1	36.1846	12	434.215	1.15809	13.8971	11.25	1.51919	16.7577	0.555193	42.3
PT1	PT1A51	PB260	d2 ET2.5% 12/y	2013	2	29.75	12	357	0.952151	11.4258	22.5	1.76515	12.1611	0.966341
PT1	PT1A52	PB260	d2 ET2.5% 12/y	2010	8	20.16	12	241.92	0.617099	7.40519	60	1.85178	20.2304	1.06359	36.72
PT1	PT1A52	PB260	d2 ET2.5% 12/y	2011	1	29.82	12	357.84	0.912792	10.9535	0	1.44914	18.6347	1.21552	32.94
PT1	PT1A52	PB260	d2 ET2.5% 12/y	2011	4	23.8	12	285.6	0.72852	8.74224	20	1.21914	19.3218	0.689394	38.88
PT1	PT1A52	PB260	d2 ET2.5% 12/y	2011	6	17.4462	12	209.354	0.534028	6.40834	40				41.76
PT1	PT1A52	PB260	d2 ET2.5% 12/y	2011	12	25.2	12	302.4	0.771374	9.25649	64	1.04322	6.43983	0.775745	31.86
PT1	PT1A52	PB260	d2 ET2.5% 12/y	2012	3	25.8462	12	310.154	0.791153	9.49383	95	4.42062	17.124	0.84542	57.78
PT1	PT1A52	PB260	d2 ET2.5% 12/y	2012	6	29.05	12	348.6	0.889223	10.6707	95	3.12904	16.6996	1.86911	38.88
PT1	PT1A52	PB260	d2 ET2.5% 12/y	2012	7	28.4308	12	341.169	0.870268	10.4432	95	1.51269	12.3296	0.624949	45
PT1	PT1A52	PB260	d2 ET2.5% 12/y	2012	9	17.5	12	210	0.535676	6.42812	30	4.04457	10.4319	1.63506	43.2
PT1	PT1A52	PB260	d2 ET2.5% 12/y	2012	10	20.6769	12	248.123	0.632922	7.59507	80	1.00893	10.9765	0.677326	39.78
PT1	PT1A52	PB260	d2 ET2.5% 12/y	2012	12	36.1846	12	434.215	1.10761	13.2914	10	1.26215	16.3759	0.703934	36.36
PT1	PT1A52	PB260	d2 ET2.5% 12/y	2013	1	32.3077	12	387.692	0.988941	11.8673	45	2.19011	16.8045	0.574568	38.88
PT1	PT1A52	PB260	d2 ET2.5% 12/y	2013	2	36.4	12	436.8	1.11421	13.3705	43.75	1.72025	9.1877	0.937511
PT1	PT1A53	PB260	d2 ET2.5% 12/y	2010	8	24.36	12	292.32	0.753639	9.04367	50	6.15626	14.7599	1.08793	36.72
PT1	PT1A53	PB260	d2 ET2.5% 12/y	2011	1	33.6	12	403.2	1.0395	12.474	10	0.708818	19.649	1.55587	33.84
PT1	PT1A53	PB260	d2 ET2.5% 12/y	2011	4	21	12	252	0.649689	7.79626	15	2.19136	14.9826	0.712121	43.2
PT1	PT1A53	PB260	d2 ET2.5% 12/y	2011	6	19.0615	12	228.738	0.589717	7.07661	70	0.390144	6.4706	0.794852	41.76
PT1	PT1A53	PB260	d2 ET2.5% 12/y	2011	12	30.6923	12	368.308	0.949545	11.3945	45	2.32	7.17209	0.989131	31.14
PT1	PT1A53	PB260	d2 ET2.5% 12/y	2012	3	31.0154	12	372.185	0.95954	11.5145	50	4.64516	21.4675	0.851145	41.4
PT1	PT1A53	PB260	d2 ET2.5% 12/y	2012	6	26.6	12	319.2	0.822939	9.87527	40	4.86739	16.006	1.95958
PT1	PT1A53	PB260	d2 ET2.5% 12/y	2012	7	26.4923	12	317.908	0.819607	9.83529	15	2.502	10.7429	0.668071	48.6
PT1	PT1A53	PB260	d2 ET2.5% 12/y	2012	9	17.85	12	214.2	0.552235	6.62682	95	10.5241	12.3979	1.7097	43.2
PT1	PT1A53	PB260	d2 ET2.5% 12/y	2012	10	24.2308	12	290.769	0.749641	8.99569	75	1.35865	10.6771	0.697699	42.66
PT1	PT1A53	PB260	d2 ET2.5% 12/y	2012	12	29.7231	12	356.677	0.919559	11.0347	30	2.5647	13.8093	0.633297	41.58
PT1	PT1A53	PB260	d2 ET2.5% 12/y	2013	1	31.0154	12	372.185	0.95954	11.5145	15	1.44364	14.7612	0.554302	43.2
PT1	PT1A53	PB260	d2 ET2.5% 12/y	2013	2	35.35	12	424.2	1.09364	13.1237	7.5	1.11729	8.81825	0.99166
PT1	PT1A61	PB260	d4 ET2.5% 12/y	2010	8	29.3833	8	235.067	0.898307	7.18646	10	3.22529	16.8862	1.05048	33.84
PT1	PT1A61	PB260	d4 ET2.5% 12/y	2011	1	46.6857	8	373.486	1.42728	11.4182	20	0.913587	17.7924	1.14421	35.82
PT1	PT1A61	PB260	d4 ET2.5% 12/y	2011	4	20.425	8	163.4	0.624433	4.99546	90	1.40432	17.561	0.691919	39.78
PT1	PT1A61	PB260	d4 ET2.5% 12/y	2011	6	30.5778	8	244.622	0.934824	7.47859	0	1.84568	16.5193	0.905939	38.88
PT1	PT1A61	PB260	d4 ET2.5% 12/y	2011	12	49.6889	8	397.511	1.51909	12.1527	2.5	0.871948	6.26931	0.66683	36.72
PT1	PT1A61	PB260	d4 ET2.5% 12/y	2012	3	58.7667	8	470.133	1.79661	14.3729	20	4.37852	16.9988	1.04962	39.24
PT1	PT1A61	PB260	d4 ET2.5% 12/y	2012	6	20.9625	8	167.7	0.640866	5.12692	95	3.60087	11.9156	1.80759	43.2
PT1	PT1A61	PB260	d4 ET2.5% 12/y	2012	7	27.2333	8	217.867	0.832577	6.66062	85	5.68057	12.2386	0.736938	43.74
PT1	PT1A61	PB260	d4 ET2.5% 12/y	2012	9	21.5	8	172	0.657298	5.25838	90	7.24997	5.80146	1.24787	46.8
PT1	PT1A61	PB260	d4 ET2.5% 12/y	2012	10	29.1444	8	233.156	0.891004	7.12803	90	2.74359	7.69666	0.677581	41.58
PT1	PT1A61	PB260	d4 ET2.5% 12/y	2012	12	43.1455	8	345.164	1.31904	10.5523	90	2.34256	10.6128	0.582146	42.84
PT1	PT1A61	PB260	d4 ET2.5% 12/y	2013	1	32.6308	8	261.046	0.997588	7.9807	67.5	1.09757	17.75	0.489021	44.1
PT1	PT1A61	PB260	d4 ET2.5% 12/y	2013	2	33.6	8	268.8	1.02722	8.21775	67.5	1.90974	8.67548	0.667937
PT1	PT1A62	PB260	d4 ET2.5% 12/y	2010	8	15.05	8	120.4	0.483565	3.86852	95	3.17624	14.8012	1.03363	35.28
PT1	PT1A62	PB260	d4 ET2.5% 12/y	2011	1	40.5429	8	324.343	1.30267	10.4213	90	1.05535	18.841	1.08586	31.5
PT1	PT1A62	PB260	d4 ET2.5% 12/y	2011	4	26.3375	8	210.7	0.846239	6.76991	90	1.21914	14.1808	0.681818	39.6
PT1	PT1A62	PB260	d4 ET2.5% 12/y	2011	6	28.6667	8	229.333	0.921076	7.36861	5	1.53057	16.2183	1.08406	39.24
PT1	PT1A62	PB260	d4 ET2.5% 12/y	2011	12	26.7556	8	214.044	0.859671	6.87737	70				35.28
PT1	PT1A62	PB260	d4 ET2.5% 12/y	2012	3	23.4111	8	187.289	0.752212	6.0177	95	4.23818	25.9183	0.90458	38.52
PT1	PT1A62	PB260	d4 ET2.5% 12/y	2012	6	29.5625	8	236.5	0.94986	7.59888	95	5.81107	28.8285	1.70988	42.12
PT1	PT1A62	PB260	d4 ET2.5% 12/y	2012	7	37.2667	8	298.133	1.1974	9.5792	95	2.45732	15.0279	0.541923	44.28
PT1	PT1A62	PB260	d4 ET2.5% 12/y	2012	9	17.2	8	137.6	0.552646	4.42117	95				38.88
PT1	PT1A62	PB260	d4 ET2.5% 12/y	2012	10	33.9222	8	271.378	1.08994	8.71952	80	2.45579	10.6004	0.665668
PT1	PT1A62	PB260	d4 ET2.5% 12/y	2012	12	33.9818	8	271.855	1.09186	8.73484	90	1.21167	12.7858	0.708805	41.76
PT1	PT1A62	PB260	d4 ET2.5% 12/y	2013	1	30.0462	8	240.369	0.9654	7.7232	91.25	1.33953	17.6067	0.541831	42.3
PT1	PT1A62	PB260	d4 ET2.5% 12/y	2013	2	31.85	8	254.8	1.02336	8.18687	26.25	1.7199	12.0925	0.797152
PT1	PT1A63	PB260	d4 ET2.5% 12/y	2010	8	24.3667	8	194.933	0.756225	6.0498	50	6.15626	17.588	1.35009	36.18
PT1	PT1A63	PB260	d4 ET2.5% 12/y	2011	1	36.8571	8	294.857	1.14387	9.15095	20	0.83483	18.2393	1.33545	38.16
PT1	PT1A63	PB260	d4 ET2.5% 12/y	2011	4	27.95	8	223.6	0.867434	6.93947	20	2.03704	16.3976	0.924242	38.88
PT1	PT1A63	PB260	d4 ET2.5% 12/y	2011	6	29.1444	8	233.156	0.904504	7.23603	0	3.70637	12.891	0.890617	46.8
PT1	PT1A63	PB260	d4 ET2.5% 12/y	2011	12	48.7333	8	389.867	1.51245	12.0996	10	1.26121	8.83722	0.69128	46.8
PT1	PT1A63	PB260	d4 ET2.5% 12/y	2012	3	52.5556	8	420.444	1.63107	13.0486	10	4.58902	24.5777	0.984733	39.6
PT1	PT1A63	PB260	d4 ET2.5% 12/y	2012	6	45.15	8	361.2	1.40124	11.2099	40	3.50154	21.857	1.83473
PT1	PT1A63	PB260	d4 ET2.5% 12/y	2012	7	32.0111	8	256.089	0.993472	7.94777	30	2.52115	25.2655	0.590837	43.38
PT1	PT1A63	PB260	d4 ET2.5% 12/y	2012	9	16.125	8	129	0.500443	4.00354	95				42.48
PT1	PT1A63	PB260	d4 ET2.5% 12/y	2012	10	24.3667	8	194.933	0.756225	6.0498	70	1.24233	12.0519	0.691284	42.84
PT1	PT1A63	PB260	d4 ET2.5% 12/y	2012	12	41.2364	8	329.891	1.27978	10.2382	35	1.26215	13.6046	0.601632	42.84
PT1	PT1A63	PB260	d4 ET2.5% 12/y	2013	1	42	8	336	1.30348	10.4278	20	1.61237	18.6803	0.497006	42.3
PT1	PT1A63	PB260	d4 ET2.5% 12/y	2013	2	45.85	8	366.8	1.42296	11.3837	12.5	2.48624	10.3074	0.806907
PT1	PT1A71	PB260	d1 ET2.5% 24/y	2010	8	13.5714	24	325.714	0.443596	10.6463	50	1.88857	22.5011	1.64782	29.88
PT1	PT1A71	PB260	d1 ET2.5% 24/y	2011	1	16.8	24	403.2	0.549125	13.179	60	0.708818	17.3626	1.10855	31.68
PT1	PT1A71	PB260	d1 ET2.5% 24/y	2011	4	16.4667	24	395.2	0.53823	12.9175	20	1.34259	18.1898	0.689394	46.8
PT1	PT1A71	PB260	d1 ET2.5% 24/y	2011	6	11.1077	24	266.585	0.363066	8.71359	95	1.66562	17.5726	1.01511	43.2
PT1	PT1A71	PB260	d1 ET2.5% 24/y	2011	12	19	24	456	0.621034	14.9048	52.5	1.27678	6.53011	0.800196	28.98
PT1	PT1A71	PB260	d1 ET2.5% 24/y	2012	3	17.784	24	426.816	0.581288	13.9509	40	3.64876	21.0743	0.992366	36.36
PT1	PT1A71	PB260	d1 ET2.5% 24/y	2012	6	17.1	24	410.4	0.558931	13.4143	70	3.07937	22.8174	1.84016	39.6
PT1	PT1A71	PB260	d1 ET2.5% 24/y	2012	7	18.819	24	451.657	0.61512	14.7629	25	3.33813	15.7556	0.814171	35.28
PT1	PT1A71	PB260	d1 ET2.5% 24/y	2012	9	14.2087	24	341.009	0.464426	11.1462	100				39.24
PT1	PT1A71	PB260	d1 ET2.5% 24/y	2012	10	17.1	24	410.4	0.558931	13.4143	40	1.35181	16.9421	0.684765	38.88
PT1	PT1A71	PB260	d1 ET2.5% 24/y	2012	12	23.625	24	567	0.772207	18.533	45	2.02954	18.5488	0.852515	39.24
PT1	PT1A71	PB260	d1 ET2.5% 24/y	2013	1	22.9385	24	550.523	0.749767	17.9944	46.25	1.87754	15.0061	0.518047	39.78
PT1	PT1A71	PB260	d1 ET2.5% 24/y	2013	2	24.15	24	579.6	0.789367	18.9448	15	1.38471	8.25046	0.700229
PT1	PT1A72	PB260	d1 ET2.5% 24/y	2010	8	12.4857	24	299.657	0.401436	9.63445	0				27.54
PT1	PT1A72	PB260	d1 ET2.5% 24/y	2011	1	15.4	24	369.6	0.495134	11.8832	70	1.18136	17.9299	1.00807	32.94
PT1	PT1A72	PB260	d1 ET2.5% 24/y	2011	4	17.5524	24	421.257	0.564337	13.5441	70	1.92901	20.8782	0.775253	39.24
PT1	PT1A72	PB260	d1 ET2.5% 24/y	2011	6	15.3462	24	368.308	0.493403	11.8417	70	1.80067	14.9141	0.791021	38.52
PT1	PT1A72	PB260	d1 ET2.5% 24/y	2011	12	18.7077	24	448.985	0.601482	14.4356	49	1.58819	6.51005	0.982462	29.16
PT1	PT1A72	PB260	d1 ET2.5% 24/y	2012	3	17.328	24	415.872	0.557123	13.3709	80	10.8761	15.3901	1.09542	38.16
PT1	PT1A72	PB260	d1 ET2.5% 24/y	2012	6	15.3583	24	368.6	0.493795	11.8511	80	3.21595	24.3291	1.78949	39.6
PT1	PT1A72	PB260	d1 ET2.5% 24/y	2012	7	17.1905	24	412.571	0.552701	13.2648	20	4.28915	15.513	0.586976	35.1
PT1	PT1A72	PB260	d1 ET2.5% 24/y	2012	9	12.5565	24	301.357	0.403712	9.68909	80	4.07209	10.0451	1.76568	38.16
PT1	PT1A72	PB260	d1 ET2.5% 24/y	2012	10	12.7154	24	305.169	0.40882	9.81168	35	1.44633	12.6989	0.64797	39.78
PT1	PT1A72	PB260	d1 ET2.5% 24/y	2012	12	15.75	24	378	0.506388	12.1533	7.5	2.25168	12.9118	0.755085	36.72
PT1	PT1A72	PB260	d1 ET2.5% 24/y	2013	1	16.1538	24	387.692	0.519372	12.4649	11.25	1.74375	13.1613	0.54981	39.6
PT1	PT1A72	PB260	d1 ET2.5% 24/y	2013	2	22.75	24	546	0.731449	17.5548	15	1.27461	6.25627	0.695107
PT1	PT1A73	PB260	d1 ET2.5% 24/y	2010	8	10.5857	24	254.057	0.357903	8.58968	90	1.6801	27.6619	1.58977	27.36
PT1	PT1A73	PB260	d1 ET2.5% 24/y	2011	1	14.4	24	345.6	0.486864	11.6847	40	1.48064	19.0645	1.31276	28.26
PT1	PT1A73	PB260	d1 ET2.5% 24/y	2011	4	15.019	24	360.457	0.507794	12.1871	80	1.38889	25.799	0.805556	37.8
PT1	PT1A73	PB260	d1 ET2.5% 24/y	2011	6	11.2538	24	270.092	0.380493	9.13183	98				41.58
PT1	PT1A73	PB260	d1 ET2.5% 24/y	2011	12	14.4692	24	347.262	0.489205	11.7409	55	0.716243	3.27007	0.746849	29.52
PT1	PT1A73	PB260	d1 ET2.5% 24/y	2012	3	16.112	24	386.688	0.544747	13.0739	95	9.57099	12.4587	1.05725	36.72
PT1	PT1A73	PB260	d1 ET2.5% 24/y	2012	6	9.61176	24	230.682	0.324974	7.79938	95
PT1	PT1A73	PB260	d1 ET2.5% 24/y	2012	7	15.381	24	369.143	0.52003	12.4807	20	2.92964	12.1376	0.651981	34.74
PT1	PT1A73	PB260	d1 ET2.5% 24/y	2012	9	13.0522	24	313.252	0.441294	10.5911	95	3.74192	6.12376	1.56276	37.44
PT1	PT1A73	PB260	d1 ET2.5% 24/y	2012	10	12.8615	24	308.677	0.434849	10.4364	95	0.961414	11.9616	0.664068	39.6
PT1	PT1A73	PB260	d1 ET2.5% 24/y	2012	12	14.9625	24	359.1	0.505883	12.1412	95				38.52
PT1	PT1A73	PB260	d1 ET2.5% 24/y	2013	1	10.3385	24	248.123	0.349544	8.38905	77.5	1.44526	13.4776	0.590322	43.2
PT1	PT1A73	PB260	d1 ET2.5% 24/y	2013	2	10.85	24	260.4	0.366839	8.80413	67.5	1.32405	5.63932	0.680004
PT1	PT1A81	PB260	d2 ET2.5% 24/y	2010	8	12.39	12	148.68	0.409334	4.91201	0	1.6801	20.4987	1.07108	34.56
PT1	PT1A81	PB260	d2 ET2.5% 24/y	2011	1	26.46	12	317.52	0.874172	10.4901	30	0.551303	15.3857	1.37111	35.1
PT1	PT1A81	PB260	d2 ET2.5% 24/y	2011	4	25.9	12	310.8	0.855671	10.2681	5	1.26543	16.6648	0.727273	39.24
PT1	PT1A81	PB260	d2 ET2.5% 24/y	2011	6	25.2	12	302.4	0.832545	9.99054	15	2.9711	12.0216	0.710578	38.16
PT1	PT1A81	PB260	d2 ET2.5% 24/y	2011	12	34.8923	12	418.708	1.15275	13.833	50	0.871948	8.20527	0.824646	32.94
PT1	PT1A81	PB260	d2 ET2.5% 24/y	2012	3	34.2462	12	410.954	1.13141	13.5769	5	9.97797	12.5123	0.872137	39.24
PT1	PT1A81	PB260	d2 ET2.5% 24/y	2012	6	32.9	12	394.8	1.08693	13.0432	15	3.97338	21.9638	2.2527	39.78
PT1	PT1A81	PB260	d2 ET2.5% 24/y	2012	7	30.0462	12	360.554	0.992649	11.9118	25	2.15096	25.2655	0.684805	41.58
PT1	PT1A81	PB260	d2 ET2.5% 24/y	2012	9	23.45	12	281.4	0.774729	9.29675	80	6.03935	11.1517	1.67705	41.22
PT1	PT1A81	PB260	d2 ET2.5% 24/y	2012	10	28.4308	12	341.169	0.939281	11.2714	22.5	0.850261	11.9559	0.6425	41.22
PT1	PT1A81	PB260	d2 ET2.5% 24/y	2012	12	37.4769	12	449.723	1.23814	14.8577	5	2.181	15.0847	0.489587	39.6
PT1	PT1A81	PB260	d2 ET2.5% 24/y	2013	1	35.5385	12	426.462	1.1741	14.0892	7.5	1.0723	16.1552	0.45532	43.38
PT1	PT1A81	PB260	d2 ET2.5% 24/y	2013	2	36.75	12	441	1.21413	14.5695	5	1.06865	10.296	1.02813
PT1	PT1A82	PB260	d2 ET2.5% 24/y	2010	8	21.84	12	262.08	0.687356	8.24827	40	1.96215	25.2467	1.05985	33.3
PT1	PT1A82	PB260	d2 ET2.5% 24/y	2011	1	24.36	12	292.32	0.766666	9.19999	40	0.645812	20.3022	1.30304	39.6
PT1	PT1A82	PB260	d2 ET2.5% 24/y	2011	4	24.15	12	289.8	0.760057	9.12068	85	1.6358	21.4442	0.777778	46.8
PT1	PT1A82	PB260	d2 ET2.5% 24/y	2011	6	19.0615	12	228.738	0.599911	7.19893	5	1.87569	13.4094	0.630135	46.8
PT1	PT1A82	PB260	d2 ET2.5% 24/y	2011	12	36.5077	12	438.092	1.14898	13.7878	20	0.653961	11.4352	0.94023	32.4
PT1	PT1A82	PB260	d2 ET2.5% 24/y	2012	3	34.8923	12	418.708	1.09814	13.1777	90	10.5533	27.1338	0.946565	46.8
PT1	PT1A82	PB260	d2 ET2.5% 24/y	2012	6	31.15	12	373.8	0.980363	11.7644	60	5.88557	24.8626	2.41917	39.24
PT1	PT1A82	PB260	d2 ET2.5% 24/y	2012	7	29.4	12	352.8	0.925286	11.1034	20	2.18925	25.2655	0.538705	41.4
PT1	PT1A82	PB260	d2 ET2.5% 24/y	2012	9	21.35	12	256.2	0.671934	8.06321	25	5.24144	9.71208	1.64672	45
PT1	PT1A82	PB260	d2 ET2.5% 24/y	2012	10	26.4923	12	317.908	0.833775	10.0053	25	0.817082	17.1105	0.655199	41.4
PT1	PT1A82	PB260	d2 ET2.5% 24/y	2012	12	34.2462	12	410.954	1.07781	12.9337	30	2.27188	16.0295	0.599196	38.16
PT1	PT1A82	PB260	d2 ET2.5% 24/y	2013	1	37.8	12	453.6	1.18965	14.2758	10	1.6001	16.594	0.514468	42.48
PT1	PT1A82	PB260	d2 ET2.5% 24/y	2013	2	33.95	12	407.4	1.06849	12.8218	10	1.09451	9.81502	0.751127
PT1	PT1A83	PB260	d2 ET2.5% 24/y	2010	8	22.26	12	267.12	0.63548	7.62576	50	2.71023	19.8175	1.27893	35.28
PT1	PT1A83	PB260	d2 ET2.5% 24/y	2011	1	36.12	12	433.44	1.03116	12.3739	15	0.913587	22.8292	1.3549	33.66
PT1	PT1A83	PB260	d2 ET2.5% 24/y	2011	4	23.45	12	281.4	0.669452	8.03343	70	1.41975	21.4127	0.825758	39.6
PT1	PT1A83	PB260	d2 ET2.5% 24/y	2011	6	24.8769	12	298.523	0.710188	8.52226	30	1.56058	18.4755	0.762291	39.24
PT1	PT1A83	PB260	d2 ET2.5% 24/y	2011	12	31.3385	12	376.062	0.894653	10.7358	45	1.13665	12.659	1.07804	34.2
PT1	PT1A83	PB260	d2 ET2.5% 24/y	2012	3	28.4308	12	341.169	0.811644	9.73972	40	7.24139	17.1597	0.965649	41.58
PT1	PT1A83	PB260	d2 ET2.5% 24/y	2012	6	29.26	12	351.12	0.835317	10.0238	30	3.31529	27.8148	2.18213
PT1	PT1A83	PB260	d2 ET2.5% 24/y	2012	7	31.3385	12	376.062	0.894653	10.7358	15	2.46371	25.2655	0.650693	41.76
PT1	PT1A83	PB260	d2 ET2.5% 24/y	2012	9	21.35	12	256.2	0.609501	7.31402	75	3.83822	9.43275	2.0759	41.58
PT1	PT1A83	PB260	d2 ET2.5% 24/y	2012	10	27.7846	12	333.415	0.793197	9.51837	47.5	1.69727	14.2713	0.659778	42.84
PT1	PT1A83	PB260	d2 ET2.5% 24/y	2012	12	36.1846	12	434.215	1.033	12.396	30	1.49439	20.6588	0.830593	45
PT1	PT1A83	PB260	d2 ET2.5% 24/y	2013	1	41.3538	12	496.246	1.18057	14.1669	12.5	1.66144	18.5148	0.624892	42.48
PT1	PT1A83	PB260	d2 ET2.5% 24/y	2013	2	41.3	12	495.6	1.17904	14.1484	7.5	1.4639	9.8842	0.961444
PT1	PT1A91	PB260	d4 ET2.5% 24/y	2010	8	16.4833	8	131.867	0.53557	4.28456	0	2.13384	22.0883	0.968092	31.5
PT1	PT1A91	PB260	d4 ET2.5% 24/y	2011	1	34.4	8	275.2	1.11771	8.94169	30	0.582806	17.9471	0.991864	34.92
PT1	PT1A91	PB260	d4 ET2.5% 24/y	2011	4	23.65	8	189.2	0.768426	6.14741	60	1.32716	16.1775	0.684343	43.2
PT1	PT1A91	PB260	d4 ET2.5% 24/y	2011	6	21.9778	8	175.822	0.714093	5.71274	25	1.51556	18.9938	0.777614	46.8
PT1	PT1A91	PB260	d4 ET2.5% 24/y	2011	12	32.9667	8	263.733	1.07114	8.56912	50	0.731814	5.69755	0.5468	38.52
PT1	PT1A91	PB260	d4 ET2.5% 24/y	2012	3	32.4889	8	259.911	1.05562	8.44493	40	7.42383	12.8519	0.89313	43.2
PT1	PT1A91	PB260	d4 ET2.5% 24/y	2012	6	27.95	8	223.6	0.90814	7.26512	80	4.27138	17.98	2.1948	41.76
PT1	PT1A91	PB260	d4 ET2.5% 24/y	2012	7	31.0556	8	248.444	1.00904	8.07236	20	2.15096	25.2655	0.623662	42.48
PT1	PT1A91	PB260	d4 ET2.5% 24/y	2012	9	18.8125	8	150.5	0.611248	4.88998	95	5.72293	10.26	1.66072	42.12
PT1	PT1A91	PB260	d4 ET2.5% 24/y	2012	10	23.8889	8	191.111	0.776188	6.2095	30	0.417409	12.0447	0.561615	38.88
PT1	PT1A91	PB260	d4 ET2.5% 24/y	2012	12	35.5091	8	284.073	1.15375	9.22998	12.5	1.31264	12.896	0.589453	37.98
PT1	PT1A91	PB260	d4 ET2.5% 24/y	2013	1	30.6923	8	245.538	0.997242	7.97794	12.5	1.49434	16.7576	0.525565	41.94
PT1	PT1A91	PB260	d4 ET2.5% 24/y	2013	2	28.35	8	226.8	0.921137	7.36909	8.75	1.13749	10.6032	0.962366
PT1	PT1A92	PB260	d4 ET2.5% 24/y	2010	8	15.7667	8	126.133	0.516724	4.13379	80	3.5932	13.7897	1.32949	35.64
PT1	PT1A92	PB260	d4 ET2.5% 24/y	2011	1	39.9286	8	319.429	1.30859	10.4687	50	0.645812	23.9123	1.28683	36.9
PT1	PT1A92	PB260	d4 ET2.5% 24/y	2011	4	29.025	8	232.2	0.951242	7.60993	50	1.66667	14.9669	0.777778	39.24
PT1	PT1A92	PB260	d4 ET2.5% 24/y	2011	6	27.7111	8	221.689	0.908181	7.26545	90	1.48555	10.7007	0.812089	38.52
PT1	PT1A92	PB260	d4 ET2.5% 24/y	2011	12	46.8222	8	374.578	1.53451	12.2761	47.5	1.23007	8.12503	0.726844	39.42
PT1	PT1A92	PB260	d4 ET2.5% 24/y	2012	3	54.9444	8	439.556	1.8007	14.4056	20	7.42383	19.7873	1.01718	41.4
PT1	PT1A92	PB260	d4 ET2.5% 24/y	2012	6	41.925	8	335.4	1.37402	10.9921	60	2.98003	18.229	2.2527	43.56
PT1	PT1A92	PB260	d4 ET2.5% 24/y	2012	7	39.6556	8	317.244	1.29964	10.3971	10	4.51254	19.4039	0.714411	43.2
PT1	PT1A92	PB260	d4 ET2.5% 24/y	2012	9	17.2	8	137.6	0.563699	4.50959	15	3.6181	10.174	1.94995	41.58
PT1	PT1A92	PB260	d4 ET2.5% 24/y	2012	10	29.6222	8	236.978	0.970815	7.76652	70	1.52378	13.3262	0.545106	41.58
PT1	PT1A92	PB260	d4 ET2.5% 24/y	2012	12	51.1636	8	409.309	1.6768	13.4144	10	1.27225	16.99	0.689319	39.42
PT1	PT1A92	PB260	d4 ET2.5% 24/y	2013	1	39.4154	8	315.323	1.29177	10.3341	7.5	1.45836	22.8909	0.635461	42.84
PT1	PT1A92	PB260	d4 ET2.5% 24/y	2013	2	47.95	8	383.6	1.57147	12.5718	5	1.41339	11.7385	0.958201
PT1	PT1A93	PB260	d4 ET2.5% 24/y	2010	8	17.9167	8	143.333	0.538703	4.30962	40	2.24421	13.0672	1.131	35.64
PT1	PT1A93	PB260	d4 ET2.5% 24/y	2011	1	44.2286	8	353.829	1.32983	10.6386	20	0.850581	22.7261	1.25766	36.18
PT1	PT1A93	PB260	d4 ET2.5% 24/y	2011	4	22.0375	8	176.3	0.662605	5.30084	90	2.16049	16.0674	0.694444	41.58
PT1	PT1A93	PB260	d4 ET2.5% 24/y	2011	6	32.0111	8	256.089	0.962483	7.69986	50	2.38588	14.8974	0.681849	39.6
PT1	PT1A93	PB260	d4 ET2.5% 24/y	2011	12	44.9111	8	359.289	1.35035	10.8028	27.5	1.3702	7.19215	0.7713	39.6
PT1	PT1A93	PB260	d4 ET2.5% 24/y	2012	3	49.6889	8	397.511	1.494	11.952	70	8.26585	24.6313	1.24809	42.48
PT1	PT1A93	PB260	d4 ET2.5% 24/y	2012	6	38.1625	8	305.3	1.14744	9.1795	95	4.19688	17.0197	2.13509
PT1	PT1A93	PB260	d4 ET2.5% 24/y	2012	7	36.7889	8	294.311	1.10614	8.84909	25	3.24877	25.2655	0.665496	39.78
PT1	PT1A93	PB260	d4 ET2.5% 24/y	2012	9	20.425	8	163.4	0.614121	4.91297	95				42.66
PT1	PT1A93	PB260	d4 ET2.5% 24/y	2012	10	32.0111	8	256.089	0.962483	7.69986	82.5	1.65109	12.8322	0.630431	42.66
PT1	PT1A93	PB260	d4 ET2.5% 24/y	2012	12	41.6182	8	332.945	1.25134	10.0107	25	2.05984	15.1275	0.57971	42.84
PT1	PT1A93	PB260	d4 ET2.5% 24/y	2013	1	49.1077	8	392.862	1.47653	11.8122	40	2.26978	18.2541	0.626638	41.4
PT1	PT1A93	PB260	d4 ET2.5% 24/y	2013	2	70.07	8	560.56	2.1068	16.8544	7.5	0.925781	10.1644	0.981436
PT1	PT1F11	SP217	d1 ET0%	2010	8	11.6714	24	280.114	0.350284	8.40681	0	5.53082	9.1656	0.760243	31.5
PT1	PT1F11	SP217	d1 ET0%	2011	1	12.2	24	292.8	0.366147	8.78754	0	1.44914	7.15133	0.943243	27.36
PT1	PT1F11	SP217	d1 ET0%	2011	4	11.7619	24	282.286	0.352999	8.47198	0	3.56481	2.90848	0.441919	41.4
PT1	PT1F11	SP217	d1 ET0%	2011	6	13.7385	24	329.723	0.41232	9.89567	0	6.69248	4.02949	0.743138	37.8
PT1	PT1F11	SP217	d1 ET0%	2011	12	17.1	24	410.4	0.513206	12.317	0	5.60538	9.43907	0.606815	32.4
PT1	PT1F11	SP217	d1 ET0%	2012	3	14.592	24	350.208	0.437936	10.5105	30	8.96754	7.32863	1.24427	34.56
PT1	PT1F11	SP217	d1 ET0%	2012	6	13.6167	24	326.8	0.408664	9.80795	15	2.85587	5.37089	0.441493	35.28
PT1	PT1F11	SP217	d1 ET0%	2012	7	12.6667	24	304	0.380153	9.12367	10	3.23601	5.40682	0.474987	35.28
PT1	PT1F11	SP217	d1 ET0%	2012	9	15.2	24	364.8	0.456184	10.9484	0	14.5274	7.73528	1.70037	37.8
PT1	PT1F11	SP217	d1 ET0%	2012	10	18.2692	24	438.462	0.548298	13.1591	0	2.81615	5.4487	0.360295	36.54
PT1	PT1F11	SP217	d1 ET0%	2012	12	16.5375	24	396.9	0.496325	11.9118	5	2.17091	15.2091	0.72342	34.2
PT1	PT1F11	SP217	d1 ET0%	2013	1	18.0923	24	434.215	0.542988	13.0317	10	2.25721	6.28365	0.433132	41.4
PT1	PT1F11	SP217	d1 ET0%	2013	2	22.4	24	537.6	0.67227	16.1345	5	2.75254	3.99384	0.564273
PT1	PT1F12	SP217	d1 ET0%	2010	8	9.77143	24	234.514	0.327445	7.85867	0	6.7817	7.43157	0.75088	29.52
PT1	PT1F12	SP217	d1 ET0%	2011	1	9	24	216	0.301594	7.23825	10	2.89828	5.82765	0.914071	34.56
PT1	PT1F12	SP217	d1 ET0%	2011	4	13.2095	24	317.029	0.442657	10.6238	0	8.39506	2.38967	0.431818	43.2
PT1	PT1F12	SP217	d1 ET0%	2011	6	12.1308	24	291.138	0.406507	9.75617	0	12.1245	3.87901	0.955737	35.28
PT1	PT1F12	SP217	d1 ET0%	2011	12	15.4923	24	371.815	0.519154	12.4597	0	8.87519	7.73382	0.686835	32.4
PT1	PT1F12	SP217	d1 ET0%	2012	3	14.896	24	357.504	0.499171	11.9801	0	11.7883	6.73876	1.07252	33.66
PT1	PT1F12	SP217	d1 ET0%	2012	6	12.5083	24	300.2	0.419159	10.0598	50	2.38403	12.787	0.45235	36.18
PT1	PT1F12	SP217	d1 ET0%	2012	7	13.9333	24	334.4	0.466912	11.2059	15	3.51684	4.60843	0.390673	36.18
PT1	PT1F12	SP217	d1 ET0%	2012	9	14.0435	24	337.043	0.470603	11.2945	10	9.34104	5.75849	1.6234	39.42
PT1	PT1F12	SP217	d1 ET0%	2012	10	17.8308	24	427.938	0.597516	14.3404	2.5	4.67677	4.51017	0.55734	37.62
PT1	PT1F12	SP217	d1 ET0%	2012	12	15.75	24	378	0.527789	12.6669	0	2.45363	9.51386	0.70637	35.1
PT1	PT1F12	SP217	d1 ET0%	2013	1	12.2769	24	294.646	0.411405	9.87371	7.5	3.10013	5.39083	0.491953	46.8
PT1	PT1F12	SP217	d1 ET0%	2013	2	16.1	24	386.4	0.539518	12.9484	5	3.48574	3.70237	0.619122
PT1	PT1F13	SP217	d1 ET0%	2010	8	10.1333	24	243.2	0.339804	8.15529	0	12.337	12.902	0.769605	31.5
PT1	PT1F13	SP217	d1 ET0%	2011	1	13.2	24	316.8	0.442639	10.6233	0	2.06345	10.7098	0.907588	29.16
PT1	PT1F13	SP217	d1 ET0%	2011	4	12.6667	24	304	0.424755	10.1941	0	7.20679	2.98709	0.45202	39.78
PT1	PT1F13	SP217	d1 ET0%	2011	6	11.5462	24	277.108	0.38718	9.29233	0	10.6239	4.96581	0.84848	43.2
PT1	PT1F13	SP217	d1 ET0%	2011	12	17.6846	24	424.431	0.593023	14.2326	0	6.13478	7.49308	0.597924	29.7
PT1	PT1F13	SP217	d1 ET0%	2012	3	14.592	24	350.208	0.489318	11.7436	20	10.7358	8.27599	1.15267	34.92
PT1	PT1F13	SP217	d1 ET0%	2012	6	12.9833	24	311.6	0.435374	10.449	10	2.66961	1.97407	0.389021	35.82
PT1	PT1F13	SP217	d1 ET0%	2012	7	14.8381	24	356.114	0.49757	11.9417	5	3.4977	5.75043	0.54321	34.38
PT1	PT1F13	SP217	d1 ET0%	2012	9	15.5304	24	372.73	0.520786	12.4989	0	9.05214	5.80146	1.63973	38.16
PT1	PT1F13	SP217	d1 ET0%	2012	10	16.0769	24	385.846	0.539112	12.9387	0	5.25421	6.1305	0.656054	34.56
PT1	PT1F13	SP217	d1 ET0%	2012	12	21.2625	24	510.3	0.713001	17.112	2.5	2.31227	15.4376	0.874437	33.66
PT1	PT1F13	SP217	d1 ET0%	2013	1	18.0923	24	434.215	0.606694	14.5607	5	2.44043	10.9431	0.636113	37.26
PT1	PT1F13	SP217	d1 ET0%	2013	2	16.45	24	394.8	0.551622	13.2389	3.75
PT1	PT1F21	SP217	d2 ET0%	2010	8	14.7	12	176.4	0.39168	4.70015	0	4.77049	5.28467	0.657254	38.34
PT1	PT1F21	SP217	d2 ET0%	2011	1	21.84	12	262.08	0.581924	6.98309	0	2.34697	5.26035	0.816829	32.4
PT1	PT1F21	SP217	d2 ET0%	2011	4	18.55	12	222.6	0.494262	5.93115	0	3.7963	2.484	0.323232	35.64
PT1	PT1F21	SP217	d2 ET0%	2011	6	18.4154	12	220.985	0.490675	5.88811	0	4.5917	2.17359	0.616728	42.12
PT1	PT1F21	SP217	d2 ET0%	2011	12	220.985	12	2651.82	5.88811	70.6573	0	3.25424	6.0386	0.629043	33.3
PT1	PT1F21	SP217	d2 ET0%	2012	3	32.6308	12	391.569	0.869442	10.4333	5	8.7009	5.23729	1.10496	35.28
PT1	PT1F21	SP217	d2 ET0%	2012	6	29.05	12	348.6	0.774033	9.2884	30	5.30198	4.51724	0.267791	36.18
PT1	PT1F21	SP217	d2 ET0%	2012	7	24.8769	12	298.523	0.662842	7.95411	10	2.22755	3.46643	0.442163	36.72
PT1	PT1F21	SP217	d2 ET0%	2012	9	19.95	12	239.4	0.531565	6.37878	0	9.79502	3.82467	1.76801	39.6
PT1	PT1F21	SP217	d2 ET0%	2012	10	37.8	12	453.6	1.00718	12.0861	0	2.49205	3.90904	0.464046	43.2
PT1	PT1F21	SP217	d2 ET0%	2012	12	32.6308	12	391.569	0.869442	10.4333	0	1.33284	9.15485	0.72342	35.28
PT1	PT1F21	SP217	d2 ET0%	2013	1	26.8154	12	321.785	0.714492	8.57391	1.25	1.72322	5.95812	0.500507	38.7
PT1	PT1F21	SP217	d2 ET0%	2013	2	38.85	12	466.2	1.03515	12.4218	2.5	4.81393	5.67097	0.718826
PT1	PT1F22	SP217	d2 ET0%	2010	8	15.96	12	191.52	0.46044	5.52528	0	6.07042	4.41765	0.70594	37.8
PT1	PT1F22	SP217	d2 ET0%	2011	1	18.06	12	216.72	0.521024	6.25229	0	1.84293	4.16015	0.781174	35.82
PT1	PT1F22	SP217	d2 ET0%	2011	4	19.6	12	235.2	0.565453	6.78543	0	6.14198	2.87704	0.358586	37.8
PT1	PT1F22	SP217	d2 ET0%	2011	6	22.2923	12	267.508	0.643125	7.7175	0	5.6871	3.5279	0.706748	38.52
PT1	PT1F22	SP217	d2 ET0%	2011	12	22.2923	12	267.508	0.643125	7.7175	0	3.86148	5.08566	0.489008	33.66
PT1	PT1F22	SP217	d2 ET0%	2012	3	23.5846	12	283.015	0.680408	8.16489	0	8.89737	4.6653	1.12023	36.72
PT1	PT1F22	SP217	d2 ET0%	2012	6	19.95	12	239.4	0.57555	6.9066	25	3.2532	6.63359	0.712903	37.8
PT1	PT1F22	SP217	d2 ET0%	2012	7	23.2615	12	279.138	0.671087	8.05304	5	1.57652	2.29411	0.252297	39.96
PT1	PT1F22	SP217	d2 ET0%	2012	9	20.65	12	247.8	0.595745	7.14894	5	10.648	5.07091	1.91029	36.72
PT1	PT1F22	SP217	d2 ET0%	2012	10	21	12	252	0.605842	7.27011	7.5	2.70652	3.59937	0.421711	41.22
PT1	PT1F22	SP217	d2 ET0%	2012	12	25.8462	12	310.154	0.745652	8.94783	5	2.5647	7.52297	0.594325	37.44
PT1	PT1F22	SP217	d2 ET0%	2013	1	21.6462	12	259.754	0.624484	7.4938	3.75	2.02589	6.47652	0.452395	39.96
PT1	PT1F22	SP217	d2 ET0%	2013	2	25.9	12	310.8	0.747206	8.96647	3.75	5.37886	4.43677	0.652131
PT1	PT1F23	SP217	d2 ET0%	2010	8	13.02	12	156.24	0.392916	4.71499	0	3.87526	4.85116	0.659127	39.42
PT1	PT1F23	SP217	d2 ET0%	2011	1	18.9	12	226.8	0.570362	6.84434	0	1.71691	4.77901	0.813588	34.56
PT1	PT1F23	SP217	d2 ET0%	2011	4	16.45	12	197.4	0.496426	5.95711	0	8.34877	2.4054	0.449495	38.88
PT1	PT1F23	SP217	d2 ET0%	2011	6	16.8	12	201.6	0.506989	6.08386	0	7.09763	2.89254	0.720155	46.8
PT1	PT1F23	SP217	d2 ET0%	2011	12	25.8462	12	310.154	0.779982	9.35979	0	3.89263	3.97223	0.746849	35.28
PT1	PT1F23	SP217	d2 ET0%	2012	3	28.1077	12	337.292	0.848231	10.1788	5	10.8621	5.25516	1.11832	34.56
PT1	PT1F23	SP217	d2 ET0%	2012	6	24.15	12	289.8	0.728796	8.74555	5	2.21019	12.4669	1.00241	37.8
PT1	PT1F23	SP217	d2 ET0%	2012	7	28.1077	12	337.292	0.848231	10.1788	5	2.77646	3.31484	0.353987	38.34
PT1	PT1F23	SP217	d2 ET0%	2012	9	24.5	12	294	0.739358	8.8723	0	18.2694	8.21874	1.74702	35.46
PT1	PT1F23	SP217	d2 ET0%	2012	10	28.4308	12	341.169	0.857981	10.2958	0	3.56112	5.17175	0.425216	39.6
PT1	PT1F23	SP217	d2 ET0%	2012	12	40.3846	12	484.615	1.21872	14.6247	2.5	4.34181	7.78407	0.599196	34.56
PT1	PT1F23	SP217	d2 ET0%	2013	1	34.2462	12	410.954	1.03348	12.4017	5	3.38591	7.95928	0.498126	38.34
PT1	PT1F23	SP217	d2 ET0%	2013	2	38.85	12	466.2	1.17241	14.0689	3.75	2.87273	4.11706	0.599367
PT1	PT1F31	SP217	d4 ET0%	2010	8	18.6333	8	149.067	0.568245	4.54596	0	3.81394	4.7273	0.76586	37.8
PT1	PT1F31	SP217	d4 ET0%	2011	1	19.0429	8	152.343	0.580734	4.64587	0	1.38613	9.30017	1.04373	28.8
PT1	PT1F31	SP217	d4 ET0%	2011	4	18.275	8	146.2	0.557317	4.45854	0	3.42593	3.83606	0.348485	36
PT1	PT1F31	SP217	d4 ET0%	2011	6	19.5889	8	156.711	0.597386	4.77908	0	8.44813	4.21341	0.727816	41.4
PT1	PT1F31	SP217	d4 ET0%	2011	12	15.7667	8	126.133	0.480822	3.84658	40	6.61746	8.20527	0.837983	34.56
PT1	PT1F31	SP217	d4 ET0%	2012	3		8				100
PT1	PT1F31	SP217	d4 ET0%	2012	6	21.5	8	172	0.655667	5.24534	100
PT1	PT1F31	SP217	d4 ET0%	2012	7		8				100
PT1	PT1F31	SP217	d4 ET0%	2012	9	15.05	8	120.4	0.458967	3.67174	95				36.72
PT1	PT1F31	SP217	d4 ET0%	2012	10		8				100
PT1	PT1F31	SP217	d4 ET0%	2012	12	8.4	8	67.2	0.256168	2.04934	97.5
PT1	PT1F31	SP217	d4 ET0%	2013	1		8				100	0.576177	7.11448	0.272322
PT1	PT1F31	SP217	d4 ET0%	2013	2	8.4	8	67.2	0.256168	2.04934	100
PT1	PT1F33	SP217	d4 ET0%	2010	8	15.7667	8	126.133	0.556016	4.44813	0	1.44709	15.565	0.887574	32.4
PT1	PT1F33	SP217	d4 ET0%	2011	1	20.2714	8	162.171	0.714877	5.71902	0	2.06345	6.53246	0.962692	31.5
PT1	PT1F33	SP217	d4 ET0%	2011	4	19.35	8	154.8	0.682383	5.45906	0	4.70679	4.37059	0.439394	34.74
PT1	PT1F33	SP217	d4 ET0%	2011	6	22.9333	8	183.467	0.80875	6.47	0	9.07836	4.73173	0.78719	35.64
PT1	PT1F33	SP217	d4 ET0%	2011	12	22.9333	8	183.467	0.80875	6.47	0	3.51893	4.24307	0.597924	35.1
PT1	PT1F33	SP217	d4 ET0%	2012	3	28.6667	8	229.333	1.01094	8.0875	5	2.5822	8.18661	0.998092	46.8
PT1	PT1F33	SP217	d4 ET0%	2012	6	29.025	8	232.2	1.02357	8.18859	5	3.55121	3.91257	1.12183	38.16
PT1	PT1F33	SP217	d4 ET0%	2012	7	20.5444	8	164.356	0.724505	5.79604	5	5.23378	5.39671	0.543853	37.44
PT1	PT1F33	SP217	d4 ET0%	2012	9	23.65	8	189.2	0.834023	6.67219	0	10.8406	7.53116	1.85665	34.92
PT1	PT1F33	SP217	d4 ET0%	2012	10	21.9778	8	175.822	0.775052	6.20042	0	3.78101	8.79015	0.744689	39.6
PT1	PT1F33	SP217	d4 ET0%	2012	12	31.5	8	252	1.11086	8.88685	2.5	2.17091	9.51386	0.672269	35.64
PT1	PT1F33	SP217	d4 ET0%	2013	1	22.9385	8	183.508	0.808931	6.47145	3.75	3.25839	8.21385	0.508491	38.88
PT1	PT1F33	SP217	d4 ET0%	2013	2	29.4	8	235.2	1.0368	8.29439	0	1.74287	8.32489	0.583577
PT1	PT1F41	SP217	d1 ET2.5% 12/y	2010	8	13.3905	24	321.371	0.402613	9.66272	0	7.12508	9.76425	0.799566	29.7
PT1	PT1F41	SP217	d1 ET2.5% 12/y	2011	1	15.4	24	369.6	0.463034	11.1128	0	1.0081	11.0708	1.03724	27.18
PT1	PT1F41	SP217	d1 ET2.5% 12/y	2011	4	12.8476	24	308.343	0.386291	9.27099	0	2.77778	4.57497	0.436869	33.12
PT1	PT1F41	SP217	d1 ET2.5% 12/y	2011	6	15.0538	24	361.292	0.452626	10.863	0	5.402	4.73173	0.781445	36.72
PT1	PT1F41	SP217	d1 ET2.5% 12/y	2011	12	19.1462	24	459.508	0.57567	13.8161	0	2.92725	7.35265	0.526795	36
PT1	PT1F41	SP217	d1 ET2.5% 12/y	2012	3	15.2	24	364.8	0.457021	10.9685	40	6.31517	8.57986	0.961832	32.76
PT1	PT1F41	SP217	d1 ET2.5% 12/y	2012	6	11.4	24	273.6	0.342765	8.22637	95	4.01063	5.2464	1.00241	39.96
PT1	PT1F41	SP217	d1 ET2.5% 12/y	2012	7	12.6667	24	304	0.38085	9.14041	95	3.019	3.50685	0.421567	37.8
PT1	PT1F41	SP217	d1 ET2.5% 12/y	2012	9	12.0609	24	289.461	0.362636	8.70326	90	4.92502	5.01719	1.70504	35.64
PT1	PT1F41	SP217	d1 ET2.5% 12/y	2012	10	13.8846	24	333.231	0.417471	10.0193	52.5	1.24733	7.17783	0.627588	39.6
PT1	PT1F41	SP217	d1 ET2.5% 12/y	2012	12	15.4875	24	371.7	0.465665	11.176	90	1.40352	7.49033	0.628425	37.98
PT1	PT1F41	SP217	d1 ET2.5% 12/y	2013	1	11.9538	24	286.892	0.359418	8.62603	91.25	1.65703	8.16379	0.452833	37.8
PT1	PT1F41	SP217	d1 ET2.5% 12/y	2013	2	16.1	24	386.4	0.484081	11.6179	91.25	2.55421	5.30358	0.806508
PT1	PT1F42	SP217	d1 ET2.5% 12/y	2010	8	13.7524	24	330.057	0.420961	10.1031	0	4.19411	23.7191	1.18718	28.8
PT1	PT1F42	SP217	d1 ET2.5% 12/y	2011	1	5.1	24	122.4	0.156111	3.74667	100	1.54365	9.14545	1.24145	34.38
PT1	PT1F42	SP217	d1 ET2.5% 12/y	2011	4		24				100
PT1	PT1F42	SP217	d1 ET2.5% 12/y	2011	6		24				100
PT1	PT1F42	SP217	d1 ET2.5% 12/y	2011	12		24				100
PT1	PT1F42	SP217	d1 ET2.5% 12/y	2012	3	26.6	24	638.4	0.814228	19.5415	100	5.27667	9.09822	0.839695
PT1	PT1F42	SP217	d1 ET2.5% 12/y	2012	6		24				100
PT1	PT1F42	SP217	d1 ET2.5% 12/y	2012	7		24				100
PT1	PT1F42	SP217	d1 ET2.5% 12/y	2012	9	15.2	24	364.8	0.465273	11.1666	100
PT1	PT1F42	SP217	d1 ET2.5% 12/y	2012	10		24				100
PT1	PT1F42	SP217	d1 ET2.5% 12/y	2012	12		24				100
PT1	PT1F42	SP217	d1 ET2.5% 12/y	2013	1		24				100
PT1	PT1F42	SP217	d1 ET2.5% 12/y	2013	2		24				100
PT1	PT1F43	SP217	d1 ET2.5% 12/y	2010	8	11.0381	24	264.914	0.376827	9.04384	10	8.80517	12.7988	0.880084	32.4
PT1	PT1F43	SP217	d1 ET2.5% 12/y	2011	1	12.2	24	292.8	0.416493	9.99582	0	1.02385	12.2226	1.20255	29.52
PT1	PT1F43	SP217	d1 ET2.5% 12/y	2011	4	14.2952	24	343.086	0.488021	11.7125	0	4.25926	4.81079	0.517677	38.16
PT1	PT1F43	SP217	d1 ET2.5% 12/y	2011	6	14.7615	24	354.277	0.50394	12.0946	0	5.01185	3.74526	0.808259	33.48
PT1	PT1F43	SP217	d1 ET2.5% 12/y	2011	12	19.7308	24	473.538	0.673583	16.166	0	5.68323	6.91129	0.653493	31.14
PT1	PT1F43	SP217	d1 ET2.5% 12/y	2012	3	16.72	24	401.28	0.5708	13.6992	0	3.41019	7.93637	1.39313	32.4
PT1	PT1F43	SP217	d1 ET2.5% 12/y	2012	6	14.8833	24	357.2	0.508098	12.1944	10	6.64299	8.35868	1.02955	34.92
PT1	PT1F43	SP217	d1 ET2.5% 12/y	2012	7	17.0095	24	408.229	0.580684	13.9364	5	3.77215	7.53923	0.616582	33.48
PT1	PT1F43	SP217	d1 ET2.5% 12/y	2012	9	13.8783	24	333.078	0.473786	11.3709	5	6.10813	9.63687	1.99193	35.64
PT1	PT1F43	SP217	d1 ET2.5% 12/y	2012	10	13.5923	24	326.215	0.464024	11.1366	77.5	6.10817	4.2441	0.560987
PT1	PT1F43	SP217	d1 ET2.5% 12/y	2012	12	6.3	24	151.2	0.215074	5.16178	95				38.52
PT1	PT1F43	SP217	d1 ET2.5% 12/y	2013	1		24				95	1.57488	13.382	0.417715
PT1	PT1F43	SP217	d1 ET2.5% 12/y	2013	2	10.92	24	262.08	0.372795	8.94708	96.25			0.448943
PT1	PT1F51	SP217	d2 ET2.5% 12/y	2010	8	21.42	12	257.04	0.597957	7.17549	0	1.59425	11.1474	0.986817	29.88
PT1	PT1F51	SP217	d2 ET2.5% 12/y	2011	1	25.62	12	307.44	0.715204	8.58244	0	0.94509	7.06538	1.13449	27.36
PT1	PT1F51	SP217	d2 ET2.5% 12/y	2011	4	23.8	12	285.6	0.664397	7.97276	0	3.33333	5.23527	0.616162	33.66
PT1	PT1F51	SP217	d2 ET2.5% 12/y	2011	6	25.8462	12	310.154	0.721517	8.6582	0	3.58633	6.35356	0.704832	37.44
PT1	PT1F51	SP217	d2 ET2.5% 12/y	2011	12	30.6923	12	368.308	0.856801	10.2816	0	6.18149	5.76776	0.806864	32.94
PT1	PT1F51	SP217	d2 ET2.5% 12/y	2012	3	36.8308	12	441.969	1.02816	12.3379	5	6.58181	7.73974	1.36641	33.66
PT1	PT1F51	SP217	d2 ET2.5% 12/y	2012	6	31.5	12	378	0.879349	10.5522	10	1.73835	6.79365	1.05307	38.16
PT1	PT1F51	SP217	d2 ET2.5% 12/y	2012	7	34.8923	12	418.708	0.974048	11.6886	5	2.57859	3.99195	0.766544	38.7
PT1	PT1F51	SP217	d2 ET2.5% 12/y	2012	9	32.2	12	386.4	0.89889	10.7867	0	9.01087	7.58487	1.76335	38.88
PT1	PT1F51	SP217	d2 ET2.5% 12/y	2012	10	42	12	504	1.17246	14.0696	0	3.31824	6.37488	0.765526	41.4
PT1	PT1F51	SP217	d2 ET2.5% 12/y	2012	12	39.7385	12	476.862	1.10933	13.312	2.5	2.03964	10.9336	0.745342	35.28
PT1	PT1F51	SP217	d2 ET2.5% 12/y	2013	1	36.8308	12	441.969	1.02816	12.3379	2.5	1.75707	8.79561	0.48636	35.46
PT1	PT1F51	SP217	d2 ET2.5% 12/y	2013	2	37.1	12	445.2	1.03568	12.4281	2.5	1.95923	3.21196	0.551483
PT1	PT1F52	SP217	d2 ET2.5% 12/y	2010	8	17.64	12	211.68	0.534306	6.41167	0	1.61878	10.8583	0.928769	39.6
PT1	PT1F52	SP217	d2 ET2.5% 12/y	2011	1	25.62	12	307.44	0.776016	9.31219	0	0.724569	9.67836	1.13449	32.4
PT1	PT1F52	SP217	d2 ET2.5% 12/y	2011	4	23.45	12	281.4	0.710288	8.52345	0	3.95062	3.2858	0.492424	33.66
PT1	PT1F52	SP217	d2 ET2.5% 12/y	2011	6	23.5846	12	283.015	0.714365	8.57238	0	4.8768	4.63141	0.802513	38.88
PT1	PT1F52	SP217	d2 ET2.5% 12/y	2011	12	30.6923	12	368.308	0.929653	11.1558	0	2.35115	5.8781	0.720176	31.14
PT1	PT1F52	SP217	d2 ET2.5% 12/y	2012	3	32.3077	12	387.692	0.978582	11.743	0	7.87291	11.6186	1.3645	35.28
PT1	PT1F52	SP217	d2 ET2.5% 12/y	2012	6	25.2	12	302.4	0.763294	9.15953	15	1.57693	14.6188	0.973456	36
PT1	PT1F52	SP217	d2 ET2.5% 12/y	2012	7	28.4308	12	341.169	0.861152	10.3338	5	1.65949	4.16376	0.542566	41.4
PT1	PT1F52	SP217	d2 ET2.5% 12/y	2012	9	25.55	12	306.6	0.773895	9.28675	0	7.96533	7.88569	1.73069	39.42
PT1	PT1F52	SP217	d2 ET2.5% 12/y	2012	10	29.4	12	352.8	0.89051	10.6861	0	2.63337	5.26694	0.697679	39.24
PT1	PT1F52	SP217	d2 ET2.5% 12/y	2012	12	25.2	12	302.4	0.763294	9.15953	7.5	2.50411	9.13853	0.533431	35.28
PT1	PT1F52	SP217	d2 ET2.5% 12/y	2013	1	25.2	12	302.4	0.763294	9.15953	5	1.26519	9.25674	0.529584	36.72
PT1	PT1F52	SP217	d2 ET2.5% 12/y	2013	2	32.2	12	386.4	0.97532	11.7038	6.25	4.32112	4.08547	0.728359
PT1	PT1F53	SP217	d2 ET2.5% 12/y	2010	8	13.44	12	161.28	0.458188	5.49826	10	2.26874	9.3101	0.953112	32.22
PT1	PT1F53	SP217	d2 ET2.5% 12/y	2011	1	14.7	12	176.4	0.501143	6.01372	60	1.35463	8.02806	0.871933	34.2
PT1	PT1F53	SP217	d2 ET2.5% 12/y	2011	4	18.9	12	226.8	0.644327	7.73193	10	3.25617	4.32342	0.429293	39.6
PT1	PT1F53	SP217	d2 ET2.5% 12/y	2011	6	18.7385	12	224.862	0.63882	7.66584	15	8.73323	3.97933	0.831242	36.72
PT1	PT1F53	SP217	d2 ET2.5% 12/y	2011	12	26.4923	12	317.908	0.903159	10.8379	15	4.858	7.35265	0.833537	32.22
PT1	PT1F53	SP217	d2 ET2.5% 12/y	2012	3	38.1231	12	457.477	1.29967	15.596	50	11.0165	10.9929	1.44084	34.92
PT1	PT1F53	SP217	d2 ET2.5% 12/y	2012	6	26.6	12	319.2	0.906831	10.882	10	4.23413	2.36533	1.13087	35.28
PT1	PT1F53	SP217	d2 ET2.5% 12/y	2012	7	33.6	12	403.2	1.14547	13.7456	10	2.91687	5.77064	0.501375	37.44
PT1	PT1F53	SP217	d2 ET2.5% 12/y	2012	9	25.2	12	302.4	0.859103	10.3092	5	7.19494	10.5178	1.85665	36.36
PT1	PT1F53	SP217	d2 ET2.5% 12/y	2012	10	32.3077	12	387.692	1.10141	13.217	7.5	2.63198	11.1796	0.708203	36.18
PT1	PT1F53	SP217	d2 ET2.5% 12/y	2012	12	36.1846	12	434.215	1.23358	14.803	5	2.00935	13.6099	0.745342	33.84
PT1	PT1F53	SP217	d2 ET2.5% 12/y	2013	1	25.2	12	302.4	0.859103	10.3092	5	1.12373	11.5906	0.503082	34.2
PT1	PT1F53	SP217	d2 ET2.5% 12/y	2013	2	26.25	12	315	0.894899	10.7388	5	1.92918	4.40607	0.720447
PT1	PT1F61	SP217	d4 ET2.5% 12/y	2010	8	18.6333	8	149.067	0.560594	4.48475	0	1.47162	11.1267	0.704067	28.44
PT1	PT1F61	SP217	d4 ET2.5% 12/y	2011	1	10.4429	8	83.5429	0.314179	2.51343	90	5.7808	8.97354	1.10531	27.18
PT1	PT1F61	SP217	d4 ET2.5% 12/y	2011	4	19.8875	8	159.1	0.598326	4.78661	95	3.2716	2.21674	0.252525	38.52
PT1	PT1F61	SP217	d4 ET2.5% 12/y	2011	6	18.6333	8	149.067	0.560594	4.48475	90	10.2488	1.92279	0.668442	38.88
PT1	PT1F61	SP217	d4 ET2.5% 12/y	2011	12	27.2333	8	217.867	0.81933	6.55464	67.5	2.44457	7.46299	0.709062	39.6
PT1	PT1F61	SP217	d4 ET2.5% 12/y	2012	3	36.7889	8	294.311	1.10681	8.85451	80	8.42023	9.25909	1.39313	36.72
PT1	PT1F61	SP217	d4 ET2.5% 12/y	2012	6	33.325	8	266.6	1.0026	8.02081	90	5.6124	4.03706	0.942696	41.4
PT1	PT1F61	SP217	d4 ET2.5% 12/y	2012	7	35.3556	8	282.844	1.06369	8.50953	15	5.09336	5.95256	0.486572	36.72
PT1	PT1F61	SP217	d4 ET2.5% 12/y	2012	9	33.8625	8	270.9	1.01877	8.15017	60	9.34104	2.63214	1.72836	36.36
PT1	PT1F61	SP217	d4 ET2.5% 12/y	2012	10	34.4	8	275.2	1.03494	8.27954	62.5	1.84391	5.89452	0.594142	46.8
PT1	PT1F61	SP217	d4 ET2.5% 12/y	2012	12	27.3	8	218.4	0.821335	6.57068	80	2.17091	11.3579	0.426257	39.6
PT1	PT1F61	SP217	d4 ET2.5% 12/y	2013	1	21	8	168	0.631796	5.05437	55	1.70235	10.3067	0.486035	38.88
PT1	PT1F61	SP217	d4 ET2.5% 12/y	2013	2	19.6	8	156.8	0.589677	4.71741	22.5	1.97726	5.13709	0.770403
PT1	PT1F62	SP217	d4 ET2.5% 12/y	2010	8	20.0667	8	160.533	0.639321	5.11457	0	2.37911	19.3221	0.865104	32.22
PT1	PT1F62	SP217	d4 ET2.5% 12/y	2011	1	25.8	8	206.4	0.821985	6.57588	5	1.22862	9.85027	0.936761	32.58
PT1	PT1F62	SP217	d4 ET2.5% 12/y	2011	4	24.725	8	197.8	0.787735	6.30188	0	4.69136	3.58451	0.363636	35.28
PT1	PT1F62	SP217	d4 ET2.5% 12/y	2011	6	31.0556	8	248.444	0.989426	7.91541	0	6.57243	4.73173	0.806343	43.2
PT1	PT1F62	SP217	d4 ET2.5% 12/y	2011	12	37.2667	8	298.133	1.18731	9.49849	0	5.18498	3.95217	0.622374	32.58
PT1	PT1F62	SP217	d4 ET2.5% 12/y	2012	3	38.2222	8	305.778	1.21775	9.74204	0	7.80274	5.41603	1.32252	35.82
PT1	PT1F62	SP217	d4 ET2.5% 12/y	2012	6	37.625	8	301	1.19873	9.58982	0	4.81772	3.0767	1.02412	35.64
PT1	PT1F62	SP217	d4 ET2.5% 12/y	2012	7	46.3444	8	370.756	1.47653	11.8122	0	3.86789	11.3493	0.568954	38.52
PT1	PT1F62	SP217	d4 ET2.5% 12/y	2012	9	33.8625	8	270.9	1.07885	8.63084	0	6.36951	13.193	2.10622	35.64
PT1	PT1F62	SP217	d4 ET2.5% 12/y	2012	10	43	8	344	1.36997	10.9598	0	2.06236	7.94985	0.687481	37.8
PT1	PT1F62	SP217	d4 ET2.5% 12/y	2012	12	42.35	8	338.8	1.34927	10.7941	0	2.45363	11.3579	0.74047	33.84
PT1	PT1F62	SP217	d4 ET2.5% 12/y	2013	1	25.5231	8	204.185	0.813162	6.5053	3.75	3.56166	12.0815	0.504189	34.56
PT1	PT1F62	SP217	d4 ET2.5% 12/y	2013	2	29.4	8	235.2	0.93668	7.49344	2.5	2.53618	5.34901	0.776211
PT1	PT1F63	SP217	d4 ET2.5% 12/y	2010	8	17.2	8	137.6	0.679701	5.43761	0	3.40924	28.7973	0.95873	35.82
PT1	PT1F63	SP217	d4 ET2.5% 12/y	2011	1	23.3429	8	186.743	0.922452	7.37961	0	0.929339	7.30605	1.06317	33.66
PT1	PT1F63	SP217	d4 ET2.5% 12/y	2011	4	17.7375	8	141.9	0.700942	5.60753	0	5.66358	2.98709	0.517677	33.48
PT1	PT1F63	SP217	d4 ET2.5% 12/y	2011	6	22.4556	8	179.644	0.887388	7.0991	0	13.2049	3.67838	0.896363	39.24
PT1	PT1F63	SP217	d4 ET2.5% 12/y	2011	12	29.6222	8	236.978	1.1706	9.36477	0	4.43759	5.72764	0.684612	32.4
PT1	PT1F63	SP217	d4 ET2.5% 12/y	2012	3	24.8444	8	198.756	0.98179	7.85432	15				35.28
PT1	PT1F63	SP217	d4 ET2.5% 12/y	2012	6	24.1875	8	193.5	0.95583	7.64664	0	6.45674	3.23676	1.16887	33.84
PT1	PT1F63	SP217	d4 ET2.5% 12/y	2012	7	26.7556	8	214.044	1.05731	8.4585	0	6.35713	6.46797	0.611433	35.1
PT1	PT1F63	SP217	d4 ET2.5% 12/y	2012	9	27.4125	8	219.3	1.08327	8.66619	0	8.90081	10.5071	1.8963	38.7
PT1	PT1F63	SP217	d4 ET2.5% 12/y	2012	10	31.5333	8	252.267	1.24612	9.96895	0	1.9561	7.85122	0.668752	37.26
PT1	PT1F63	SP217	d4 ET2.5% 12/y	2012	12	26.25	8	210	1.03733	8.29868	5	2.02954	10.2808	0.686883	34.56
PT1	PT1F63	SP217	d4 ET2.5% 12/y	2013	1	21.6462	8	173.169	0.855402	6.84322	3.75	1.99481	11.8843	0.543451	33.48
PT1	PT1F63	SP217	d4 ET2.5% 12/y	2013	2	21.7	8	173.6	0.85753	6.86024	2.5	1.72484	6.61302	0.855317
PT1	PT1F71	SP217	d1 ET2.5% 24/y	2010	8	15.7429	24	377.829	0.423136	10.1553	0	7.39487	14.8425	0.857614	28.62
PT1	PT1F71	SP217	d1 ET2.5% 24/y	2011	1	16.8	24	403.2	0.45155	10.8372	0	0.866333	12.5492	0.907588	36
PT1	PT1F71	SP217	d1 ET2.5% 24/y	2011	4	16.2857	24	390.857	0.437727	10.5054	0	1.94444	4.41775	0.464646	38.16
PT1	PT1F71	SP217	d1 ET2.5% 24/y	2011	6	19.2923	24	463.015	0.518538	12.4449	10	8.56817	6.3034	0.752715	34.56
PT1	PT1F71	SP217	d1 ET2.5% 24/y	2011	12	21.3385	24	512.123	0.573534	13.7648	0	1.68161	7.59339	0.740181	32.4
PT1	PT1F71	SP217	d1 ET2.5% 24/y	2012	3	20.672	24	496.128	0.555621	13.3349	40	8.89737	3.46769	1.35496	32.94
PT1	PT1F71	SP217	d1 ET2.5% 24/y	2012	6	11.2417	24	269.8	0.302153	7.25167	100	2.6572	3.02335	0.379974	35.64
PT1	PT1F71	SP217	d1 ET2.5% 24/y	2012	7	15.7429	24	377.829	0.423136	10.1553	100	3.54238	4.00206	0.23685	35.28
PT1	PT1F71	SP217	d1 ET2.5% 24/y	2012	9	16.3565	24	392.557	0.43963	10.5511	90	4.0033	5.60808	1.43214	35.28
PT1	PT1F71	SP217	d1 ET2.5% 24/y	2012	10	14.0308	24	336.738	0.377118	9.05084	97.5	2.64986	5.0249	0.361983
PT1	PT1F71	SP217	d1 ET2.5% 24/y	2012	12	15.4875	24	371.7	0.416272	9.99054	95				35.28
PT1	PT1F71	SP217	d1 ET2.5% 24/y	2013	1	9.04615	24	217.108	0.243142	5.83541	97.5
PT1	PT1F71	SP217	d1 ET2.5% 24/y	2013	2	4.2	24	100.8	0.112887	2.7093	100	4.37521	8.73206	0.763925
PT1	PT1F72	SP217	d1 ET2.5% 24/y	2010	8	13.0286	24	312.686	0.401556	9.63734	20	6.61001	15.9779	0.908172	27.18
PT1	PT1F72	SP217	d1 ET2.5% 24/y	2011	1	13.2	24	316.8	0.40684	9.76415	10	0.94509	16.3312	1.1669	27.18
PT1	PT1F72	SP217	d1 ET2.5% 24/y	2011	4	15.381	24	369.143	0.474059	11.3774	0	2.31481	6.74454	0.510101	38.88
PT1	PT1F72	SP217	d1 ET2.5% 24/y	2011	6	17.9769	24	431.446	0.55407	13.2977	10				38.16
PT1	PT1F72	SP217	d1 ET2.5% 24/y	2011	12	19	24	456	0.585602	14.0545	0	3.05182	8.38583	0.677943	36
PT1	PT1F72	SP217	d1 ET2.5% 24/y	2012	3	17.784	24	426.816	0.548124	13.155	30	9.64116	9.50934	1.36832	31.32
PT1	PT1F72	SP217	d1 ET2.5% 24/y	2012	6	10.6083	24	254.6	0.326961	7.84707	95	3.55121	14.5299	0.589864	36.72
PT1	PT1F72	SP217	d1 ET2.5% 24/y	2012	7	14.1143	24	338.743	0.435019	10.4405	95	3.07644	2.74889	0.220759	39.24
PT1	PT1F72	SP217	d1 ET2.5% 24/y	2012	9	14.2087	24	341.009	0.437929	10.5103	90	7.31875	2.58917	1.72603	36.72
PT1	PT1F72	SP217	d1 ET2.5% 24/y	2012	10	14.0308	24	336.738	0.432445	10.3787	92.5	6.28002	6.0233	0.410832
PT1	PT1F72	SP217	d1 ET2.5% 24/y	2012	12	20.7375	24	497.7	0.639154	15.3397	90	1.15108	7.29451	0.492023	36.36
PT1	PT1F72	SP217	d1 ET2.5% 24/y	2013	1	19.3846	24	465.231	0.597457	14.339	90	3.48725	7.53701	0.526534	35.28
PT1	PT1F72	SP217	d1 ET2.5% 24/y	2013	2	23.45	24	562.8	0.722757	17.3462	86.25	2.08544	3.79288	0.812024
PT1	PT1F73	SP217	d1 ET2.5% 24/y	2010	8	13.5714	24	325.714	0.454784	10.9148	0	2.64891	33.215	0.98869	36
PT1	PT1F73	SP217	d1 ET2.5% 24/y	2011	1	16.4	24	393.6	0.549571	13.1897	0	0.661563	16.6234	1.00483	28.62
PT1	PT1F73	SP217	d1 ET2.5% 24/y	2011	4	15.2	24	364.8	0.509358	12.2246	0	4.36728	4.19765	0.489899	33.66
PT1	PT1F73	SP217	d1 ET2.5% 24/y	2011	6	17.2462	24	413.908	0.577926	13.8702	10	7.0376	9.9985	1.02469	46.8
PT1	PT1F73	SP217	d1 ET2.5% 24/y	2011	12	21.1923	24	508.615	0.710163	17.0439	0	7.10015	9.5795	0.682389	28.98
PT1	PT1F73	SP217	d1 ET2.5% 24/y	2012	3	19.912	24	477.888	0.667259	16.0142	0	8.20972	12.2442	1.2958	32.58
PT1	PT1F73	SP217	d1 ET2.5% 24/y	2012	6	15.3583	24	368.6	0.514664	12.3519	10	2.78136	4.4461	0.834132	33.48
PT1	PT1F73	SP217	d1 ET2.5% 24/y	2012	7	16.2857	24	390.857	0.545741	13.0978	15	2.91687	12.6732	0.543853	33.48
PT1	PT1F73	SP217	d1 ET2.5% 24/y	2012	9	17.6783	24	424.278	0.592406	14.2177	15	5.91553	10.5608	1.94995	34.56
PT1	PT1F73	SP217	d1 ET2.5% 24/y	2012	10	22.2154	24	533.169	0.744447	17.8667	20	6.06138	9.27613	0.64201	34.56
PT1	PT1F73	SP217	d1 ET2.5% 24/y	2012	12	22.575	24	541.8	0.756498	18.1559	10	1.26215	16.6125	0.794057	32.94
PT1	PT1F73	SP217	d1 ET2.5% 24/y	2013	1	20.6769	24	496.246	0.692892	16.6294	10	3.26116	11.9957	0.641237	33.12
PT1	PT1F73	SP217	d1 ET2.5% 24/y	2013	2	21.7	24	520.8	0.727176	17.4522	10	1.83302	5.4942	0.719522
PT1	PT1F81	SP217	d2 ET2.5% 24/y	2010	8	20.16	12	241.92	0.540382	6.48459	0	2.08479	7.80315	0.866976	31.32
PT1	PT1F81	SP217	d2 ET2.5% 24/y	2011	1	31.5	12	378	0.844347	10.1322	0	0.913587	11.7069	0.852485	33.3
PT1	PT1F81	SP217	d2 ET2.5% 24/y	2011	4	25.55	12	306.6	0.68486	8.21831	0	2.66975	5.50254	0.371212	33.12
PT1	PT1F81	SP217	d2 ET2.5% 24/y	2011	6	29.4	12	352.8	0.788058	9.45669	0	10.0087	3.47774	0.781445	37.8
PT1	PT1F81	SP217	d2 ET2.5% 24/y	2011	12	35.2154	12	422.585	0.943937	11.3272	0	7.14686	9.96068	0.797973	32.76
PT1	PT1F81	SP217	d2 ET2.5% 24/y	2012	3	42	12	504	1.1258	13.5096	0	6.80635	6.84601	0.896947	35.28
PT1	PT1F81	SP217	d2 ET2.5% 24/y	2012	6	30.1	12	361.2	0.806821	9.68185	5	2.91795	14.5299	0.843179	36.18
PT1	PT1F81	SP217	d2 ET2.5% 24/y	2012	7	46.2	12	554.4	1.23838	14.8605	0	2.90411	6.25574	0.702826	37.98
PT1	PT1F81	SP217	d2 ET2.5% 24/y	2012	9	41.65	12	499.8	1.11641	13.397	0	9.20347	9.0997	1.77034	38.16
PT1	PT1F81	SP217	d2 ET2.5% 24/y	2012	10	52.3385	12	628.062	1.40292	16.835	0	3.85262	6.83087	0.743989	39.24
PT1	PT1F81	SP217	d2 ET2.5% 24/y	2012	12	37.8	12	453.6	1.01322	12.1586	5	2.61518	9.5465	0.657654	35.64
PT1	PT1F81	SP217	d2 ET2.5% 24/y	2013	1	36.1846	12	434.215	0.969917	11.639	1.25	0.986737	10.8047	0.517839	33.84
PT1	PT1F81	SP217	d2 ET2.5% 24/y	2013	2	42.7	12	512.4	1.14456	13.7347	1.25	2.90879	4.62494	0.744849
PT1	PT1F82	SP217	d2 ET2.5% 24/y	2010	8	15.54	12	186.48	0.491914	5.90297	0	2.06026	14.4296	0.97371	29.52
PT1	PT1F82	SP217	d2 ET2.5% 24/y	2011	1	21	12	252	0.664749	7.97699	5	0.850581	14.8528	0.943243	28.26
PT1	PT1F82	SP217	d2 ET2.5% 24/y	2011	4	19.95	12	239.4	0.631512	7.57814	0	3.08642	7.42057	0.431818	35.82
PT1	PT1F82	SP217	d2 ET2.5% 24/y	2011	6	21.3231	12	255.877	0.674976	8.09971	0	6.91756	5.8854	0.9385	38.52
PT1	PT1F82	SP217	d2 ET2.5% 24/y	2011	12	24.2308	12	290.769	0.767018	9.20422	0	4.28189	5.91823	0.717953	33.3
PT1	PT1F82	SP217	d2 ET2.5% 24/y	2012	3	30.0462	12	360.554	0.951103	11.4132	5	7.25543	9.93833	0.948473	33.12
PT1	PT1F82	SP217	d2 ET2.5% 24/y	2012	6	23.1	12	277.2	0.731224	8.77469	15	2.99245	7.45167	1.06754	35.64
PT1	PT1F82	SP217	d2 ET2.5% 24/y	2012	7	32.9538	12	395.446	1.04314	12.5177	5	1.48716	6.8419	0.539992	35.1
PT1	PT1F82	SP217	d2 ET2.5% 24/y	2012	9	25.2	12	302.4	0.797699	9.57239	0	9.1622	8.79888	1.85431	38.16
PT1	PT1F82	SP217	d2 ET2.5% 24/y	2012	10	26.8154	12	321.785	0.848833	10.186	0	2.54205	8.03773	0.677037	37.8
PT1	PT1F82	SP217	d2 ET2.5% 24/y	2012	12	26.1692	12	314.031	0.82838	9.94056	5	1.49439	11.4884	0.67714	34.56
PT1	PT1F82	SP217	d2 ET2.5% 24/y	2013	1	22.6154	12	271.385	0.715884	8.5906	3.75	2.22183	12.4636	0.595276	33.3
PT1	PT1F82	SP217	d2 ET2.5% 24/y	2013	2	27.65	12	331.8	0.875253	10.503	2.5	1.65873	6.2147	0.808066
PT1	PT1F83	SP217	d2 ET2.5% 24/y	2010	8	13.86	12	166.32	0.496976	5.96372	0	1.98668	18.5583	0.880084	28.26
PT1	PT1F83	SP217	d2 ET2.5% 24/y	2011	1	25.62	12	307.44	0.918653	11.0238	0	0.913587	16.4859	0.927036	28.8
PT1	PT1F83	SP217	d2 ET2.5% 24/y	2011	4	22.05	12	264.6	0.790644	9.48773	0	3.34877	4.54353	0.669192	38.16
PT1	PT1F83	SP217	d2 ET2.5% 24/y	2011	6	20.6769	12	248.123	0.74141	8.89692	0	9.34846	6.08604	0.986382	39.24
PT1	PT1F83	SP217	d2 ET2.5% 24/y	2011	12	26.95	12	323.4	0.966343	11.5961	0	4.37531	7.83413	0.722399	31.68
PT1	PT1F83	SP217	d2 ET2.5% 24/y	2012	3	33.9231	12	407.077	1.21638	14.5965	5	11.4936	10.135	0.885496	34.56
PT1	PT1F83	SP217	d2 ET2.5% 24/y	2012	6	25.55	12	306.6	0.916143	10.9937	0	3.2532	5.8155	0.969837	35.28
PT1	PT1F83	SP217	d2 ET2.5% 24/y	2012	7	25.8462	12	310.154	0.926762	11.1211	5	3.19133	7.43817	0.542566	36.72
PT1	PT1F83	SP217	d2 ET2.5% 24/y	2012	9	28	12	336	1.00399	12.0479	0	7.45632	5.50064	1.85898	38.88
PT1	PT1F83	SP217	d2 ET2.5% 24/y	2012	10	36.8308	12	441.969	1.32064	15.8476	2.5	5.69604	8.8634	0.783555	36.72
PT1	PT1F83	SP217	d2 ET2.5% 24/y	2012	12	31.9846	12	383.815	1.14687	13.7624	0	2.77674	13.3488	0.572403	33.48
PT1	PT1F83	SP217	d2 ET2.5% 24/y	2013	1	24.5538	12	294.646	0.880424	10.5651	2.5	1.5113	13.0661	0.643931	33.84
PT1	PT1F83	SP217	d2 ET2.5% 24/y	2013	2	23.45	12	281.4	0.840844	10.0901	5	1.60464	7.07657	0.807148
PT1	PT1F91	SP217	d4 ET2.5% 24/y	2010	8	22.2167	8	177.733	0.667992	5.34393	0	2.36685	15.8334	0.98869	28.8
PT1	PT1F91	SP217	d4 ET2.5% 24/y	2011	1	33.7857	8	270.286	1.01584	8.12672	0	1.46489	12.4117	0.98214	37.8
PT1	PT1F91	SP217	d4 ET2.5% 24/y	2011	4	26.875	8	215	0.808054	6.46444	0	3.3642	6.46155	0.656566	34.56
PT1	PT1F91	SP217	d4 ET2.5% 24/y	2011	6	32.9667	8	263.733	0.991213	7.92971	5	6.13727	6.5542	0.812089	35.64
PT1	PT1F91	SP217	d4 ET2.5% 24/y	2011	12	46.3444	8	370.756	1.39345	11.1476	0	2.35115	6.50002	0.520127	34.92
PT1	PT1F91	SP217	d4 ET2.5% 24/y	2012	3	39.6556	8	317.244	1.19233	9.53863	0	12.0269	7.97212	0.830153	37.8
PT1	PT1F91	SP217	d4 ET2.5% 24/y	2012	6	37.625	8	301	1.13128	9.05021	5	3.11662	3.14784	1.20868	45
PT1	PT1F91	SP217	d4 ET2.5% 24/y	2012	7	51.1222	8	408.978	1.5371	12.2968	0	2.69986	6.52861	0.509098	35.64
PT1	PT1F91	SP217	d4 ET2.5% 24/y	2012	9	41.3875	8	331.1	1.2444	9.95523	0	8.80451	8.34766	2.04791	37.8
PT1	PT1F91	SP217	d4 ET2.5% 24/y	2012	10	54.4667	8	435.733	1.63766	13.1013	2.5	3.01241	6.61426	0.766102	39.78
PT1	PT1F91	SP217	d4 ET2.5% 24/y	2012	12	45.5	8	364	1.36805	10.9444	5	1.99925	12.2065	0.584582	36.72
PT1	PT1F91	SP217	d4 ET2.5% 24/y	2013	1	34.2462	8	273.969	1.02968	8.23747	3.75	2.62924	11.6346	0.626381	34.74
PT1	PT1F91	SP217	d4 ET2.5% 24/y	2013	2	40.95	8	327.6	1.23125	9.85	2.5	2.31381	4.78088	1.01336
PT1	PT1F92	SP217	d4 ET2.5% 24/y	2010	8	21.5	8	172	0.649223	5.19378	0	3.91205	15.4205	0.876339	29.16
PT1	PT1F92	SP217	d4 ET2.5% 24/y	2011	1	36.2429	8	289.943	1.0944	8.75524	0	1.16561	10.5895	0.978899	37.8
PT1	PT1F92	SP217	d4 ET2.5% 24/y	2011	4	24.725	8	197.8	0.746607	5.97285	0	3.28704	4.63785	0.431818	34.2
PT1	PT1F92	SP217	d4 ET2.5% 24/y	2011	6	30.5778	8	244.622	0.92334	7.38672	0	9.25843	5.09957	0.743138	37.8
PT1	PT1F92	SP217	d4 ET2.5% 24/y	2011	12	43	8	344	1.29845	10.3876	0	3.93934	7.51314	0.780191	33.66
PT1	PT1F92	SP217	d4 ET2.5% 24/y	2012	3	46.8222	8	374.578	1.41386	11.3109	5	11.241	7.06051	0.755725	34.56
PT1	PT1F92	SP217	d4 ET2.5% 24/y	2012	6	40.3125	8	322.5	1.21729	9.73835	0	3.62571	2.59652	1.26658	37.62
PT1	PT1F92	SP217	d4 ET2.5% 24/y	2012	7	50.6444	8	405.156	1.52928	12.2342	0	3.41472	10.4801	0.493652	35.46
PT1	PT1F92	SP217	d4 ET2.5% 24/y	2012	9	37.0875	8	296.7	1.11991	8.95928	0	8.40556	5.56511	1.84032	37.8
PT1	PT1F92	SP217	d4 ET2.5% 24/y	2012	10	118.967	8	951.733	3.59237	28.7389	2.5	5.49501	6.35359	0.875653	36.9
PT1	PT1F92	SP217	d4 ET2.5% 24/y	2012	12	50.75	8	406	1.53247	12.2597	0	2.46373	9.43227	0.82085	34.92
PT1	PT1F92	SP217	d4 ET2.5% 24/y	2013	1	34.2462	8	273.969	1.03411	8.27289	0	1.81362	10.0359	0.604116	34.56
PT1	PT1F92	SP217	d4 ET2.5% 24/y	2013	2	44.1	8	352.8	1.33166	10.6533	0	2.98091	4.26604	0.701626
PT1	PT1F93	SP217	d4 ET2.5% 24/y	2010	8	17.9167	8	143.333	0.671326	5.37061	10	2.9555	16.9481	1.0018	28.8
PT1	PT1F93	SP217	d4 ET2.5% 24/y	2011	1	23.3429	8	186.743	0.874642	6.99713	0	0.724569	20.8523	1.52021	29.16
PT1	PT1F93	SP217	d4 ET2.5% 24/y	2011	4	21.5	8	172	0.805591	6.44473	0	3.02469	8.52107	0.684343	36
PT1	PT1F93	SP217	d4 ET2.5% 24/y	2011	6	31.0556	8	248.444	1.16363	9.30905	0	7.8479	8.62746	0.932754	38.52
PT1	PT1F93	SP217	d4 ET2.5% 24/y	2011	12	33.9222	8	271.378	1.27104	10.1683	0	5.38739	12.1374	0.773522	34.2
PT1	PT1F93	SP217	d4 ET2.5% 24/y	2012	3	42.0444	8	336.356	1.57538	12.603	10	13.6548	15.4259	0.778626	35.64
PT1	PT1F93	SP217	d4 ET2.5% 24/y	2012	6	30.1	8	240.8	1.12783	9.02262	5	3.60087	9.26568	1.19782	36.18
PT1	PT1F93	SP217	d4 ET2.5% 24/y	2012	7	30.1	8	240.8	1.12783	9.02262	0	3.44664	8.91367	0.691885	38.88
PT1	PT1F93	SP217	d4 ET2.5% 24/y	2012	9	31.3286	8	250.629	1.17386	9.39089	0	7.23621	6.71465	1.79134	38.34
PT1	PT1F93	SP217	d4 ET2.5% 24/y	2012	10	44.9111	8	359.289	1.68279	13.4623	0	6.94005	7.26665	1.16308	36.18
PT1	PT1F93	SP217	d4 ET2.5% 24/y	2012	12	26.25	8	210	0.98357	7.86856	2.5	1.80741	11.619	0.674705	34.92
PT1	PT1F93	SP217	d4 ET2.5% 24/y	2013	1	21.9692	8	175.754	0.823173	6.58538	5	3.2464	12.4518	0.721898	33.48
PT1	PT1F93	SP217	d4 ET2.5% 24/y	2013	2	17.15	8	137.2	0.642599	5.14079	6.25	2.88475	6.44789	0.911239
PT1	PT1G11	RRIM600	d1 ET0%	2010	8	12.4857	24	299.657	0.410565	9.85356	10	7.75051	10.301	0.964347	27.72
PT1	PT1G11	RRIM600	d1 ET0%	2011	1	14.8	24	355.2	0.486665	11.68	0	4.96172	6.58404	0.674208	35.1
PT1	PT1G11	RRIM600	d1 ET0%	2011	4	13.5714	24	325.714	0.446266	10.7104	0	17.5772	3.16003	0.305556	37.8
PT1	PT1G11	RRIM600	d1 ET0%	2011	6	21.1923	24	508.615	0.696862	16.7247	0	10.759	13.7605	0.748884	33.48
PT1	PT1G11	RRIM600	d1 ET0%	2011	12		24				50
PT1	PT1G11	RRIM600	d1 ET0%	2012	3	5.9375	24	142.5	0.195242	4.6858	99	9.79553	11.6186	0.51145
PT1	PT1G11	RRIM600	d1 ET0%	2012	6		24				100
PT1	PT1G11	RRIM600	d1 ET0%	2012	7		24				100
PT1	PT1G11	RRIM600	d1 ET0%	2012	9		24				100
PT1	PT1G11	RRIM600	d1 ET0%	2012	10		24				100				37.8
PT1	PT1G11	RRIM600	d1 ET0%	2012	12	37.8	24	907.2	1.24297	29.8313	100				38.16
PT1	PT1G11	RRIM600	d1 ET0%	2013	1		24				97.5	1.72172	7.14921	0.34918
PT1	PT1G11	RRIM600	d1 ET0%	2013	2		24				97.5
PT1	PT1G12	RRIM600	d1 ET0%	2010	8	11.4	24	273.6	0.33161	7.95865	40	6.69585	8.87659	0.647892	35.64
PT1	PT1G12	RRIM600	d1 ET0%	2011	1	15.4	24	369.6	0.447965	10.7512	20	3.73311	10.9161	0.683932	31.68
PT1	PT1G12	RRIM600	d1 ET0%	2011	4	15.5619	24	373.486	0.452674	10.8642	30	7.39198	8.55252	0.40404	37.26
PT1	PT1G12	RRIM600	d1 ET0%	2011	6	14.3231	24	343.754	0.416639	9.99933	80	9.79863	11.7708	0.643543	38.52
PT1	PT1G12	RRIM600	d1 ET0%	2011	12	29.2308	24	701.538	0.850283	20.4068	50	7.61398	12.348	0.400098	28.98
PT1	PT1G12	RRIM600	d1 ET0%	2012	3	26.904	24	645.696	0.7826	18.7824	10	4.12591	30.1189	1.37023	32.76
PT1	PT1G12	RRIM600	d1 ET0%	2012	6	23.4333	24	562.4	0.681643	16.3594	20	10.9516	27.4769	1.10735	36.18
PT1	PT1G12	RRIM600	d1 ET0%	2012	7	19.9048	24	477.714	0.579002	13.8961	15	4.74231	14.7551	0.361067	37.8
PT1	PT1G12	RRIM600	d1 ET0%	2012	9	11.2273	24	269.455	0.326586	7.83806	95	10.3591	10.5608	1.56276	36.72
PT1	PT1G12	RRIM600	d1 ET0%	2012	10	11.5462	24	277.108	0.335862	8.06068	92.5	4.56735	16.9086	0.310744	38.88
PT1	PT1G12	RRIM600	d1 ET0%	2012	12	44.625	24	1071	1.29808	31.1539	15	2.2012	27.0076	0.467665	36.9
PT1	PT1G12	RRIM600	d1 ET0%	2013	1	24.5538	24	589.292	0.714238	17.1417	8.75	5.53655	18.5169	0.484864	39.42
PT1	PT1G12	RRIM600	d1 ET0%	2013	2	22.75	24	546	0.661766	15.8824	21.25	2.32579	2.9543	0.553107
PT1	PT1G13	RRIM600	d1 ET0%	2010	8	18.2762	24	438.629	0.499974	11.9994	0	4.39032	18.9918	0.831398	33.48
PT1	PT1G13	RRIM600	d1 ET0%	2011	1	26	24	624	0.711271	17.0705	0	4.81996	11.8444	0.852485	35.64
PT1	PT1G13	RRIM600	d1 ET0%	2011	4	19.5429	24	469.029	0.534626	12.831	0	25.463	9.65303	0.484848	39.6
PT1	PT1G13	RRIM600	d1 ET0%	2011	6	27.4769	24	659.446	0.751675	18.0402	0	16.9413	18.2748	0.75463	36.72
PT1	PT1G13	RRIM600	d1 ET0%	2011	12	36.1	24	866.4	0.987573	23.7017	0	15.4148	12.0973	0.611261	39.6
PT1	PT1G13	RRIM600	d1 ET0%	2012	3	37.2083	24	893	1.01789	24.4294	0	10.0762	21.5748	1.60687	31.68
PT1	PT1G13	RRIM600	d1 ET0%	2012	6	32.4583	24	779	0.887949	21.3108	5	10.9889	29.7355	1.24125	36
PT1	PT1G13	RRIM600	d1 ET0%	2012	7	32.7524	24	786.057	0.895993	21.5038	5	6.28054	19.9193	0.47563	38.34
PT1	PT1G13	RRIM600	d1 ET0%	2012	9	36.9636	24	887.127	1.0112	24.2688	5	11.2808	12.9351	2.07123	36.18
PT1	PT1G13	RRIM600	d1 ET0%	2012	10	45.4538	24	1090.89	1.24346	29.8431	0	5.00277	21.8262	0.718542	34.74
PT1	PT1G13	RRIM600	d1 ET0%	2012	12	49.875	24	1197	1.36441	32.7458	5	2.96859	19.5826	0.638168	37.8
PT1	PT1G13	RRIM600	d1 ET0%	2013	1	40.3846	24	969.231	1.10479	26.5148	6.25	4.81334	11.9412	0.655639	35.46
PT1	PT1G13	RRIM600	d1 ET0%	2013	2	45.85	24	1100.4	1.2543	30.1032	5	3.11604	2.85886	0.697213
PT1	PT1G21	RRIM600	d2 ET0%	2010	8	15.96	12	191.52	0.450655	5.40786	0	3.81394	6.02783	0.71343	29.16
PT1	PT1G21	RRIM600	d2 ET0%	2011	1	23.1	12	277.2	0.652264	7.82716	10	3.38657	3.59286	0.470001	34.56
PT1	PT1G21	RRIM600	d2 ET0%	2011	4	17.5	12	210	0.494139	5.92967	15	5.50926	2.21674	0.113636	35.64
PT1	PT1G21	RRIM600	d2 ET0%	2011	6	12.9231	12	155.077	0.364903	4.37883	25	7.5628	3.59478	0.53437	34.92
PT1	PT1G21	RRIM600	d2 ET0%	2011	12	22.2923	12	267.508	0.629457	7.55349	2.5	4.29746	11.4152	0.52235	33.48
PT1	PT1G21	RRIM600	d2 ET0%	2012	3	13.2462	12	158.954	0.374025	4.4883	95	5.61348	16.552	1.09733	35.28
PT1	PT1G21	RRIM600	d2 ET0%	2012	6	16.8	12	201.6	0.474374	5.69248	80	8.35651	17.8378	1.20687	41.4
PT1	PT1G21	RRIM600	d2 ET0%	2012	7	18.7385	12	224.862	0.529109	6.34931	70	6.56137	16.2104	0.384237	38.52
PT1	PT1G21	RRIM600	d2 ET0%	2012	9	17.15	12	205.8	0.484256	5.81108	30	5.8605	14.8904	1.64906	39.24
PT1	PT1G21	RRIM600	d2 ET0%	2012	10	20.0308	12	240.369	0.565599	6.78719	37.5	2.16179	6.26722	0.341726	43.2
PT1	PT1G21	RRIM600	d2 ET0%	2012	12	28.4308	12	341.169	0.802786	9.63343	15	3.07966	12.8755	0.548045	36.72
PT1	PT1G21	RRIM600	d2 ET0%	2013	1	23.5846	12	283.015	0.665947	7.99137	15	3.14168	11.2215	0.517201	35.28
PT1	PT1G21	RRIM600	d2 ET0%	2013	2	34.3	12	411.6	0.968513	11.6222	13.75	2.2209	2.44797	0.754614
PT1	PT1G23	RRIM600	d2 ET0%	2010	8	17.64	12	211.68	0.578119	6.93743	0	5.32235	12.9846	0.724665	35.64
PT1	PT1G23	RRIM600	d2 ET0%	2011	1	22.26	12	267.12	0.729531	8.75437	0	5.59178	9.35174	0.943243	32.94
PT1	PT1G23	RRIM600	d2 ET0%	2011	4	17.85	12	214.2	0.585001	7.02002	0	11.7438	4.85796	0.431818	33.3
PT1	PT1G23	RRIM600	d2 ET0%	2011	6	13.5692	12	162.831	0.444707	5.33648	20	16.6712	4.12981	0.65695	41.4
PT1	PT1G23	RRIM600	d2 ET0%	2011	12	25.5231	12	306.277	0.836473	10.0377	2.5	13.0637	8.67672	0.631265	35.46
PT1	PT1G23	RRIM600	d2 ET0%	2012	3	27.1385	12	325.662	0.889414	10.673	5	3.50843	11.976	1.47137	33.66
PT1	PT1G23	RRIM600	d2 ET0%	2012	6	22.4	12	268.8	0.734119	8.80943	10	14.18	21.7148	0.729187	39.78
PT1	PT1G23	RRIM600	d2 ET0%	2012	7	23.1	12	277.2	0.757061	9.08473	5	12.6568	8.85304	0.42028	37.8
PT1	PT1G23	RRIM600	d2 ET0%	2012	9	16.45	12	197.4	0.539119	6.46943	5	14.9264	11.893	1.85431	41.4
PT1	PT1G23	RRIM600	d2 ET0%	2012	10	17.4462	12	209.354	0.571766	6.86119	7.5	2.50019	11.8334	0.386166	37.26
PT1	PT1G23	RRIM600	d2 ET0%	2012	12	32.3077	12	387.692	1.05883	12.7059	2.5	1.39342	7.96358	0.472537	37.98
PT1	PT1G23	RRIM600	d2 ET0%	2013	1	25.8462	12	310.154	0.847061	10.1647	1.25	4.14487	10.4723	0.53667	39.24
PT1	PT1G23	RRIM600	d2 ET0%	2013	2	28.7	12	344.4	0.94059	11.2871	1.25	2.58212	2.46434	0.73533
PT1	PT1G31	RRIM600	d4 ET0%	2010	8	21.5	8	172	0.714628	5.71703	0	2.17063	8.09215	0.851996	27.36
PT1	PT1G31	RRIM600	d4 ET0%	2011	1	24.5714	8	196.571	0.816718	6.53374	0				35.28
PT1	PT1G31	RRIM600	d4 ET0%	2011	4	17.2	8	137.6	0.571703	4.57362	0	12.4074	6.03707	0.426768	32.94
PT1	PT1G31	RRIM600	d4 ET0%	2011	6	12.4222	8	99.3778	0.412896	3.30317	15	5.38699	3.07646	0.683764	36.18
PT1	PT1G31	RRIM600	d4 ET0%	2011	12	22.4556	8	179.644	0.74639	5.97112	2.5	4.15732	5.31637	0.433439	34.74
PT1	PT1G31	RRIM600	d4 ET0%	2012	3	28.1889	8	225.511	0.936957	7.49566	10	3.84524	7.68612	1.47901	34.92
PT1	PT1G31	RRIM600	d4 ET0%	2012	6	16.125	8	129	0.535971	4.28777	5	6.33257	6.91814	0.911937	38.88
PT1	PT1G31	RRIM600	d4 ET0%	2012	7	17.6778	8	141.422	0.587583	4.70067	5	6.52308	5.8616	0.274179	37.8
PT1	PT1G31	RRIM600	d4 ET0%	2012	9	17.8143	8	142.514	0.592121	4.73696	0	14.72	10.636	1.8893	38.52
PT1	PT1G31	RRIM600	d4 ET0%	2012	10	16.7222	8	133.778	0.555822	4.44658	2.5	2.51451	6.20539	0.382387	39.78
PT1	PT1G31	RRIM600	d4 ET0%	2012	12	25.55	8	204.4	0.849244	6.79395	5	2.06993	8.87743	0.604068	37.8
PT1	PT1G31	RRIM600	d4 ET0%	2013	1	25.8462	8	206.769	0.859088	6.8727	0	2.51975	9.11197	0.474597	36.18
PT1	PT1G31	RRIM600	d4 ET0%	2013	2	33.25	8	266	1.10518	8.84145	3.75	1.25069	1.98939	0.633076
PT1	PT1G32	RRIM600	d4 ET0%	2010	8	22.2167	8	177.733	0.761092	6.08873	0	2.85739	14.9457	0.928769	27.9
PT1	PT1G32	RRIM600	d4 ET0%	2011	1	18.4286	8	147.429	0.63132	5.05056	0	3.7016	3.05994	0.44407	35.46
PT1	PT1G32	RRIM600	d4 ET0%	2011	4	16.125	8	129	0.552405	4.41924	0	5.87963	2.54689	0.282828	38.16
PT1	PT1G32	RRIM600	d4 ET0%	2011	6	11.4667	8	91.7333	0.392821	3.14257	10	5.9572	5.31693	0.565015	35.28
PT1	PT1G32	RRIM600	d4 ET0%	2011	12	21.9778	8	175.822	0.752908	6.02326	5	3.89263	3.82177	0.41788	34.38
PT1	PT1G32	RRIM600	d4 ET0%	2012	3	21.0222	8	168.178	0.720173	5.76138	5	2.6664	6.57789	1.27672	33.84
PT1	PT1G32	RRIM600	d4 ET0%	2012	6	16.125	8	129	0.552405	4.41924	5	6.58091	12.9471	1.386	43.2
PT1	PT1G32	RRIM600	d4 ET0%	2012	7	17.6778	8	141.422	0.6056	4.8448	0	5.29761	13.1179	0.22977	36.18
PT1	PT1G32	RRIM600	d4 ET0%	2012	9	16.5857	8	132.686	0.568188	4.54551	0	10.3728	7.64933	1.65605	36.36
PT1	PT1G32	RRIM600	d4 ET0%	2012	10	16.2444	8	129.956	0.556497	4.45198	0	1.69328	9.22677	0.319588	39.42
PT1	PT1G32	RRIM600	d4 ET0%	2012	12	19.95	8	159.6	0.683441	5.46753	5	3.18063	6.56016	0.377542	37.8
PT1	PT1G32	RRIM600	d4 ET0%	2013	1	14.5385	8	116.308	0.498054	3.98443	5	2.39808	9.14177	0.417657	33.66
PT1	PT1G32	RRIM600	d4 ET0%	2013	2	26.95	8	215.6	0.923245	7.38596	3.75
PT1	PT1G33	RRIM600	d4 ET0%	2010	8	20.7833	8	166.267	0.649526	5.19621	0	3.04134	10.4868	0.810801	28.44
PT1	PT1G33	RRIM600	d4 ET0%	2011	1	18.4286	8	147.429	0.575934	4.60747	0	5.29251	3.67881	0.719588	35.28
PT1	PT1G33	RRIM600	d4 ET0%	2011	4	15.5875	8	124.7	0.487144	3.89715	0	11.8981	3.08142	0.255051	39.6
PT1	PT1G33	RRIM600	d4 ET0%	2011	6	12.9	8	103.2	0.403154	3.22523	0	3.31623	18.0575	1.07832	38.88
PT1	PT1G33	RRIM600	d4 ET0%	2011	12	24.8444	8	198.756	0.776445	6.21156	0	5.29397	3.39044	0.435662	33.48
PT1	PT1G33	RRIM600	d4 ET0%	2012	3	29.6222	8	236.978	0.925761	7.40609	5	9.29032	4.87979	1.24809	35.28
PT1	PT1G33	RRIM600	d4 ET0%	2012	6	19.8875	8	159.1	0.621529	4.97223	0	4.7308	11.6666	1.83654	41.76
PT1	PT1G33	RRIM600	d4 ET0%	2012	7	20.5444	8	164.356	0.64206	5.13648	0	6.26777	8.77219	0.275467	39.96
PT1	PT1G33	RRIM600	d4 ET0%	2012	9	20.8857	8	167.086	0.652725	5.2218	0	9.65745	10.3997	1.62806	38.52
PT1	PT1G33	RRIM600	d4 ET0%	2012	10	21.5	8	172	0.671923	5.37539	2.5	2.08305	6.99339	0.371082	43.2
PT1	PT1G33	RRIM600	d4 ET0%	2012	12	36.75	8	294	1.14852	9.18816	0	2.80703	7.78407	0.494459	38.16
PT1	PT1G33	RRIM600	d4 ET0%	2013	1	16.1538	8	129.231	0.504844	4.03875	0	2.18579	10.334	0.396053	35.82
PT1	PT1G33	RRIM600	d4 ET0%	2013	2	24.5	8	196	0.76568	6.12544	5	1.65506	1.99008	0.539186
PT1	PT1G42	RRIM600	d1 ET2.5% 12/y	2010	8	17.5524	24	421.257	0.526783	12.6428	0	1.49614	13.4594	1.02427	28.26
PT1	PT1G42	RRIM600	d1 ET2.5% 12/y	2011	1	19	24	456	0.570229	13.6855	0	4.42617	9.31736	0.703381	29.88
PT1	PT1G42	RRIM600	d1 ET2.5% 12/y	2011	4	16.4667	24	395.2	0.494199	11.8608	0	8.50309	4.15049	0.383838	38.34
PT1	PT1G42	RRIM600	d1 ET2.5% 12/y	2011	6	21.3385	24	512.123	0.640411	15.3699	5	5.49203	6.2198	0.679933	36.72
PT1	PT1G42	RRIM600	d1 ET2.5% 12/y	2011	12	23.5917	24	566.2	0.708035	16.9928	2.5	4.96699	7.12194	0.433439	29.52
PT1	PT1G42	RRIM600	d1 ET2.5% 12/y	2012	3	29.792	24	715.008	0.89412	21.4589	0	6.65198	22.0216	1.25	33.48
PT1	PT1G42	RRIM600	d1 ET2.5% 12/y	2012	6	20.425	24	490.2	0.612997	14.7119	5	7.28867	22.3728	1.93425	36.18
PT1	PT1G42	RRIM600	d1 ET2.5% 12/y	2012	7	19.181	24	460.343	0.57566	13.8158	5	7.14858	11.1168	0.445381	36.9
PT1	PT1G42	RRIM600	d1 ET2.5% 12/y	2012	9	18.2762	24	438.629	0.548506	13.1642	0	17.3476	11.9252	1.78201	38.88
PT1	PT1G42	RRIM600	d1 ET2.5% 12/y	2012	10	25.536	24	612.864	0.766388	18.3933	2.5	3.46616	22.2424	0.496373	36.72
PT1	PT1G42	RRIM600	d1 ET2.5% 12/y	2012	12	31.2375	24	749.7	0.937502	22.5001	0	2.80703	18.4076	0.557788	35.1
PT1	PT1G42	RRIM600	d1 ET2.5% 12/y	2013	1	26.1692	24	628.062	0.785393	18.8494	1.25	2.80103	14.3105	0.45722
PT1	PT1G42	RRIM600	d1 ET2.5% 12/y	2013	2	19.95	24	478.8	0.598741	14.3698	1.25	1.28974	1.60673	0.616801
PT1	PT1G43	RRIM600	d1 ET2.5% 12/y	2010	8	17.5524	24	421.257	0.501961	12.0471	90	4.89312	18.6202	1.12164	35.28
PT1	PT1G43	RRIM600	d1 ET2.5% 12/y	2011	1	19.2	24	460.8	0.54908	13.1779	80	2.61475	22.3995	1.37435	35.46
PT1	PT1G43	RRIM600	d1 ET2.5% 12/y	2011	4	21.1714	24	508.114	0.605458	14.531	30	1.71296	15.5172	0.835859	33.48
PT1	PT1G43	RRIM600	d1 ET2.5% 12/y	2011	6	22.0692	24	529.662	0.631133	15.1472	20	2.89607	18.6092	1.11088	37.98
PT1	PT1G43	RRIM600	d1 ET2.5% 12/y	2011	12	22.9462	24	550.708	0.656212	15.7491	50	3.20752	14.5548	0.602369	37.8
PT1	PT1G43	RRIM600	d1 ET2.5% 12/y	2012	3	22.496	24	539.904	0.643338	15.4401	50	3.24179	33.0324	1.59733	34.56
PT1	PT1G43	RRIM600	d1 ET2.5% 12/y	2012	6		24				100
PT1	PT1G43	RRIM600	d1 ET2.5% 12/y	2012	7		24				100
PT1	PT1G43	RRIM600	d1 ET2.5% 12/y	2012	9		24				100
PT1	PT1G43	RRIM600	d1 ET2.5% 12/y	2012	10	12.2143	24	293.143	0.349303	8.38327	100				38.16
PT1	PT1G43	RRIM600	d1 ET2.5% 12/y	2012	12	22.05	24	529.2	0.630584	15.134	95	2.98878	12.7776	0.694191	34.74
PT1	PT1G43	RRIM600	d1 ET2.5% 12/y	2013	1	11.3077	24	271.385	0.323376	7.76103	95				35.82
PT1	PT1G43	RRIM600	d1 ET2.5% 12/y	2013	2	14.7	24	352.8	0.420389	10.0893	95	1.82406	3.06543	0.610986
PT1	PT1G51	RRIM600	d2 ET2.5% 12/y	2010	8	19.74	12	236.88	0.578316	6.93979	0	1.33672	9.97069	0.675979	28.44
PT1	PT1G51	RRIM600	d2 ET2.5% 12/y	2011	1	28.98	12	347.76	0.849017	10.1882	30	3.21331	5.39788	0.551036	34.92
PT1	PT1G51	RRIM600	d2 ET2.5% 12/y	2011	4	15.75	12	189	0.461422	5.53707	0	8.96605	1.77653	0.174242	35.46
PT1	PT1G51	RRIM600	d2 ET2.5% 12/y	2011	6	14.5385	12	174.462	0.425928	5.11114	5	5.1469	2.08999	0.526709	37.44
PT1	PT1G51	RRIM600	d2 ET2.5% 12/y	2011	12	28.7538	12	345.046	0.842391	10.1087	7.5	2.53799	10.3419	0.526795	39.6
PT1	PT1G51	RRIM600	d2 ET2.5% 12/y	2012	3	36.5077	12	438.092	1.06955	12.8346	10	6.00643	8.52623	1.3626	34.92
PT1	PT1G51	RRIM600	d2 ET2.5% 12/y	2012	6	19.6	12	235.2	0.574214	6.89057	10	4.51972	14.0319	1.75693	41.58
PT1	PT1G51	RRIM600	d2 ET2.5% 12/y	2012	7	23.5846	12	283.015	0.69095	8.2914	5	3.54876	13.1987	0.274179	38.16
PT1	PT1G51	RRIM600	d2 ET2.5% 12/y	2012	9	24.85	12	298.2	0.728022	8.73626	5	6.49333	6.38161	1.55576	35.64
PT1	PT1G51	RRIM600	d2 ET2.5% 12/y	2012	10	25.2	12	302.4	0.738276	8.85931	5	2.66834	15.8558	0.34654	39.6
PT1	PT1G51	RRIM600	d2 ET2.5% 12/y	2012	12	32.6308	12	391.569	0.955972	11.4717	5	2.181	19.0114	0.462794	38.16
PT1	PT1G51	RRIM600	d2 ET2.5% 12/y	2013	1	24.2308	12	290.769	0.70988	8.51856	2.5	3.39575	12.4117	0.443314	33.48
PT1	PT1G51	RRIM600	d2 ET2.5% 12/y	2013	2	32.55	12	390.6	0.953606	11.4433	5	1.96126	2.61043	0.645398
PT1	PT1G53	RRIM600	d2 ET2.5% 12/y	2010	8	24.78	12	297.36	0.775416	9.305	0	2.44043	12.6337	0.889446	28.62
PT1	PT1G53	RRIM600	d2 ET2.5% 12/y	2011	1	9.03	12	108.36	0.282567	3.3908	80	5.27675	7.03099	0.858967	33.48
PT1	PT1G53	RRIM600	d2 ET2.5% 12/y	2011	4	14	12	168	0.438088	5.25706	95	13.6883	3.01854	0.272727	35.28
PT1	PT1G53	RRIM600	d2 ET2.5% 12/y	2011	6	21	12	252	0.657133	7.88559	100
PT1	PT1G53	RRIM600	d2 ET2.5% 12/y	2011	12	21	12	252	0.657133	7.88559	100
PT1	PT1G53	RRIM600	d2 ET2.5% 12/y	2012	3		12				100				35.28
PT1	PT1G53	RRIM600	d2 ET2.5% 12/y	2012	6	9.8	12	117.6	0.306662	3.67994	100	3.09179	8.83886	1.55427	46.8
PT1	PT1G53	RRIM600	d2 ET2.5% 12/y	2012	7	26.8154	12	321.785	0.839108	10.0693	100	9.85482	4.95204	0.458253	38.88
PT1	PT1G53	RRIM600	d2 ET2.5% 12/y	2012	9		12				100
PT1	PT1G53	RRIM600	d2 ET2.5% 12/y	2012	10		12				100
PT1	PT1G53	RRIM600	d2 ET2.5% 12/y	2012	12	15.12	12	181.44	0.473135	5.67763	100
PT1	PT1G53	RRIM600	d2 ET2.5% 12/y	2013	1	18.0923	12	217.108	0.566145	6.79374	100	2.33007	9.85945		38.16
PT1	PT1G53	RRIM600	d2 ET2.5% 12/y	2013	2	6.3	12	75.6	0.19714	2.36568	100
PT1	PT1G61	RRIM600	d4 ET2.5% 12/y	2010	8	20.0667	8	160.533	0.5975	4.78	0	1.20182	9.64039	0.722792	28.62
PT1	PT1G61	RRIM600	d4 ET2.5% 12/y	2011	1	33.7857	8	270.286	1.006	8.04796	0	2.50449	3.54128	0.541311	32.94
PT1	PT1G61	RRIM600	d4 ET2.5% 12/y	2011	4	20.9625	8	167.7	0.624174	4.99339	0	7.33025	1.80798	0.159091	38.7
PT1	PT1G61	RRIM600	d4 ET2.5% 12/y	2011	6	22.4556	8	179.644	0.668631	5.34905	0	2.56595	2.3575	0.538201	36.72
PT1	PT1G61	RRIM600	d4 ET2.5% 12/y	2011	12	66.4111	8	531.289	1.97744	15.8195	2.5	5.65209	6.30943	0.460112	34.56
PT1	PT1G61	RRIM600	d4 ET2.5% 12/y	2012	3	54.9444	8	439.556	1.63601	13.0881	5	5.24861	9.08035	1.3855	32.94
PT1	PT1G61	RRIM600	d4 ET2.5% 12/y	2012	6	27.4125	8	219.3	0.816228	6.52982	10	10.0204	10.315	1.7714	41.4
PT1	PT1G61	RRIM600	d4 ET2.5% 12/y	2012	7	32.4889	8	259.911	0.967381	7.73905	10	13.2823	12.5216	0.343046	38.88
PT1	PT1G61	RRIM600	d4 ET2.5% 12/y	2012	9	29.4857	8	235.886	0.87796	7.02368	10	6.61714	10.6253	1.57208	36.18
PT1	PT1G61	RRIM600	d4 ET2.5% 12/y	2012	10	34.8778	8	279.022	1.03851	8.3081	5	1.28678	8.32876	0.337916	37.44
PT1	PT1G61	RRIM600	d4 ET2.5% 12/y	2012	12	39.2	8	313.6	1.16721	9.33768	15	2.50411	10.7704	0.589453	35.46
PT1	PT1G61	RRIM600	d4 ET2.5% 12/y	2013	1	32.3077	8	258.462	0.961986	7.69589	8.75	3.49314	10.1908	0.431997	34.2
PT1	PT1G61	RRIM600	d4 ET2.5% 12/y	2013	2	33.25	8	266	0.990044	7.92035	6.25	1.32048	1.83167	0.650508
PT1	PT1G62	RRIM600	d4 ET2.5% 12/y	2010	8	24.3667	8	194.933	0.802317	6.41854	0	3.51962	17.9803	0.889446	27.18
PT1	PT1G62	RRIM600	d4 ET2.5% 12/y	2011	1	47.9143	8	383.314	1.57767	12.6213	0	4.23715	7.40919	0.602898	33.84
PT1	PT1G62	RRIM600	d4 ET2.5% 12/y	2011	4	23.65	8	189.2	0.77872	6.22976	0	9.53704	2.09096	0.260101	37.44
PT1	PT1G62	RRIM600	d4 ET2.5% 12/y	2011	6	24.8444	8	198.756	0.818049	6.54439	0	1.41052	2.64174	0.490318	38.16
PT1	PT1G62	RRIM600	d4 ET2.5% 12/y	2011	12	41.5667	8	332.533	1.36866	10.9493	2.5	5.85451	4.01236	0.35342	35.82
PT1	PT1G62	RRIM600	d4 ET2.5% 12/y	2012	3	43.4778	8	347.822	1.43159	11.4527	5	4.88373	13.12	1.62023	33.66
PT1	PT1G62	RRIM600	d4 ET2.5% 12/y	2012	6	27.95	8	223.6	0.920305	7.36244	0	12.2802	7.71844	1.85825	42.12
PT1	PT1G62	RRIM600	d4 ET2.5% 12/y	2012	7	37.2667	8	298.133	1.22707	9.81659	0	10.608	6.97328	0.420923	38.52
PT1	PT1G62	RRIM600	d4 ET2.5% 12/y	2012	9	27.0286	8	216.229	0.889966	7.11972	0	9.75375	8.19725	1.58375	37.8
PT1	PT1G62	RRIM600	d4 ET2.5% 12/y	2012	10	28.1889	8	225.511	0.928171	7.42537	0	3.04939	8.92519	0.356609	46.8
PT1	PT1G62	RRIM600	d4 ET2.5% 12/y	2012	12	31.15	8	249.2	1.02567	8.20537	7.5	1.65595	9.48123	0.513945	37.98
PT1	PT1G62	RRIM600	d4 ET2.5% 12/y	2013	1	10.9846	8	87.8769	0.361689	2.89351	55	2.24435	13.3675	0.502724	39.96
PT1	PT1G62	RRIM600	d4 ET2.5% 12/y	2013	2	10.5	8	84	0.345732	2.76585	76.25	2.77514	3.89237	0.591711
PT1	PT1G71	RRIM600	d1 ET2.5% 24/y	2010	8	13.3905	24	321.371	0.445682	10.6964	0	1.38577	15.2554	1.03363	27.9
PT1	PT1G71	RRIM600	d1 ET2.5% 24/y	2011	1	16.4	24	393.6	0.54585	13.1004	0	8.39555	7.85615	0.836278	28.26
PT1	PT1G71	RRIM600	d1 ET2.5% 24/y	2011	4	15.381	24	369.143	0.511932	12.2864	5	5.70988	1.93375	0.267677	32.4
PT1	PT1G71	RRIM600	d1 ET2.5% 24/y	2011	6	16.5154	24	396.369	0.54969	13.1926	20	9.43849	5.26677	0.66078	34.92
PT1	PT1G71	RRIM600	d1 ET2.5% 24/y	2011	12	92.2231	24	2213.35	3.06951	73.6682	5	3.50336	6.39971	0.400098	37.8
PT1	PT1G71	RRIM600	d1 ET2.5% 24/y	2012	3	18.696	24	448.704	0.622269	14.9345	30	3.25582	11.6722	1.46756	32.76
PT1	PT1G71	RRIM600	d1 ET2.5% 24/y	2012	6	19	24	456	0.632387	15.1773	10	8.14543	11.3109	1.95596	35.64
PT1	PT1G71	RRIM600	d1 ET2.5% 24/y	2012	7	20.6286	24	495.086	0.686592	16.4782	5	8.50808	14.2194	0.415131	34.2
PT1	PT1G71	RRIM600	d1 ET2.5% 24/y	2012	9	16.7545	24	402.109	0.55765	13.3836	0	10.1389	7.10142	1.77268	32.76
PT1	PT1G71	RRIM600	d1 ET2.5% 24/y	2012	10	20.6077	24	494.585	0.685897	16.4615	2.5	2.70827	19.7689	0.581112	35.46
PT1	PT1G71	RRIM600	d1 ET2.5% 24/y	2012	12	22.575	24	541.8	0.751376	18.033	5	2.21129	14.2463	0.845208	36.54
PT1	PT1G71	RRIM600	d1 ET2.5% 24/y	2013	1	19.0615	24	457.477	0.634435	15.2264	6.25	4.42467	15.8465	0.546101	33.48
PT1	PT1G71	RRIM600	d1 ET2.5% 24/y	2013	2	17.85	24	428.4	0.594111	14.2587	8.75	1.53724	2.34514	0.863624
PT1	PT1G73	RRIM600	d1 ET2.5% 24/y	2010	8	14.1143	24	338.743	0.498459	11.963	0	2.048	24.71	0.805183	28.44
PT1	PT1G73	RRIM600	d1 ET2.5% 24/y	2011	1	19.4	24	465.6	0.685129	16.4431	0	10.585	18.4456	0.784415	29.7
PT1	PT1G73	RRIM600	d1 ET2.5% 24/y	2011	4	21.1714	24	508.114	0.747689	17.9445	0	2.23765	12.4829	0.505051	39.6
PT1	PT1G73	RRIM600	d1 ET2.5% 24/y	2011	6	21.0462	24	505.108	0.743265	17.8383	5	13.6551	18.4588	0.733562	35.28
PT1	PT1G73	RRIM600	d1 ET2.5% 24/y	2011	12	25.84	24	620.16	0.912564	21.9015	0	6.78874	8.5062	0.569028	29.16
PT1	PT1G73	RRIM600	d1 ET2.5% 24/y	2012	3	22.04	24	528.96	0.778363	18.6807	5	7.94308	19.0187	1.2958	31.14
PT1	PT1G73	RRIM600	d1 ET2.5% 24/y	2012	6	17.7333	24	425.6	0.626269	15.0305	5	10.0452	20.043	1.91434	38.16
PT1	PT1G73	RRIM600	d1 ET2.5% 24/y	2012	7	22.4381	24	538.514	0.792422	19.0181	5	8.96763	6.40734	0.510386	35.82
PT1	PT1G73	RRIM600	d1 ET2.5% 24/y	2012	9	15.7182	24	377.236	0.555102	13.3225	0	15.7381	14.2351	2.09922	35.46
PT1	PT1G73	RRIM600	d1 ET2.5% 24/y	2012	10	19	24	456	0.671003	16.1041	2.5	8.2121	24.7703	0.589982	36.9
PT1	PT1G73	RRIM600	d1 ET2.5% 24/y	2012	12	26.5125	24	636.3	0.936314	22.4715	2.5	1.1107	18.9298	0.589453	33.48
PT1	PT1G73	RRIM600	d1 ET2.5% 24/y	2013	1	21.6462	24	519.508	0.764454	18.3469	3.75	3.60845	13.6914	0.533292	35.46
PT1	PT1G73	RRIM600	d1 ET2.5% 24/y	2013	2	18.55	24	445.2	0.655111	15.7227	3.75	1.05623	2.06666	0.822949
PT1	PT1G81	RRIM600	d2 ET2.5% 24/y	2010	8	21	12	252	0.663041	7.9565	0	2.07253	21.8612	0.833271	28.26
PT1	PT1G81	RRIM600	d2 ET2.5% 24/y	2011	1	39.48	12	473.76	1.24652	14.9582	0				29.52
PT1	PT1G81	RRIM600	d2 ET2.5% 24/y	2011	4	20.65	12	247.8	0.651991	7.82389	0	12.608	5.50254	0.363636	34.56
PT1	PT1G81	RRIM600	d2 ET2.5% 24/y	2011	6	30.3692	12	364.431	0.95886	11.5063	0	16.9413	6.03588	0.704832	35.28
PT1	PT1G81	RRIM600	d2 ET2.5% 24/y	2011	12	37.1538	12	445.846	1.17307	14.0769	0	6.44619	8.48614	0.571251	32.22
PT1	PT1G81	RRIM600	d2 ET2.5% 24/y	2012	3	42.9692	12	515.631	1.35668	16.2802	0	5.66962	8.25811	1.48664	33.48
PT1	PT1G81	RRIM600	d2 ET2.5% 24/y	2012	6	30.1	12	361.2	0.950359	11.4043	0	9.00219	15.9171	1.8474	36.36
PT1	PT1G81	RRIM600	d2 ET2.5% 24/y	2012	7	32.9538	12	395.446	1.04046	12.4856	0	11.7058	10.7631	0.579252	34.38
PT1	PT1G81	RRIM600	d2 ET2.5% 24/y	2012	9	23.8	12	285.6	0.751447	9.01736	0	13.6608	6.54276	1.79367	38.16
PT1	PT1G81	RRIM600	d2 ET2.5% 24/y	2012	10	31.3385	12	376.062	0.989462	11.8735	0	5.26068	9.89979	0.440964	36.9
PT1	PT1G81	RRIM600	d2 ET2.5% 24/y	2012	12	38.4462	12	461.354	1.21388	14.5665	0	1.30254	9.46491	0.457922	37.26
PT1	PT1G81	RRIM600	d2 ET2.5% 24/y	2013	1	28.7538	12	345.046	0.907857	10.8943	0	3.09057	12.1602	0.47947	34.2
PT1	PT1G81	RRIM600	d2 ET2.5% 24/y	2013	2	38.5	12	462	1.21558	14.5869	2.5	1.53513	2.38121	0.598894
PT1	PT1G82	RRIM600	d2 ET2.5% 24/y	2010	8	19.74	12	236.88	0.640537	7.68645	10	2.25648	32.4512	0.793948	27.72
PT1	PT1G82	RRIM600	d2 ET2.5% 24/y	2011	1	23.94	12	287.28	0.776822	9.32186	0	2.39423	7.73581	0.88814	27.18
PT1	PT1G82	RRIM600	d2 ET2.5% 24/y	2011	4	20.3	12	243.6	0.658709	7.9045	0	12.9321	3.16003	0.361111	33.48
PT1	PT1G82	RRIM600	d2 ET2.5% 24/y	2011	6	15.8308	12	189.969	0.513688	6.16425	0	4.77177	4.26357	0.695256	39.6
PT1	PT1G82	RRIM600	d2 ET2.5% 24/y	2011	12	24.8769	12	298.523	0.807224	9.68669	0	3.22309	5.14585	0.415657	32.94
PT1	PT1G82	RRIM600	d2 ET2.5% 24/y	2012	3	29.4	12	352.8	0.953992	11.4479	15	6.62391	11.8152	1.3626	32.94
PT1	PT1G82	RRIM600	d2 ET2.5% 24/y	2012	6	20.65	12	247.8	0.670066	8.04079	5	9.42436	19.6696	1.86187	36.18
PT1	PT1G82	RRIM600	d2 ET2.5% 24/y	2012	7	29.0769	12	348.923	0.943508	11.3221	5	11.6547	13.9264	0.579896	35.28
PT1	PT1G82	RRIM600	d2 ET2.5% 24/y	2012	9	21.35	12	256.2	0.69278	8.31336	0	11.5009	13.8376	1.75868	37.98
PT1	PT1G82	RRIM600	d2 ET2.5% 24/y	2012	10	24.8769	12	298.523	0.807224	9.68669	5	3.95964	18.8867	0.494633	37.8
PT1	PT1G82	RRIM600	d2 ET2.5% 24/y	2012	12	27.7846	12	333.415	0.901575	10.8189	7.5	1.48429	16.1883	0.555353	36.72
PT1	PT1G82	RRIM600	d2 ET2.5% 24/y	2013	1	19.7077	12	236.492	0.639489	7.67387	6.25	2.99908	16.2097	0.435125	35.28
PT1	PT1G82	RRIM600	d2 ET2.5% 24/y	2013	2	26.25	12	315	0.851778	10.2213	5	1.21164	2.17219	0.734652
PT1	PT1G83	RRIM600	d2 ET2.5% 24/y	2010	8	2.94	12	35.28	0.0974577	1.16949	100	7.10055	10.1358	0.801438
PT1	PT1G83	RRIM600	d2 ET2.5% 24/y	2011	1	0	12	0	0	0	100
PT1	PT1G83	RRIM600	d2 ET2.5% 24/y	2011	4	11.9	12	142.8	0.394472	4.73366	100	7.57716	5.62831	0.270202	35.64
PT1	PT1G83	RRIM600	d2 ET2.5% 24/y	2011	6	25.2	12	302.4	0.835352	10.0242	100
PT1	PT1G83	RRIM600	d2 ET2.5% 24/y	2011	12	25.2	12	302.4	0.835352	10.0242	100				34.2
PT1	PT1G83	RRIM600	d2 ET2.5% 24/y	2012	3	26.8154	12	321.785	0.8889	10.6668	100	3.85927	9.65234	1.32443	34.56
PT1	PT1G83	RRIM600	d2 ET2.5% 24/y	2012	6	35	12	420	1.16021	13.9225	100	6.10907	26.0897	1.70264	35.64
PT1	PT1G83	RRIM600	d2 ET2.5% 24/y	2012	7	38.1231	12	457.477	1.26374	15.1648	100	12.5802	14.8157	0.478205	34.92
PT1	PT1G83	RRIM600	d2 ET2.5% 24/y	2012	9	28	12	336	0.928168	11.138	95	21.7499	13.6872	1.77501	39.78
PT1	PT1G83	RRIM600	d2 ET2.5% 24/y	2012	10	30.0462	12	360.554	0.995996	11.952	95	2.8025	19.3513	0.488324	39.24
PT1	PT1G83	RRIM600	d2 ET2.5% 24/y	2012	12	45.8769	12	550.523	1.52077	18.2492	95	2.50411	15.715	0.560224	35.64
PT1	PT1G83	RRIM600	d2 ET2.5% 24/y	2013	1	23.2615	12	279.138	0.771094	9.25313	95	5.00191	13.5327	0.618693	34.92
PT1	PT1G83	RRIM600	d2 ET2.5% 24/y	2013	2	24.85	12	298.2	0.823749	9.88499	95	1.98132	2.6008	0.60448
PT1	PT1G91	RRIM600	d4 ET2.5% 24/y	2010	8	25.0833	7	175.583	0.72663	5.08641	5	2.36685	19.673	1.19467	37.8
PT1	PT1G91	RRIM600	d4 ET2.5% 24/y	2011	1	26.4143	7	184.9	0.765186	5.3563	40	7.38746	17.4829	1.14097	31.14
PT1	PT1G91	RRIM600	d4 ET2.5% 24/y	2011	4	20.425	7	142.975	0.591684	4.14179	5	4.08951	3.03426	0.255051	38.88
PT1	PT1G91	RRIM600	d4 ET2.5% 24/y	2011	6	18.1556	7	127.089	0.525942	3.68159	20	3.27121	1.22055	0.432859	33.66
PT1	PT1G91	RRIM600	d4 ET2.5% 24/y	2011	12	38.2222	7	267.556	1.10725	7.75072	7.5	2.28886	9.26855	0.464558	34.38
PT1	PT1G91	RRIM600	d4 ET2.5% 24/y	2012	3	35.8333	7	250.833	1.03804	7.2663	20	3.53649	14.2283	1.53435	33.48
PT1	PT1G91	RRIM600	d4 ET2.5% 24/y	2012	6	29.025	7	203.175	0.840815	5.8857	10	5.96007	18.4958	1.87996	45
PT1	PT1G91	RRIM600	d4 ET2.5% 24/y	2012	7	33.8625	7	237.037	0.98095	6.86665	5	10.1293	10.6014	0.401615	35.64
PT1	PT1G91	RRIM600	d4 ET2.5% 24/y	2012	9	22.1143	7	154.8	0.640621	4.48435	0	9.20347	15.9648	1.84032	37.44
PT1	PT1G91	RRIM600	d4 ET2.5% 24/y	2012	10	26.7556	7	187.289	0.775072	5.4255	5	2.10488	8.60837	0.273819	39.6
PT1	PT1G91	RRIM600	d4 ET2.5% 24/y	2012	12	35.7	7	249.9	1.03418	7.23926	10	2.77674	7.73511	0.397028	35.64
PT1	PT1G91	RRIM600	d4 ET2.5% 24/y	2013	1	21.6462	7	151.523	0.62706	4.38942	10	2.60831	14.3758	0.533019	34.38
PT1	PT1G91	RRIM600	d4 ET2.5% 24/y	2013	2	31.85	7	222.95	0.922651	6.45856	10	1.49806	2.25352	0.688363
PT1	PT1G92	RRIM600	d4 ET2.5% 24/y	2010	8	17.2	8	137.6	0.573642	4.58914	70	2.28101	21.3864	0.962475	32.58
PT1	PT1G92	RRIM600	d4 ET2.5% 24/y	2011	1	25.8	8	206.4	0.860463	6.8837	20	5.87531	9.12826	0.74876	36
PT1	PT1G92	RRIM600	d4 ET2.5% 24/y	2011	4	19.8875	8	159.1	0.663273	5.30619	80	2.25309	11.744	0.709596	38.7
PT1	PT1G92	RRIM600	d4 ET2.5% 24/y	2011	6	27.7111	8	221.689	0.924201	7.39361	0	6.93257	12.0216	0.653119	38.88
PT1	PT1G92	RRIM600	d4 ET2.5% 24/y	2011	12	34.8778	8	279.022	1.16322	9.30575	54	3.19195	11.7763	0.617929	36.18
PT1	PT1G92	RRIM600	d4 ET2.5% 24/y	2012	3	39.6556	8	317.244	1.32256	10.5805	5	2.63834	21.7535	1.24046	34.92
PT1	PT1G92	RRIM600	d4 ET2.5% 24/y	2012	6	29.5625	8	236.5	0.985947	7.88758	60	3.99821	29.6644	2.4065	39.24
PT1	PT1G92	RRIM600	d4 ET2.5% 24/y	2012	7	36.0125	8	288.1	1.20106	9.6085	15	3.54238	11.9354	0.571529	34.92
PT1	PT1G92	RRIM600	d4 ET2.5% 24/y	2012	9	22.1143	8	176.914	0.73754	5.90032	40	6.28697	12.9029	1.8823	38.34
PT1	PT1G92	RRIM600	d4 ET2.5% 24/y	2012	10	21.5	8	172	0.717052	5.73642	62.5	1.78877	16.7459	0.581987	36.72
PT1	PT1G92	RRIM600	d4 ET2.5% 24/y	2012	12	22.75	8	182	0.758741	6.06993	5	3.01907	16.2209	0.601632	36.54
PT1	PT1G92	RRIM600	d4 ET2.5% 24/y	2013	1	22.2923	8	178.338	0.743477	5.94781	11.25	1.85176	15.8452	0.490868	37.8
PT1	PT1G92	RRIM600	d4 ET2.5% 24/y	2013	2	22.75	8	182	0.758741	6.06993	12.5	1.0867	2.57051	0.710927
PT1	PT1G93	RRIM600	d4 ET2.5% 24/y	2010	8	22.9333	8	183.467	0.742686	5.94149	0	2.88192	22.8934	0.98869	27.54
PT1	PT1G93	RRIM600	d4 ET2.5% 24/y	2011	1	34.4	8	275.2	1.11403	8.91223	0				32.58
PT1	PT1G93	RRIM600	d4 ET2.5% 24/y	2011	4	24.1875	8	193.5	0.783302	6.26641	0	18.534	3.12859	0.29798	39.78
PT1	PT1G93	RRIM600	d4 ET2.5% 24/y	2011	6	23.4111	8	187.289	0.758159	6.06527	0	10.0987	6.805	0.716324	36.36
PT1	PT1G93	RRIM600	d4 ET2.5% 24/y	2011	12	51.1222	8	408.978	1.65557	13.2446	0	7.61398	6.01854	0.446776	39.6
PT1	PT1G93	RRIM600	d4 ET2.5% 24/y	2012	3	42.5222	8	340.178	1.37706	11.0165	0	6.82038	8.45473	1.28053	35.64
PT1	PT1G93	RRIM600	d4 ET2.5% 24/y	2012	6	25.2625	8	202.1	0.818115	6.54492	0	8.31926	20.8967	2.003	39.78
PT1	PT1G93	RRIM600	d4 ET2.5% 24/y	2012	7	32.7875	8	262.3	1.06181	8.49447	0	11.3675	12.5317	0.469838	39.6
PT1	PT1G93	RRIM600	d4 ET2.5% 24/y	2012	9	27.0286	8	216.229	0.875309	7.00247	0	6.94731	13.4508	1.79833	46.8
PT1	PT1G93	RRIM600	d4 ET2.5% 24/y	2012	10	27.7111	8	221.689	0.897412	7.1793	2.5	2.10927	7.6782	0.425486	45
PT1	PT1G93	RRIM600	d4 ET2.5% 24/y	2012	12	40.25	8	322	1.30348	10.4278	5	1.65595	10.3298	0.489587	39.24
PT1	PT1G93	RRIM600	d4 ET2.5% 24/y	2013	1	25.5231	8	204.185	0.826554	6.61243	0	2.33642	13.6842	0.491937	37.8
PT1	PT1G93	RRIM600	d4 ET2.5% 24/y	2013	2	31.5	8	252	1.02011	8.16091	1.25	1.54621	2.09759	0.904126
