# Supplementary material for: Dynamic analysis of Tapping Panel Dryness in Hevea brasiliensis reveals new insights on this physiological syndrome affecting latex production
Source: Heliyon. 2022 Oct 3;8(10):e10920. doi: 10.1016/j.heliyon.2022.e10920 (PMC9547236; doi:10.1016/j.heliyon.2022.e10920)
Supplement: Supplementary Data Table 2 [file mmc2.xlsx]

## Sheet: Supplementary Data Table 2revis
Supplementary Table 2. Dataset from the polyclonal trial PT2.
Id_trial	Id_plant	Genotype	Harvesting_system	Year	Month	MonthYear	Number_tapping_days_per_month	Yield_day (g rubber/day)	Yield_Month (g rubber/month)	Yield_day_gct (g. rubber/cm tapping cut/day)	Yield_month_gct (g. rubber/cm tapping cut/month)	DCL (%)	Suc (mM)	Pi (mM)	RSH (mM)	TSC (%)
PT2	PT2A1	PB260	d1 ET2.5% 12/y	2017	4	2017-04-01	24	24.1579	579.789	0.870034	20.8808	30
PT2	PT2A1	PB260	d1 ET2.5% 12/y	2017	5	2017-05-01	24	27.45	658.8	0.988598	23.7263	30
PT2	PT2A1	PB260	d1 ET2.5% 12/y	2017	6	2017-06-01	24	25.9412	622.588	0.934258	22.4222	30	2.10412	26.375	0.714512
PT2	PT2A1	PB260	d1 ET2.5% 12/y	2017	7	2017-07-01	24	30.3636	728.727	1.09353	26.2447	20
PT2	PT2A1	PB260	d1 ET2.5% 12/y	2017	8	2017-08-01	24	29.8696	716.87	1.07574	25.8177	95	2.50722	25.6445	0.573453	48.5906
PT2	PT2A1	PB260	d1 ET2.5% 12/y	2017	9	2017-09-01	24	19.25	462	0.693279	16.6387	85	3.64448	30.0763	1.04837	41.54
PT2	PT2A1	PB260	d1 ET2.5% 12/y	2017	10	2017-10-01	24	14.7143	353.143	0.529927	12.7183	85	1.70614	21.5054	0.862708	43.6
PT2	PT2A1	PB260	d1 ET2.5% 12/y	2017	11	2017-11-01	24	22.9412	550.588	0.826215	19.8292	40	2.39383	21.6928	0.678558	42.6
PT2	PT2A1	PB260	d1 ET2.5% 12/y	2017	12	2017-12-01	24	42.5882	1022.12	1.53379	36.811	30	1.18906	22.7473	1.0134	32.377
PT2	PT2A1	PB260	d1 ET2.5% 12/y	2018	1	2018-01-01	24	44	1056	1.58464	38.0313	25	2.28492	27.4813	1.43755	48.2
PT2	PT2A1	PB260	d1 ET2.5% 12/y	2018	2	2018-02-01	24	41.3846	993.231	1.49045	35.7707	15	3.16999	4.41033	0.189112	43.6
PT2	PT2A1	PB260	d1 ET2.5% 12/y	2018	3	2018-03-01	24	42.1765	1012.24	1.51896	36.4551	80	3.13441	24.5887	0.79531	51.2
PT2	PT2A1	PB260	d1 ET2.5% 12/y	2018	4	2018-04-01	24	33.5238	804.571	1.20734	28.9762	15	3.80019	24.2982	0.517034	37.766
PT2	PT2A1	PB260	d1 ET2.5% 12/y	2018	5	2018-05-01	24	28.2381	677.714	1.01698	24.4075	15	3.06743	17.3078	0.561441	48.4
PT2	PT2A1	PB260	d1 ET2.5% 12/y	2018	6	2018-06-01	24	16.6875	400.5	0.600992	14.4238	15	3.07784	15.2876	0.597328	38.2
PT2	PT2A1	PB260	d1 ET2.5% 12/y	2018	7	2018-07-01	24	17.2609	414.261	0.621641	14.9194	75	3.6352	10.733	0.599145	36.2
PT2	PT2A1	PB260	d1 ET2.5% 12/y	2018	8	2018-08-01	24	11.7333	281.6	0.42257	10.1417	30	3.49199	10.9773	0.55381	47.4
PT2	PT2A1	PB260	d1 ET2.5% 12/y	2018	9	2018-09-01	24	9.5	228	0.342138	8.2113	15	2.13582	10.3816	0.465029	43.8
PT2	PT2A1	PB260	d1 ET2.5% 12/y	2018	10	2018-10-01	24	11.7895	282.947	0.424592	10.1902	47.5	2.36879	9.5144	0.585028	37.7
PT2	PT2A1	PB260	d1 ET2.5% 12/y	2018	11	2018-11-01	24	9.5	228	0.342138	8.2113	20	0.728476	11.369	0.417698	45.2
PT2	PT2A1	PB260	d1 ET2.5% 12/y	2018	12	2018-12-01	24	11.8	283.2	0.424971	10.1993	10	1.76015	11.9126	0.581395	36.8
PT2	PT2A1	PB260	d1 ET2.5% 12/y	2019	1	2019-01-01	24	12.381	297.143	0.445894	10.7014	10
PT2	PT2A1	PB260	d1 ET2.5% 12/y	2019	2	2019-02-01	24	15.9474	382.737	0.574336	13.7841	5	1.63013	15.7723	0.452013
PT2	PT2A1	PB260	d1 ET2.5% 12/y	2019	3	2019-03-01	24	14	336	0.504203	12.1009	7.5	1.60265	16.9836	0.592309	42.8
PT2	PT2A13	PB260	d1 ET2.5% 12/y	2017	4	2017-04-01	24	24.4737	587.368	0.727412	17.4579	15
PT2	PT2A13	PB260	d1 ET2.5% 12/y	2017	5	2017-05-01	24	24.65	591.6	0.732652	17.5837	50
PT2	PT2A13	PB260	d1 ET2.5% 12/y	2017	6	2017-06-01	24	29.4	705.6	0.873833	20.972	40	1.90459	30.8767	0.676489
PT2	PT2A13	PB260	d1 ET2.5% 12/y	2017	7	2017-07-01	24	32.1429	771.429	0.955356	22.9286	15
PT2	PT2A13	PB260	d1 ET2.5% 12/y	2017	8	2017-08-01	24	13.2	316.8	0.392333	9.41599	95
PT2	PT2A13	PB260	d1 ET2.5% 12/y	2017	9	2017-09-01	24	10	240	0.297222	7.13333	90	2.04552	29.0627	1.26599	38.9325
PT2	PT2A13	PB260	d1 ET2.5% 12/y	2017	10	2017-10-01	24	12.3125	295.5	0.365955	8.78291	95	1.1931	18.0378	0.944235	38.0403
PT2	PT2A13	PB260	d1 ET2.5% 12/y	2017	11	2017-11-01	24	23.9412	574.588	0.711584	17.078	75	2.2352	22.0368	0.715127	45.6
PT2	PT2A13	PB260	d1 ET2.5% 12/y	2017	12	2017-12-01	24	31.4706	755.294	0.935375	22.449	30	1.94574	21.2879	0.866023	35
PT2	PT2A13	PB260	d1 ET2.5% 12/y	2018	1	2018-01-01	24	37.0417	889	1.10096	26.423	70	1.41069	24.4391	1.02819	51.2
PT2	PT2A13	PB260	d1 ET2.5% 12/y	2018	2	2018-02-01	24	40.875	981	1.21489	29.1575	15	1.909	10.5994	0.259154	48.2
PT2	PT2A13	PB260	d1 ET2.5% 12/y	2018	3	2018-03-01	24	28.6429	687.429	0.851329	20.4319	90	1.79358	20.4082	0.670226	43.2
PT2	PT2A13	PB260	d1 ET2.5% 12/y	2018	4	2018-04-01	24	16	384	0.475555	11.4133	80	8.72213	14.7354	0.58731	45.6
PT2	PT2A13	PB260	d1 ET2.5% 12/y	2018	5	2018-05-01	24	17.8182	427.636	0.529595	12.7103	80	6.6202	11.2054	0.77102	47
PT2	PT2A13	PB260	d1 ET2.5% 12/y	2018	6	2018-06-01	24	13.3571	320.571	0.397004	9.52809	95	5.45111	8.67892	0.525648	40.6
PT2	PT2A13	PB260	d1 ET2.5% 12/y	2018	7	2018-07-01	24	12.3	295.2	0.365583	8.77399	100
PT2	PT2A13	PB260	d1 ET2.5% 12/y	2018	8	2018-08-01	24	14.5833	350	0.433449	10.4028	100
PT2	PT2A13	PB260	d1 ET2.5% 12/y	2018	9	2018-09-01	24	9.3	223.2	0.276416	6.63399	100
PT2	PT2A13	PB260	d1 ET2.5% 12/y	2018	10	2018-10-01	24	17.7619	426.286	0.527923	12.6701	80	1.27155	7.21361	0.511472	35.2
PT2	PT2A13	PB260	d1 ET2.5% 12/y	2018	11	2018-11-01	24	15.9444	382.667	0.473904	11.3737	85	2.12636	10.6734	0.429488	48.6
PT2	PT2A13	PB260	d1 ET2.5% 12/y	2018	12	2018-12-01	24	14.3125	343.5	0.425399	10.2096	95	1.60783	13.3182	0.61483	39
PT2	PT2A13	PB260	d1 ET2.5% 12/y	2019	1	2019-01-01	24	16	384	0.475555	11.4133	30
PT2	PT2A13	PB260	d1 ET2.5% 12/y	2019	2	2019-02-01	24	25.6471	615.529	0.762287	18.2949	50	1.17925	16.0617	0.485051
PT2	PT2A13	PB260	d1 ET2.5% 12/y	2019	3	2019-03-01	24	20.0909	482.182	0.597146	14.3315	37.5	2.10686	15.3914	0.434047	47.6
PT2	PT2A14	PB260	d1 ET2.5% 12/y	2017	4	2017-04-01	24	22.8235	547.765	0.77729	18.655	35
PT2	PT2A14	PB260	d1 ET2.5% 12/y	2017	5	2017-05-01	24	24.5263	588.632	0.835281	20.0467	40
PT2	PT2A14	PB260	d1 ET2.5% 12/y	2017	6	2017-06-01	24	27.15	651.6	0.924635	22.1912	25	1.57809	19.6043	0.874525
PT2	PT2A14	PB260	d1 ET2.5% 12/y	2017	7	2017-07-01	24	27.1429	651.429	0.924391	22.1854	80
PT2	PT2A14	PB260	d1 ET2.5% 12/y	2017	8	2017-08-01	24	13.875	333	0.472534	11.3408	95	3.26803	37.5195	0.757509	41.0274
PT2	PT2A14	PB260	d1 ET2.5% 12/y	2017	9	2017-09-01	24	9.3125	223.5	0.317151	7.61163	95	2.62172	30.4633	1.05783	45.3299
PT2	PT2A14	PB260	d1 ET2.5% 12/y	2017	10	2017-10-01	24	14.5652	349.565	0.496041	11.905	95	2.01635	18.515	0.849367	39.2857
PT2	PT2A14	PB260	d1 ET2.5% 12/y	2017	11	2017-11-01	24	29.7778	714.667	1.01413	24.3391	85	3.96568	29.4168	0.887137	40.8
PT2	PT2A14	PB260	d1 ET2.5% 12/y	2017	12	2017-12-01	24	24.4706	587.294	0.833383	20.0012	90	2.70241	29.3722	1.21707	32.3944
PT2	PT2A14	PB260	d1 ET2.5% 12/y	2018	1	2018-01-01	24	31.875	765	1.08555	26.0532	85	4.01351	23.3997	0.974382	43.6
PT2	PT2A14	PB260	d1 ET2.5% 12/y	2018	2	2018-02-01	24	28	672	0.953583	22.886	90	3.27507	12.1832	0.486788	50.6
PT2	PT2A14	PB260	d1 ET2.5% 12/y	2018	3	2018-03-01	24	29.375	705	1.00041	24.0099	95	2.8558	20.3834	0.800911	39.3103
PT2	PT2A14	PB260	d1 ET2.5% 12/y	2018	4	2018-04-01	24	28.1875	676.5	0.959968	23.0392	85	7.57749	18.1669	0.532093	43.2
PT2	PT2A14	PB260	d1 ET2.5% 12/y	2018	5	2018-05-01	24	18.4286	442.286	0.627613	15.0627	90	5.45536	19.0439	0.632583	43.8
PT2	PT2A14	PB260	d1 ET2.5% 12/y	2018	6	2018-06-01	24	14.5714	349.714	0.496252	11.9101	90	5.24715	11.97	0.505431	45.4
PT2	PT2A14	PB260	d1 ET2.5% 12/y	2018	7	2018-07-01	24	13.375	321	0.455506	10.9321	95	4.41417	11.2173	0.469555
PT2	PT2A14	PB260	d1 ET2.5% 12/y	2018	8	2018-08-01	24	11.75	282	0.400164	9.60394	95	5.95916	11.4775	0.420895	48.0952
PT2	PT2A14	PB260	d1 ET2.5% 12/y	2018	9	2018-09-01	24	10.9	261.6	0.371216	8.90919	95
PT2	PT2A14	PB260	d1 ET2.5% 12/y	2018	10	2018-10-01	24	20.6818	496.364	0.704351	16.9044	90	3.48172	10.5656	0.394564	44.6
PT2	PT2A14	PB260	d1 ET2.5% 12/y	2018	11	2018-11-01	24	22.8	547.2	0.776489	18.6357	75	2.44138	7.5793	0.382329	34.4
PT2	PT2A14	PB260	d1 ET2.5% 12/y	2018	12	2018-12-01	24	18.2	436.8	0.619829	14.8759	85	2.4202	10.1733	0.455086	47.6
PT2	PT2A14	PB260	d1 ET2.5% 12/y	2019	1	2019-01-01	24	23.3333	560	0.794652	19.0717	70
PT2	PT2A14	PB260	d1 ET2.5% 12/y	2019	2	2019-02-01	24	25.2632	606.316	0.860375	20.649	65
PT2	PT2A14	PB260	d1 ET2.5% 12/y	2019	3	2019-03-01	24	26.8	643.2	0.912715	21.9052	70	1.94479	12.0048	0.485756	42.8
PT2	PT2A21	PB260	d1 ET2.5% 12/y	2017	4	2017-04-01	24	17	408	0.519464	12.4671	40
PT2	PT2A21	PB260	d1 ET2.5% 12/y	2017	5	2017-05-01	24	16.5	396	0.504186	12.1005	100
PT2	PT2A21	PB260	d1 ET2.5% 12/y	2017	6	2017-06-01	24	25.5	612	0.779197	18.7007	90	1.86831	27.3552	0.801648
PT2	PT2A21	PB260	d1 ET2.5% 12/y	2017	7	2017-07-01	24	34.5	828	1.05421	25.301	90
PT2	PT2A21	PB260	d1 ET2.5% 12/y	2017	8	2017-08-01	24	17.4	417.6	0.531687	12.7605	95
PT2	PT2A21	PB260	d1 ET2.5% 12/y	2017	9	2017-09-01	24	10.2	244.8	0.311679	7.48029	95	3.38519	33.0434	0.997275	50.625
PT2	PT2A21	PB260	d1 ET2.5% 12/y	2017	10	2017-10-01	24	15	360	0.458351	11.0004	100
PT2	PT2A21	PB260	d1 ET2.5% 12/y	2017	11	2017-11-01	24	18	432	0.550021	13.2005	95
PT2	PT2A21	PB260	d1 ET2.5% 12/y	2017	12	2017-12-01	24	22.2	532.8	0.678359	16.2806	95	0.626959	11.1188	1.07301	53.7234
PT2	PT2A21	PB260	d1 ET2.5% 12/y	2018	1	2018-01-01	24	49.4167	1186	1.51001	36.2403	75	6.23882	25.3518	1.25882	48.6
PT2	PT2A21	PB260	d1 ET2.5% 12/y	2018	2	2018-02-01	24	38.375	921	1.17261	28.1427	85	3.32761	10.1608	0.555079	43.2
PT2	PT2A21	PB260	d1 ET2.5% 12/y	2018	3	2018-03-01	24	34.1111	818.667	1.04232	25.0158	85	3.39562	18.9734	1.05295	47.6
PT2	PT2A21	PB260	d1 ET2.5% 12/y	2018	4	2018-04-01	24	33.4762	803.429	1.02292	24.5501	20	5.99789	17.4352	0.665953	47.4
PT2	PT2A21	PB260	d1 ET2.5% 12/y	2018	5	2018-05-01	24	26.2	628.8	0.800586	19.2141	90	5.31946	11.4421	0.801784	40.2
PT2	PT2A21	PB260	d1 ET2.5% 12/y	2018	6	2018-06-01	24	18.1538	435.692	0.554722	13.3133	90	4.4128	5.6267	0.718631	47.2
PT2	PT2A21	PB260	d1 ET2.5% 12/y	2018	7	2018-07-01	24	17.381	417.143	0.531105	12.7465	90
PT2	PT2A21	PB260	d1 ET2.5% 12/y	2018	8	2018-08-01	24	15.7647	378.353	0.481718	11.5612	90	2.18249	8.3975	0.502582	52
PT2	PT2A21	PB260	d1 ET2.5% 12/y	2018	9	2018-09-01	24	14.0556	337.333	0.429492	10.3078	25	1.7767	7.58062	0.596673	37.2
PT2	PT2A21	PB260	d1 ET2.5% 12/y	2018	10	2018-10-01	24	23.6818	568.364	0.723639	17.3673	17.5	4.34387	13.6839	0.624179	43
PT2	PT2A21	PB260	d1 ET2.5% 12/y	2018	11	2018-11-01	24	22.7	544.8	0.693638	16.6473	10	4.07553	9.97781	0.51707	40.8
PT2	PT2A21	PB260	d1 ET2.5% 12/y	2018	12	2018-12-01	24	26.4	633.6	0.806698	19.3607	5	2.11556	10.3401	0.739282	42.4
PT2	PT2A21	PB260	d1 ET2.5% 12/y	2019	1	2019-01-01	24	24.381	585.143	0.745002	17.8801	15
PT2	PT2A21	PB260	d1 ET2.5% 12/y	2019	2	2019-02-01	24	29.4737	707.368	0.900619	21.6149	5	2.01165	12.1548	0.705801
PT2	PT2A21	PB260	d1 ET2.5% 12/y	2019	3	2019-03-01	24	25.3	607.2	0.773085	18.554	7.5	2.43099	13.6728	0.59701	36.8
PT2	PT2A23	PB260	d1 ET2.5% 12/y	2017	6	2017-06-01	24	29	696	0.970388	23.2893	95
PT2	PT2A23	PB260	d1 ET2.5% 12/y	2017	8	2017-08-01	24	13	312	0.435002	10.44	100
PT2	PT2A23	PB260	d1 ET2.5% 12/y	2017	9	2017-09-01	24	5	120	0.167308	4.0154	100
PT2	PT2A23	PB260	d1 ET2.5% 12/y	2017	10	2017-10-01	24	9.33333	224	0.312309	7.49541	100
PT2	PT2A23	PB260	d1 ET2.5% 12/y	2017	11	2017-11-01	24	22.6	542.4	0.756233	18.1496	100
PT2	PT2A23	PB260	d1 ET2.5% 12/y	2017	12	2017-12-01	24	18.8462	452.308	0.630623	15.135	95	1.49173	19.5506	1.22535	43.3962
PT2	PT2A23	PB260	d1 ET2.5% 12/y	2018	1	2018-01-01	24	26.9583	647	0.90207	21.6497	90	2.6823	23.9574	0.94171	43.8
PT2	PT2A23	PB260	d1 ET2.5% 12/y	2018	2	2018-02-01	24	32	768	1.07077	25.6986	90	1.87397	6.35965	0.297676	46.4
PT2	PT2A23	PB260	d1 ET2.5% 12/y	2018	3	2018-03-01	24	16.1111	386.667	0.539104	12.9385	100
PT2	PT2A23	PB260	d1 ET2.5% 12/y	2018	4	2018-04-01	24	25.0476	601.143	0.838135	20.1152	95	3.82309	12.4897	0.369788	36.2
PT2	PT2A23	PB260	d1 ET2.5% 12/y	2018	5	2018-05-01	24	31.0455	745.091	1.03883	24.932	95	3.53336	9.89018	0.46915	34.6
PT2	PT2A23	PB260	d1 ET2.5% 12/y	2018	6	2018-06-01	24	21.1875	508.5	0.708969	17.0153	95
PT2	PT2A23	PB260	d1 ET2.5% 12/y	2018	7	2018-07-01	24	20.8182	499.636	0.696611	16.7187	100
PT2	PT2A23	PB260	d1 ET2.5% 12/y	2018	8	2018-08-01	24	17.2941	415.059	0.57869	13.8886	100
PT2	PT2A23	PB260	d1 ET2.5% 12/y	2018	9	2018-09-01	24	16.3684	392.842	0.547714	13.1451	95	0.888351	4.18862	0.389804	42.4
PT2	PT2A23	PB260	d1 ET2.5% 12/y	2018	10	2018-10-01	24	26.8182	643.636	0.897381	21.5371	85	2.69868	6.43223	0.563554	44.8
PT2	PT2A23	PB260	d1 ET2.5% 12/y	2018	11	2018-11-01	24	23.45	562.8	0.784676	18.8322	20	1.55539	14.4151	0.550755	39
PT2	PT2A23	PB260	d1 ET2.5% 12/y	2018	12	2018-12-01	24	27.7	664.8	0.926888	22.2453	20	0.609281	17.1303	0.670555	45.4
PT2	PT2A23	PB260	d1 ET2.5% 12/y	2019	1	2019-01-01	24	27.6	662.4	0.923542	22.165	20
PT2	PT2A23	PB260	d1 ET2.5% 12/y	2019	2	2019-02-01	24	31.0526	745.263	1.03907	24.9377	10	1.33532	15.7	0.633719
PT2	PT2A23	PB260	d1 ET2.5% 12/y	2019	3	2019-03-01	24	24.8182	595.636	0.830457	19.931	20	1.74671	14.1278	0.537466	34.4
PT2	PT2A24	PB260	d1 ET2.5% 12/y	2017	4	2017-04-01	24	26.6842	640.421	0.876279	21.0307	20
PT2	PT2A24	PB260	d1 ET2.5% 12/y	2017	5	2017-05-01	24	28.8	691.2	0.945759	22.6982	25
PT2	PT2A24	PB260	d1 ET2.5% 12/y	2017	6	2017-06-01	24	33	792	1.08368	26.0084	20	1.37856	18.6422	0.952155
PT2	PT2A24	PB260	d1 ET2.5% 12/y	2017	7	2017-07-01	24	38.6364	927.273	1.26877	30.4506	75
PT2	PT2A24	PB260	d1 ET2.5% 12/y	2017	8	2017-08-01	24	31.6667	760	1.0399	24.9575	90	2.5418	28.8078	0.585974	32.4263
PT2	PT2A24	PB260	d1 ET2.5% 12/y	2017	9	2017-09-01	24	5.14286	123.429	0.168886	4.05325	95	2.5497	21.0829	1.25274
PT2	PT2A24	PB260	d1 ET2.5% 12/y	2017	10	2017-10-01	24	11.6154	278.769	0.381436	9.15446	100
PT2	PT2A24	PB260	d1 ET2.5% 12/y	2017	11	2017-11-01	24	35.5	852	1.16578	27.9787	80	3.54748	16.7383	0.781493	37
PT2	PT2A24	PB260	d1 ET2.5% 12/y	2017	12	2017-12-01	24	45.4706	1091.29	1.4932	35.8369	75	5.12575	25.7818	1.3098	33.4
PT2	PT2A24	PB260	d1 ET2.5% 12/y	2018	1	2018-01-01	24	52.9583	1271	1.73909	41.7382	15	1.01331	22.6138	1.87958	44.8
PT2	PT2A24	PB260	d1 ET2.5% 12/y	2018	2	2018-02-01	24	47.4375	1138.5	1.55779	37.387	40	1.24348	12.6462	0.581344	45.7565
PT2	PT2A24	PB260	d1 ET2.5% 12/y	2018	3	2018-03-01	24	42	1008	1.37923	33.1016	35	2.92545	18.825	0.77104	48.8
PT2	PT2A24	PB260	d1 ET2.5% 12/y	2018	4	2018-04-01	24	38.7143	929.143	1.27133	30.512	10	4.62433	19.5294	0.580617	49
PT2	PT2A24	PB260	d1 ET2.5% 12/y	2018	5	2018-05-01	24	34.4091	825.818	1.12996	27.1189	30	4.09637	12.6521	0.667192	39.6
PT2	PT2A24	PB260	d1 ET2.5% 12/y	2018	6	2018-06-01	24	19.4375	466.5	0.638305	15.3193	35	2.61431	9.15666	0.645114	32.8
PT2	PT2A24	PB260	d1 ET2.5% 12/y	2018	7	2018-07-01	24	19.3913	465.391	0.636788	15.2829	85	4.05465	5.4557	0.568851	41
PT2	PT2A24	PB260	d1 ET2.5% 12/y	2018	8	2018-08-01	24	16.5625	397.5	0.543894	13.0534	25	2.9606	9.05561	0.30598	43.6
PT2	PT2A24	PB260	d1 ET2.5% 12/y	2018	9	2018-09-01	24	19.1053	458.526	0.627395	15.0575	35	1.26637	5.26789	0.451351	45.4
PT2	PT2A24	PB260	d1 ET2.5% 12/y	2018	10	2018-10-01	24	27.1364	651.273	0.891127	21.3871	10	3.12149	4.37281	0.496098	39.5
PT2	PT2A24	PB260	d1 ET2.5% 12/y	2018	11	2018-11-01	24	21.8	523.2	0.715887	17.1813	15	0.787541	7.12358	0.436225	31.8
PT2	PT2A24	PB260	d1 ET2.5% 12/y	2018	12	2018-12-01	24	25.95	622.8	0.852168	20.452	15	1.43858	10.9834	0.802437	46
PT2	PT2A24	PB260	d1 ET2.5% 12/y	2019	1	2019-01-01	24	23.9524	574.857	0.786569	18.8777	15
PT2	PT2A24	PB260	d1 ET2.5% 12/y	2019	2	2019-02-01	24	26.5263	636.632	0.871094	20.9063	20	0.780383	17.774	0.705801
PT2	PT2A24	PB260	d1 ET2.5% 12/y	2019	3	2019-03-01	24	29.9091	717.818	0.982181	23.5723	30	1.38656	19.8648	0.586042	33.6
PT2	PT2A25	PB260	d1 ET2.5% 12/y	2017	4	2017-04-01	24	25.6667	616	0.855115	20.5228	25
PT2	PT2A25	PB260	d1 ET2.5% 12/y	2017	5	2017-05-01	24	25.95	622.8	0.864555	20.7493	25
PT2	PT2A25	PB260	d1 ET2.5% 12/y	2017	6	2017-06-01	24	22.5789	541.895	0.752244	18.0539	30	2.0497	23.8337	0.871356
PT2	PT2A25	PB260	d1 ET2.5% 12/y	2017	7	2017-07-01	24	31.3333	752	1.04391	25.0538	35
PT2	PT2A25	PB260	d1 ET2.5% 12/y	2017	8	2017-08-01	24	22.3043	535.304	0.743095	17.8343	95	3.35449	29.2476	0.549664	44.1296
PT2	PT2A25	PB260	d1 ET2.5% 12/y	2017	9	2017-09-01	24	16.8889	405.333	0.562673	13.5042	90	24.0133	19.9034	1.15623	39.64
PT2	PT2A25	PB260	d1 ET2.5% 12/y	2017	10	2017-10-01	24	13.3333	320	0.444216	10.6612	95	1.68228	24.6389	0.589962	36.6
PT2	PT2A25	PB260	d1 ET2.5% 12/y	2017	11	2017-11-01	24	30.6667	736	1.0217	24.5207	95	2.50919	17.5641	0.61761	39.4
PT2	PT2A25	PB260	d1 ET2.5% 12/y	2017	12	2017-12-01	24	34.4118	825.882	1.14647	27.5152	80	3.47305	20.8941	1.07301	39.8438
PT2	PT2A25	PB260	d1 ET2.5% 12/y	2018	1	2018-01-01	24	46.875	1125	1.5617	37.4807	15	2.38426	20.18	1.08585	47.6
PT2	PT2A25	PB260	d1 ET2.5% 12/y	2018	2	2018-02-01	24	37.4375	898.5	1.24727	29.9346	25	1.03331	14.2788	0.600606	49.2
PT2	PT2A25	PB260	d1 ET2.5% 12/y	2018	3	2018-03-01	24	45.6667	1096	1.52144	36.5145	40	2.35081	20.5566	0.659025	40.2
PT2	PT2A25	PB260	d1 ET2.5% 12/y	2018	4	2018-04-01	24	37.0952	890.286	1.23587	29.6609	95	5.47136	19.4285	0.438391	47.2
PT2	PT2A25	PB260	d1 ET2.5% 12/y	2018	5	2018-05-01	24	34.8182	835.636	1.16001	27.8402	25	2.23262	14.467	0.63066	42.2
PT2	PT2A25	PB260	d1 ET2.5% 12/y	2018	6	2018-06-01	24	20.6875	496.5	0.689228	16.5415	15	2.35473	9.26282	0.555055	35.6
PT2	PT2A25	PB260	d1 ET2.5% 12/y	2018	7	2018-07-01	24	22.5217	540.522	0.750338	18.0081	80	4.13454	6.01657	0.52341	37.2
PT2	PT2A25	PB260	d1 ET2.5% 12/y	2018	8	2018-08-01	24	18.8235	451.765	0.627128	15.0511	25	2.67593	8.5028	0.430587	46
PT2	PT2A25	PB260	d1 ET2.5% 12/y	2018	9	2018-09-01	24	17.8421	428.211	0.594431	14.2663	80	1.6633	10.7157	0.529996	46.8
PT2	PT2A25	PB260	d1 ET2.5% 12/y	2018	10	2018-10-01	24	26.5238	636.571	0.883672	21.2081	5	2.02795	16.4704	0.526853	38.1
PT2	PT2A25	PB260	d1 ET2.5% 12/y	2018	11	2018-11-01	24	25.9	621.6	0.862889	20.7093	5	1.14193	8.61066	0.441278	42.6
PT2	PT2A25	PB260	d1 ET2.5% 12/y	2018	12	2018-12-01	24	30.4737	731.368	1.01527	24.3664	10	0.947771	12.3652	0.631548	42.2
PT2	PT2A25	PB260	d1 ET2.5% 12/y	2019	1	2019-01-01	24	22.9524	550.857	0.764685	18.3524	10
PT2	PT2A25	PB260	d1 ET2.5% 12/y	2019	2	2019-02-01	24	25.8947	621.474	0.862713	20.7051	5	1.04051	12.1307	0.531603
PT2	PT2A25	PB260	d1 ET2.5% 12/y	2019	3	2019-03-01	24	27.7	664.8	0.922858	22.1486	5	1.62066	14.0772	0.521796	40.6
PT2	PT2A26	PB260	d1 ET2.5% 12/y	2017	4	2017-04-01	24	24.9412	598.588	0.764469	18.3473	25
PT2	PT2A26	PB260	d1 ET2.5% 12/y	2017	5	2017-05-01	24	29.4737	707.368	0.903394	21.6815	50
PT2	PT2A26	PB260	d1 ET2.5% 12/y	2017	6	2017-06-01	24	27.7368	665.684	0.850159	20.4038	20	2.06784	28.6803	0.605196
PT2	PT2A26	PB260	d1 ET2.5% 12/y	2017	7	2017-07-01	24	35.2273	845.455	1.07975	25.9139	25
PT2	PT2A26	PB260	d1 ET2.5% 12/y	2017	8	2017-08-01	24	23.08	553.92	0.707422	16.9781	95	2.92221	25.949	0.519614	39.2952
PT2	PT2A26	PB260	d1 ET2.5% 12/y	2017	9	2017-09-01	24	16.0588	385.412	0.492217	11.8132	95	2.5641	22.4466	1.21111	40.7961
PT2	PT2A26	PB260	d1 ET2.5% 12/y	2017	10	2017-10-01	24	17.8261	427.826	0.546385	13.1132	95	1.50331	36.6164	0.672971	44.6
PT2	PT2A26	PB260	d1 ET2.5% 12/y	2017	11	2017-11-01	24	26	624	0.796923	19.1261	90	2.89855	17.4437	0.708355	41
PT2	PT2A26	PB260	d1 ET2.5% 12/y	2017	12	2017-12-01	24	35.6471	855.529	1.09261	26.2227	90	5.17365	17.2342	1.43564	40.6832
PT2	PT2A26	PB260	d1 ET2.5% 12/y	2018	1	2018-01-01	24	51.7083	1241	1.58491	38.0377	20	1.4703	23.7292	1.4856	49
PT2	PT2A26	PB260	d1 ET2.5% 12/y	2018	2	2018-02-01	24	44.4375	1066.5	1.36205	32.6892	30	1.92651	23.4649	0.712672	38.6
PT2	PT2A26	PB260	d1 ET2.5% 12/y	2018	3	2018-03-01	24	48.5	1164	1.48657	35.6776	40	2.49012	23.3519	0.599283	39.6
PT2	PT2A26	PB260	d1 ET2.5% 12/y	2018	4	2018-04-01	24	38.0476	913.143	1.16619	27.9886	80	3.04473	21.447	0.478549	45.4
PT2	PT2A26	PB260	d1 ET2.5% 12/y	2018	5	2018-05-01	24	35.5909	854.182	1.09089	26.1814	15	3.24215	17.7287	0.544137	33.6
PT2	PT2A26	PB260	d1 ET2.5% 12/y	2018	6	2018-06-01	24	21.6667	520	0.664102	15.9385	25	1.48329	13.2174	0.575272	39
PT2	PT2A26	PB260	d1 ET2.5% 12/y	2018	7	2018-07-01	24	23.6087	566.609	0.723627	17.3671	30	2.1971	7.24028	0.594096	44.2
PT2	PT2A26	PB260	d1 ET2.5% 12/y	2018	8	2018-08-01	24	17.0588	409.412	0.522868	12.5488	20	2.75184	10.8457	0.362745	47.6
PT2	PT2A26	PB260	d1 ET2.5% 12/y	2018	9	2018-09-01	24	21.5789	517.895	0.661414	15.8739	15	1.34198	10.1503	0.500932	42.8
PT2	PT2A26	PB260	d1 ET2.5% 12/y	2018	10	2018-10-01	24	21.5714	517.714	0.661183	15.8684	7.5	3.18828	8.70246	0.460706	40
PT2	PT2A26	PB260	d1 ET2.5% 12/y	2018	11	2018-11-01	24	24.1	578.4	0.738686	17.7285	5	0.80723	9.37819	0.370539	45.6
PT2	PT2A26	PB260	d1 ET2.5% 12/y	2018	12	2018-12-01	24	25.7895	618.947	0.79047	18.9713	20	1.86169	10.3639	0.579538	35.7741
PT2	PT2A26	PB260	d1 ET2.5% 12/y	2019	1	2019-01-01	24	27.8095	667.429	0.852386	20.4573	5
PT2	PT2A26	PB260	d1 ET2.5% 12/y	2019	2	2019-02-01	24	28.5789	685.895	0.87597	21.0233	10	0.867092	12.5889	0.515085
PT2	PT2A26	PB260	d1 ET2.5% 12/y	2019	3	2019-03-01	24	21.7273	521.455	0.66596	15.983	35	2.05283	21.3812	0.556269	33.8
PT2	PT2A27	PB260	d1 ET2.5% 12/y	2017	4	2017-04-01	24	26.5714	637.714	0.798468	19.1632	70
PT2	PT2A27	PB260	d1 ET2.5% 12/y	2017	5	2017-05-01	24	28.5	684	0.856422	20.5541	30
PT2	PT2A27	PB260	d1 ET2.5% 12/y	2017	6	2017-06-01	24	37.2632	894.316	1.11975	26.8741	30	2.32178	28.3173	0.81749
PT2	PT2A27	PB260	d1 ET2.5% 12/y	2017	7	2017-07-01	24	40.8182	979.636	1.22658	29.438	35
PT2	PT2A27	PB260	d1 ET2.5% 12/y	2017	8	2017-08-01	24	27.52	660.48	0.826973	19.8473	95	3.23345	21.5001	0.588478	44
PT2	PT2A27	PB260	d1 ET2.5% 12/y	2017	9	2017-09-01	24	11.9286	286.286	0.358452	8.60285	90	3.9902	25.6349	1.32087	40.0901
PT2	PT2A27	PB260	d1 ET2.5% 12/y	2017	10	2017-10-01	24	23.36	560.64	0.701965	16.8472	85	1.58683	24.6866	1.04652	47.8
PT2	PT2A27	PB260	d1 ET2.5% 12/y	2017	11	2017-11-01	24	34.6667	832	1.04173	25.0015	75	2.37941	14.502	0.803164	49.6
PT2	PT2A27	PB260	d1 ET2.5% 12/y	2017	12	2017-12-01	24	43.2353	1037.65	1.29922	31.1812	85	5.00599	26.8705	1.58798	36.4
PT2	PT2A27	PB260	d1 ET2.5% 12/y	2018	1	2018-01-01	24	48.875	1173	1.46869	35.2485	20	2.30479	26.4419	1.37989	50.2
PT2	PT2A27	PB260	d1 ET2.5% 12/y	2018	2	2018-02-01	24	53.1875	1276.5	1.59828	38.3587	25	0.753091	14.8879	0.427253	40.2
PT2	PT2A27	PB260	d1 ET2.5% 12/y	2018	3	2018-03-01	24	41.9444	1006.67	1.26043	30.2502	75	2.38564	22.8324	0.707565	45.4
PT2	PT2A27	PB260	d1 ET2.5% 12/y	2018	4	2018-04-01	24	33.1429	795.429	0.995939	23.9025	35	4.48697	17.9651	0.486915	48.4
PT2	PT2A27	PB260	d1 ET2.5% 12/y	2018	5	2018-05-01	24	30.4545	730.909	0.915155	21.9637	10	2.6209	15.2298	0.615278	41.8
PT2	PT2A27	PB260	d1 ET2.5% 12/y	2018	6	2018-06-01	24	22.0625	529.5	0.662975	15.9114	20	1.72433	9.15666	0.643276	41.8
PT2	PT2A27	PB260	d1 ET2.5% 12/y	2018	7	2018-07-01	24	22	528	0.661097	15.8663	30	2.05728	7.49522	0.536874	48.4
PT2	PT2A27	PB260	d1 ET2.5% 12/y	2018	8	2018-08-01	24	17.5882	422.118	0.528524	12.6846	20	2.14454	13.0043	0.40705	47.4
PT2	PT2A27	PB260	d1 ET2.5% 12/y	2018	9	2018-09-01	24	19.2105	461.053	0.577274	13.8546	80	1.17187	11.8977	0.441094	38.2
PT2	PT2A27	PB260	d1 ET2.5% 12/y	2018	10	2018-10-01	24	25.8571	620.571	0.777004	18.6481	5	1.56581	14.6796	0.461576	40.1
PT2	PT2A27	PB260	d1 ET2.5% 12/y	2018	11	2018-11-01	24	23.95	574.8	0.719695	17.2727	5	1.10256	17.2693	0.404224	32.2
PT2	PT2A27	PB260	d1 ET2.5% 12/y	2018	12	2018-12-01	24	29.35	704.4	0.881964	21.1671	40	0.389263	14.581	0.620403	41.8
PT2	PT2A27	PB260	d1 ET2.5% 12/y	2019	1	2019-01-01	24	24.4762	587.429	0.735507	17.6522	10
PT2	PT2A27	PB260	d1 ET2.5% 12/y	2019	2	2019-02-01	24	30.4211	730.105	0.914149	21.9396	20	0.84975	14.0842	0.415972
PT2	PT2A27	PB260	d1 ET2.5% 12/y	2019	3	2019-03-01	24	23.9091	573.818	0.718465	17.2432	25	1.44058	16.2507	0.52493	47
PT2	PT2A28	PB260	d1 ET2.5% 12/y	2017	4	2017-04-01	24	20.6	494.4	0.701796	16.8431	25
PT2	PT2A28	PB260	d1 ET2.5% 12/y	2017	5	2017-05-01	24	16.6111	398.667	0.565903	13.5817	80
PT2	PT2A28	PB260	d1 ET2.5% 12/y	2017	6	2017-06-01	24	19.65	471.6	0.669431	16.0664	70	1.54181	24.6687	0.613118
PT2	PT2A28	PB260	d1 ET2.5% 12/y	2017	7	2017-07-01	24	30.1818	724.364	1.02823	24.6774	70
PT2	PT2A28	PB260	d1 ET2.5% 12/y	2017	8	2017-08-01	24	18	432	0.61322	14.7173	95	2.02307	24.2743	0.446993	38.8889
PT2	PT2A28	PB260	d1 ET2.5% 12/y	2017	9	2017-09-01	24	7.81818	187.636	0.266348	6.39235	95
PT2	PT2A28	PB260	d1 ET2.5% 12/y	2017	10	2017-10-01	24	15	360	0.511016	12.2644	90	1.5749	27.5498	0.920518	45.6
PT2	PT2A28	PB260	d1 ET2.5% 12/y	2017	11	2017-11-01	24	22.5882	542.118	0.769531	18.4687	75	2.17752	16.3943	0.560725	43.8
PT2	PT2A28	PB260	d1 ET2.5% 12/y	2017	12	2017-12-01	24	35.6471	855.529	1.21442	29.146	15	2.8503	24.4383	0.899141	32.4324
PT2	PT2A28	PB260	d1 ET2.5% 12/y	2018	1	2018-01-01	24	37.2083	893	1.2676	30.4225	10	1.66898	22.2335	1.89495	41.2
PT2	PT2A28	PB260	d1 ET2.5% 12/y	2018	2	2018-02-01	24	38.875	933	1.32438	31.7852	75	0.56044	22.1248	0.646133	36.3844
PT2	PT2A28	PB260	d1 ET2.5% 12/y	2018	3	2018-03-01	24	24.3889	585.333	0.830875	19.941	85	2.29857	19.2208	0.554477	39.1304
PT2	PT2A28	PB260	d1 ET2.5% 12/y	2018	4	2018-04-01	24	32.5238	780.571	1.10801	26.5923	95	2.86159	18.8482	0.52038	41.7323
PT2	PT2A28	PB260	d1 ET2.5% 12/y	2018	5	2018-05-01	24	31.1818	748.364	1.06229	25.4951	30	2.25203	13.1781	0.601819	45.4
PT2	PT2A28	PB260	d1 ET2.5% 12/y	2018	6	2018-06-01	24	22.8125	547.5	0.777171	18.6521	30	1.27934	7.32533	0.601004	40.6
PT2	PT2A28	PB260	d1 ET2.5% 12/y	2018	7	2018-07-01	24	14.6087	350.609	0.497686	11.9445	75	2.1971	7.72467	0.442627	47
PT2	PT2A28	PB260	d1 ET2.5% 12/y	2018	8	2018-08-01	24	19.1765	460.235	0.653299	15.6792	20	1.44234	10.0823	0.245061	43.8
PT2	PT2A28	PB260	d1 ET2.5% 12/y	2018	9	2018-09-01	24	24.4211	586.105	0.831971	19.9673	10	1.17187	10.8185	0.444513	41.4
PT2	PT2A28	PB260	d1 ET2.5% 12/y	2018	10	2018-10-01	24	24.9545	598.909	0.850145	20.4035	15	1.30819	6.76961	0.399346	42.4
PT2	PT2A28	PB260	d1 ET2.5% 12/y	2018	11	2018-11-01	24	24.4	585.6	0.831253	19.9501	10	0.354393	6.76381	0.375592	46.4
PT2	PT2A28	PB260	d1 ET2.5% 12/y	2018	12	2018-12-01	24	28	672	0.953897	22.8935	25	1.28626	7.71934	0.395646	43.4
PT2	PT2A28	PB260	d1 ET2.5% 12/y	2019	1	2019-01-01	24	26.1429	627.429	0.890629	21.3751	10
PT2	PT2A28	PB260	d1 ET2.5% 12/y	2019	2	2019-02-01	24	27.6667	664	0.942541	22.621	20	0.936459	15.5794	0.450511
PT2	PT2A28	PB260	d1 ET2.5% 12/y	2019	3	2019-03-01	24	26.7273	641.455	0.910538	21.8529	37.5	1.56664	18.5506	0.50456	35.6
PT2	PT2A29	PB260	d1 ET2.5% 12/y	2017	4	2017-04-01	24	22.4737	539.368	0.802325	19.2558	20
PT2	PT2A29	PB260	d1 ET2.5% 12/y	2017	5	2017-05-01	24	25.7143	617.143	0.918016	22.0324	20
PT2	PT2A29	PB260	d1 ET2.5% 12/y	2017	6	2017-06-01	24	31	744	1.10672	26.5613	25	4.44404	37.0303	0.758872
PT2	PT2A29	PB260	d1 ET2.5% 12/y	2017	7	2017-07-01	24	29.8182	715.636	1.06453	25.5487	20
PT2	PT2A29	PB260	d1 ET2.5% 12/y	2017	8	2017-08-01	24	20.44	490.56	0.729721	17.5133	95	2.99137	21.6354	0.646074	38.587
PT2	PT2A29	PB260	d1 ET2.5% 12/y	2017	9	2017-09-01	24	16.8571	404.571	0.601811	14.4435	90	2.80899	32.3062	1.31519
PT2	PT2A29	PB260	d1 ET2.5% 12/y	2017	10	2017-10-01	24	10.1304	243.13	0.361663	8.67991	90	1.70614	26.1182	0.80638	35.3659
PT2	PT2A29	PB260	d1 ET2.5% 12/y	2017	11	2017-11-01	24	29.2222	701.333	1.04325	25.038	25	2.79761	15.1041	0.60542	48.2
PT2	PT2A29	PB260	d1 ET2.5% 12/y	2017	12	2017-12-01	24	39.6471	951.529	1.41543	33.9702	10	2.37126	26.94	1.14918	31.3725
PT2	PT2A29	PB260	d1 ET2.5% 12/y	2018	1	2018-01-01	24	46.9583	1127	1.67644	40.2346	25	3.11941	33.1094	0.9936	43
PT2	PT2A29	PB260	d1 ET2.5% 12/y	2018	2	2018-02-01	24	37.6875	904.5	1.34547	32.2912	85	3.818	30.2875	0.738938	43.8
PT2	PT2A29	PB260	d1 ET2.5% 12/y	2018	3	2018-03-01	24	34.3889	825.333	1.22771	29.4649	30	3.6394	22.214	0.588082	41.6
PT2	PT2A29	PB260	d1 ET2.5% 12/y	2018	4	2018-04-01	24	34.2857	822.857	1.22402	29.3765	40	3.98333	21.1947	0.473529	39.2491
PT2	PT2A29	PB260	d1 ET2.5% 12/y	2018	5	2018-05-01	24	34.8636	836.727	1.24465	29.8717	10	2.40735	19.3069	0.580669	47.2
PT2	PT2A29	PB260	d1 ET2.5% 12/y	2018	6	2018-06-01	24	22.75	546	0.81219	19.4925	10	1.98391	11.2534	0.606517	36.8
PT2	PT2A29	PB260	d1 ET2.5% 12/y	2018	7	2018-07-01	24	22.4348	538.435	0.800936	19.2225	20	2.99605	7.21479	0.440944	43.8
PT2	PT2A29	PB260	d1 ET2.5% 12/y	2018	8	2018-08-01	24	22.4118	537.882	0.800114	19.2027	10	2.54308	7.60777	0.382129	52
PT2	PT2A29	PB260	d1 ET2.5% 12/y	2018	9	2018-09-01	24	19.55	469.2	0.697947	16.7507	80	2.60835	8.76269	0.50948	36.6
PT2	PT2A29	PB260	d1 ET2.5% 12/y	2018	10	2018-10-01	24	27	648	0.963917	23.134	17.5	3.40029	7.9758	0.626655	41.5
PT2	PT2A29	PB260	d1 ET2.5% 12/y	2018	11	2018-11-01	24	23.8947	573.474	0.853057	20.4734	30	1.92948	13.0719	0.486753	48.2
PT2	PT2A29	PB260	d1 ET2.5% 12/y	2018	12	2018-12-01	24	27.3	655.2	0.974627	23.3911	25	0.846224	11.1502	0.484806	43
PT2	PT2A29	PB260	d1 ET2.5% 12/y	2019	1	2019-01-01	24	25.6667	616	0.916316	21.9916	35
PT2	PT2A29	PB260	d1 ET2.5% 12/y	2019	2	2019-02-01	24	26.5556	637.333	0.94805	22.7532	15	1.23127	12.7819	0.570648
PT2	PT2A29	PB260	d1 ET2.5% 12/y	2019	3	2019-03-01	24	26.2	628.8	0.935357	22.4486	62.5	1.85475	14.0519	0.482622	51
PT2	PT2A3	PB260	d1 ET2.5% 12/y	2017	4	2017-04-01	24	23.9444	574.667	0.840188	20.1645	20
PT2	PT2A3	PB260	d1 ET2.5% 12/y	2017	5	2017-05-01	24	25.8421	620.211	0.906775	21.7626	25
PT2	PT2A3	PB260	d1 ET2.5% 12/y	2017	6	2017-06-01	24	32.7647	786.353	1.14968	27.5924	30	1.79576	22.3089	0.495881
PT2	PT2A3	PB260	d1 ET2.5% 12/y	2017	7	2017-07-01	24	30.0909	722.182	1.05586	25.3407	40
PT2	PT2A3	PB260	d1 ET2.5% 12/y	2017	8	2017-08-01	24	15.5	372	0.54388	13.0531	95	1.69453	23.4116	0.441985	46.6667
PT2	PT2A3	PB260	d1 ET2.5% 12/y	2017	9	2017-09-01	24	8.91667	214	0.312877	7.50906	95	2.53529	35.7893	1.21111	40.4408
PT2	PT2A3	PB260	d1 ET2.5% 12/y	2017	10	2017-10-01	24	8.5	204	0.298257	7.15817	90	1.25276	18.515	0.64629	47.2
PT2	PT2A3	PB260	d1 ET2.5% 12/y	2017	11	2017-11-01	24	19.4444	466.667	0.682287	16.3749	80	2.85529	22.897	0.647407	34.4
PT2	PT2A3	PB260	d1 ET2.5% 12/y	2017	12	2017-12-01	24	34.2353	821.647	1.20128	28.8308	35	1.7944	19.7359	0.707059	33.8
PT2	PT2A3	PB260	d1 ET2.5% 12/y	2018	1	2018-01-01	24	39.2174	941.217	1.3761	33.0264	30	0.933837	19.4448	1.45485	46.6
PT2	PT2A3	PB260	d1 ET2.5% 12/y	2018	2	2018-02-01	24	39.875	957	1.39918	33.5802	25	1.61126	11.7934	0.43951	47.2
PT2	PT2A3	PB260	d1 ET2.5% 12/y	2018	3	2018-03-01	24	33	792	1.15794	27.7905	75	2.82097	24.7866	0.827048	46.4
PT2	PT2A3	PB260	d1 ET2.5% 12/y	2018	4	2018-04-01	24	31.8	763.2	1.11583	26.78	90	3.36523	24.4749	0.562211	38.4
PT2	PT2A3	PB260	d1 ET2.5% 12/y	2018	5	2018-05-01	24	30.0455	721.091	1.05427	25.3024	80	3.26157	18.0443	0.701802	41.2
PT2	PT2A3	PB260	d1 ET2.5% 12/y	2018	6	2018-06-01	24	19.2	460.8	0.67371	16.169	85	2.29911	8.78508	0.628572	36.8
PT2	PT2A3	PB260	d1 ET2.5% 12/y	2018	7	2018-07-01	24	16.3	391.2	0.571952	13.7268	90
PT2	PT2A3	PB260	d1 ET2.5% 12/y	2018	8	2018-08-01	24	14.7143	353.143	0.516311	12.3915	85	3.79564	8.3975	0.544118	47.7833
PT2	PT2A3	PB260	d1 ET2.5% 12/y	2018	9	2018-09-01	24	9.33333	224	0.327498	7.85995	90	5.00879	6.21868	0.66164	38.4
PT2	PT2A3	PB260	d1 ET2.5% 12/y	2018	10	2018-10-01	24	14	336	0.491247	11.7899	77.5	4.12334	9.02884	0.538316	40.6
PT2	PT2A3	PB260	d1 ET2.5% 12/y	2018	11	2018-11-01	24	13.5	324	0.473702	11.3689	75	1.59477	11.1051	0.500227	36.6
PT2	PT2A3	PB260	d1 ET2.5% 12/y	2018	12	2018-12-01	24	12.375	297	0.434227	10.4215	80	1.67552	13.6041	0.679842	40.4
PT2	PT2A3	PB260	d1 ET2.5% 12/y	2019	1	2019-01-01	24	13.5333	324.8	0.474872	11.3969	35
PT2	PT2A3	PB260	d1 ET2.5% 12/y	2019	2	2019-02-01	24	21.2857	510.857	0.746896	17.9255	45	0.797725	16.4235	0.465528
PT2	PT2A3	PB260	d1 ET2.5% 12/y	2019	3	2019-03-01	24	20.3333	488	0.713478	17.1235	55	1.60265	18.0198	0.521796	39.2
PT2	PT2A30	PB260	d1 ET2.5% 12/y	2017	4	2017-04-01	24	34	816	1.14403	27.4568	20
PT2	PT2A30	PB260	d1 ET2.5% 12/y	2017	5	2017-05-01	24	21.7895	522.947	0.733173	17.5962	80
PT2	PT2A30	PB260	d1 ET2.5% 12/y	2017	6	2017-06-01	24	22.8333	548	0.768297	18.4391	85	3.50082	22.2726	0.823828
PT2	PT2A30	PB260	d1 ET2.5% 12/y	2017	7	2017-07-01	24	27.0952	650.286	0.911701	21.8808	35
PT2	PT2A30	PB260	d1 ET2.5% 12/y	2017	8	2017-08-01	24	22.96	551.04	0.772559	18.5414	90	2.36889	27.759	0.57721	35
PT2	PT2A30	PB260	d1 ET2.5% 12/y	2017	9	2017-09-01	24	5.36364	128.727	0.180476	4.33142	95	3.09709	28.86	1.08054	34.96
PT2	PT2A30	PB260	d1 ET2.5% 12/y	2017	10	2017-10-01	24	8.2	196.8	0.275914	6.62193	90	2.2311	17.3061	0.901248	44.2
PT2	PT2A30	PB260	d1 ET2.5% 12/y	2017	11	2017-11-01	24	26.2857	630.857	0.884463	21.2271	95
PT2	PT2A30	PB260	d1 ET2.5% 12/y	2017	12	2017-12-01	24	33.9412	814.588	1.14205	27.4093	35	2.99401	24.6236	1.18064	36
PT2	PT2A30	PB260	d1 ET2.5% 12/y	2018	1	2018-01-01	24	47.4167	1138	1.59548	38.2915	15	0.576197	20.6363	1.33953	45.6
PT2	PT2A30	PB260	d1 ET2.5% 12/y	2018	2	2018-02-01	24	44.8125	1075.5	1.50785	36.1885	25	1.82143	17.8363	0.688158	48.8
PT2	PT2A30	PB260	d1 ET2.5% 12/y	2018	3	2018-03-01	24	37.8333	908	1.27302	30.5524	95	2.97769	22.0161	0.664625	37.6068
PT2	PT2A30	PB260	d1 ET2.5% 12/y	2018	4	2018-04-01	24	37.5238	900.571	1.2626	30.3025	30	3.47969	19.7817	0.421659	39.8438
PT2	PT2A30	PB260	d1 ET2.5% 12/y	2018	5	2018-05-01	24	34.5	828	1.16086	27.8606	5	3.90223	17.4393	0.663347	38.8
PT2	PT2A30	PB260	d1 ET2.5% 12/y	2018	6	2018-06-01	24	24.0625	577.5	0.809656	19.4317	5	2.87388	11.7311	0.54219	41.4
PT2	PT2A30	PB260	d1 ET2.5% 12/y	2018	7	2018-07-01	24	22.5217	540.522	0.757812	18.1875	20	3.03599	13.2823	0.442627	47.6
PT2	PT2A30	PB260	d1 ET2.5% 12/y	2018	8	2018-08-01	24	20.8824	501.176	0.70265	16.8636	5	2.29636	13.1622	0.304595	44.6
PT2	PT2A30	PB260	d1 ET2.5% 12/y	2018	9	2018-09-01	24	24.6842	592.421	0.830575	19.9338	5	2.64615	5.80753	0.567609	41.8
PT2	PT2A30	PB260	d1 ET2.5% 12/y	2018	10	2018-10-01	24	26.1818	628.364	0.880967	21.1432	7.5	3.64664	5.75054	0.555144	40
PT2	PT2A30	PB260	d1 ET2.5% 12/y	2018	11	2018-11-01	24	23.05	553.2	0.775587	18.6141	5	1.55539	9.28225	0.417698	45
PT2	PT2A30	PB260	d1 ET2.5% 12/y	2018	12	2018-12-01	24	29.5	708	0.992617	23.8228	5	2.87716	11.6505	0.560963	47.2
PT2	PT2A30	PB260	d1 ET2.5% 12/y	2019	1	2019-01-01	24	24.4286	586.286	0.821973	19.7274	5
PT2	PT2A30	PB260	d1 ET2.5% 12/y	2019	2	2019-02-01	24	30.1579	723.789	1.01475	24.3541	35	0.884434	26.5284	0.543617
PT2	PT2A30	PB260	d1 ET2.5% 12/y	2019	3	2019-03-01	24	26.7273	641.455	0.89932	21.5837	25	1.44058	20.345	0.484189	37.4
PT2	PT2B1	IRR118	d1 ET2.5% 12/y	2017	4	2017-04-01	24	6.55556	157.333	0.216077	5.18584	15
PT2	PT2B1	IRR118	d1 ET2.5% 12/y	2017	5	2017-05-01	24	13.6842	328.421	0.451043	10.825	10
PT2	PT2B1	IRR118	d1 ET2.5% 12/y	2017	6	2017-06-01	24	17.2105	413.053	0.567274	13.6146	5	8.81553	38.3917	0.896705
PT2	PT2B1	IRR118	d1 ET2.5% 12/y	2017	7	2017-07-01	24	11.5	276	0.37905	9.09719	10
PT2	PT2B1	IRR118	d1 ET2.5% 12/y	2017	8	2017-08-01	24	11.6364	279.273	0.383544	9.20507	5	13.8502	37.9593	0.648578	32.9475
PT2	PT2B1	IRR118	d1 ET2.5% 12/y	2017	9	2017-09-01	24	12.2222	293.333	0.402855	9.66852	0	18.3377	17.3971	0.705851	35.3
PT2	PT2B1	IRR118	d1 ET2.5% 12/y	2017	10	2017-10-01	24	11.625	279	0.38317	9.19608	5	3.71055	14.8883	0.530669	36.4
PT2	PT2B1	IRR118	d1 ET2.5% 12/y	2017	11	2017-11-01	24	18.75	450	0.618016	14.8324	10	13.1084	23.155	0.784202	50.2
PT2	PT2B1	IRR118	d1 ET2.5% 12/y	2017	12	2017-12-01	24	25.1176	602.824	0.827899	19.8696	0	10.8024	25.3648	1.60786	25
PT2	PT2B1	IRR118	d1 ET2.5% 12/y	2018	1	2018-01-01	24	22.5417	541	0.742992	17.8318	0	9.33837	34.8333	0.983991	49.4
PT2	PT2B1	IRR118	d1 ET2.5% 12/y	2018	2	2018-02-01	24	17	408	0.560334	13.448	0	14.1686	30.2632	0.79322	49.4
PT2	PT2B1	IRR118	d1 ET2.5% 12/y	2018	3	2018-03-01	24	7.5	180	0.247206	5.93295	5	8.60223	31.9604	0.492868	37.3272
PT2	PT2B1	IRR118	d1 ET2.5% 12/y	2018	4	2018-04-01	24	13.1667	316	0.433985	10.4156	0	10.5469	23.5161	0.419985	49
PT2	PT2B1	IRR118	d1 ET2.5% 12/y	2018	5	2018-05-01	24	11.5556	277.333	0.380881	9.14114	0	10.6195	16.1242	0.451845	41.8
PT2	PT2B1	IRR118	d1 ET2.5% 12/y	2018	6	2018-06-01	24	11.8125	283.5	0.38935	9.3444	5	6.26692	17.4375	0.553217	43.6
PT2	PT2B1	IRR118	d1 ET2.5% 12/y	2018	7	2018-07-01	24	12.7391	305.739	0.419893	10.0774	0	19.714	15.0924	0.39382	38.8
PT2	PT2B1	IRR118	d1 ET2.5% 12/y	2018	8	2018-08-01	24	11.5333	276.8	0.380148	9.12356	5	4.34601	24.9819	0.377975	34.6774
PT2	PT2B1	IRR118	d1 ET2.5% 12/y	2018	9	2018-09-01	24	9.44444	226.667	0.311297	7.47113	15	5.97274	25.363	0.30603	44.4
PT2	PT2B1	IRR118	d1 ET2.5% 12/y	2018	10	2018-10-01	24	10.2273	245.455	0.3371	8.09039	2.5	15.2076	26.8017	0.47129	42
PT2	PT2B1	IRR118	d1 ET2.5% 12/y	2018	11	2018-11-01	24	8	192	0.263687	6.32848	0	3.13048	11.9206	0.257693	32.4
PT2	PT2B1	IRR118	d1 ET2.5% 12/y	2018	12	2018-12-01	24	11.95	286.8	0.393882	9.45317	0	3.79108	10.6737	0.356639	32.4
PT2	PT2B1	IRR118	d1 ET2.5% 12/y	2019	1	2019-01-01	24	12.0526	289.263	0.397265	9.53436	5
PT2	PT2B1	IRR118	d1 ET2.5% 12/y	2019	2	2019-02-01	24	20.6316	495.158	0.680034	16.3208	0	4.92508	12.8542	0.289829
PT2	PT2B1	IRR118	d1 ET2.5% 12/y	2019	3	2019-03-01	24	14.5455	349.091	0.479431	11.5063	0	3.81755	22.3416	0.338463	37.2
PT2	PT2B10	IRR118	d1 ET2.5% 12/y	2017	4	2017-04-01	24	21.8571	524.571	0.689928	16.5583	5
PT2	PT2B10	IRR118	d1 ET2.5% 12/y	2017	5	2017-05-01	24	36.1429	867.429	1.14086	27.3807	5
PT2	PT2B10	IRR118	d1 ET2.5% 12/y	2017	6	2017-06-01	24	36.3	871.2	1.14582	27.4997	5	14.7288	39.6079	1.00919
PT2	PT2B10	IRR118	d1 ET2.5% 12/y	2017	7	2017-07-01	24	30.0909	722.182	0.949829	22.7959	0
PT2	PT2B10	IRR118	d1 ET2.5% 12/y	2017	8	2017-08-01	24	19.72	473.28	0.622468	14.9392	10	11.7234	33.0029	0.549664	29.9
PT2	PT2B10	IRR118	d1 ET2.5% 12/y	2017	9	2017-09-01	24	8.47059	203.294	0.267377	6.41705	5	12.8493	36.6186	0.855348	30.26
PT2	PT2B10	IRR118	d1 ET2.5% 12/y	2017	10	2017-10-01	24	3.7	88.8	0.116792	2.803	75	6.96773	39.2569	0.683348	39.6
PT2	PT2B10	IRR118	d1 ET2.5% 12/y	2017	11	2017-11-01	24	35.8235	859.765	1.13078	27.1388	5	10.7145	21.3831	0.641989	47.2
PT2	PT2B10	IRR118	d1 ET2.5% 12/y	2017	12	2017-12-01	24	49.3529	1184.47	1.55784	37.3882	5	9.7485	23.6044	1.10944	32.4
PT2	PT2B10	IRR118	d1 ET2.5% 12/y	2018	1	2018-01-01	24	58.25	1398	1.83868	44.1283	5	5.48381	41.1459	0.843695	44.4
PT2	PT2B10	IRR118	d1 ET2.5% 12/y	2018	2	2018-02-01	24	41.3125	991.5	1.30404	31.297	5	4.79877	33.7963	0.863261	47.2
PT2	PT2B10	IRR118	d1 ET2.5% 12/y	2018	3	2018-03-01	24	45.4706	1091.29	1.43529	34.4471	0	8.86343	25.8009	0.543275	44.8
PT2	PT2B10	IRR118	d1 ET2.5% 12/y	2018	4	2018-04-01	24	39.2857	942.857	1.24007	29.7616	5	4.72656	23.8693	0.351382	48
PT2	PT2B10	IRR118	d1 ET2.5% 12/y	2018	5	2018-05-01	24	33.8182	811.636	1.06748	25.6196	0	12.095	15.8611	0.396085	41.4
PT2	PT2B10	IRR118	d1 ET2.5% 12/y	2018	6	2018-06-01	24	21	504	0.662872	15.9089	0	6.65628	12.1293	0.468672	35.8
PT2	PT2B10	IRR118	d1 ET2.5% 12/y	2018	7	2018-07-01	24	16.6087	398.609	0.524259	12.5822	0	6.09196	20.956	0.355111	38.4
PT2	PT2B10	IRR118	d1 ET2.5% 12/y	2018	8	2018-08-01	24	17.5	420	0.552393	13.2574	0	3.77666	17.5584	0.337824	37.6
PT2	PT2B10	IRR118	d1 ET2.5% 12/y	2018	9	2018-09-01	24	18	432	0.568176	13.6362	0	4.32835	22.1508	0.439384	42.8
PT2	PT2B10	IRR118	d1 ET2.5% 12/y	2018	10	2018-10-01	24	26	624	0.820699	19.6968	0	4.87522	17.6143	0.45418	37.8
PT2	PT2B10	IRR118	d1 ET2.5% 12/y	2018	11	2018-11-01	24	23.6316	567.158	0.745939	17.9025	0	5.37497	20.0036	0.422751	45.6
PT2	PT2B10	IRR118	d1 ET2.5% 12/y	2018	12	2018-12-01	24	27.8947	669.474	0.880507	21.1322	0	7.29445	23.2771	0.529386	35.6
PT2	PT2B10	IRR118	d1 ET2.5% 12/y	2019	1	2019-01-01	24	29.5238	708.571	0.931929	22.3663	0
PT2	PT2B10	IRR118	d1 ET2.5% 12/y	2019	2	2019-02-01	24	27.9444	670.667	0.882076	21.1698	0	8.94839	17.6293	0.465528
PT2	PT2B10	IRR118	d1 ET2.5% 12/y	2019	3	2019-03-01	24	27.7273	665.455	0.87522	21.0053	0	9.39982	16.8825	0.330628	45.6
PT2	PT2B11	IRR118	d1 ET2.5% 12/y	2017	4	2017-04-01	24	11.0714	265.714	0.377644	9.06346	15
PT2	PT2B11	IRR118	d1 ET2.5% 12/y	2017	5	2017-05-01	24	19.6667	472	0.670826	16.0998	5
PT2	PT2B11	IRR118	d1 ET2.5% 12/y	2017	6	2017-06-01	24	22.1	530.4	0.753827	18.0918	10	5.73191	31.4576	1.01077
PT2	PT2B11	IRR118	d1 ET2.5% 12/y	2017	7	2017-07-01	24	18	432	0.613977	14.7354	10
PT2	PT2B11	IRR118	d1 ET2.5% 12/y	2017	8	2017-08-01	24	14.56	349.44	0.496639	11.9193	0	15.8041	20.8573	0.79382	22.52
PT2	PT2B11	IRR118	d1 ET2.5% 12/y	2017	9	2017-09-01	24	2.28571	54.8571	0.0779653	1.87117	0	8.61423	29.2654	1.07108	22.6
PT2	PT2B11	IRR118	d1 ET2.5% 12/y	2017	10	2017-10-01	24	7	168	0.238769	5.73045	85	0	0	0
PT2	PT2B11	IRR118	d1 ET2.5% 12/y	2017	11	2017-11-01	24	36.8	883.2	1.25524	30.1258	20	6.96517	19.7832	0.809936	45.6
PT2	PT2B11	IRR118	d1 ET2.5% 12/y	2017	12	2017-12-01	24	35.6471	855.529	1.21591	29.1819	5	5.79641	24.4614	1.23032	28
PT2	PT2B11	IRR118	d1 ET2.5% 12/y	2018	1	2018-01-01	24	39.4167	946	1.3445	32.2679	0	6.15935	38.2051	1.05318	47
PT2	PT2B11	IRR118	d1 ET2.5% 12/y	2018	2	2018-02-01	24	38.6875	928.5	1.31962	31.671	5	6.74279	27.8752	0.65839	43
PT2	PT2B11	IRR118	d1 ET2.5% 12/y	2018	3	2018-03-01	24	35.3889	849.333	1.20711	28.9706	0	8.74153	29.6846	0.597416	46.2
PT2	PT2B11	IRR118	d1 ET2.5% 12/y	2018	4	2018-04-01	24	32.6667	784	1.11425	26.7421	5	8.02734	24.8281	0.505321	38.8
PT2	PT2B11	IRR118	d1 ET2.5% 12/y	2018	5	2018-05-01	24	34.6818	832.364	1.18299	28.3918	5	14.2111	15.335	0.499913	38.2
PT2	PT2B11	IRR118	d1 ET2.5% 12/y	2018	6	2018-06-01	24	22.75	546	0.775998	18.624	5	11.0135	11.625	0.459483	41
PT2	PT2B11	IRR118	d1 ET2.5% 12/y	2018	7	2018-07-01	24	20.913	501.913	0.71334	17.1202	0	6.11193	21.16	0.348379	38.2
PT2	PT2B11	IRR118	d1 ET2.5% 12/y	2018	8	2018-08-01	24	17.4706	419.294	0.595918	14.302	0	6.43361	15.7947	0.393205	31
PT2	PT2B11	IRR118	d1 ET2.5% 12/y	2018	9	2018-09-01	24	21.05	505.2	0.718012	17.2323	0	6.06725	11.0754	0.56077	46.6
PT2	PT2B11	IRR118	d1 ET2.5% 12/y	2018	10	2018-10-01	24	24.5238	588.571	0.836503	20.0761	0	12.9717	12.4174	0.605622	36.3
PT2	PT2B11	IRR118	d1 ET2.5% 12/y	2018	11	2018-11-01	24	22.6471	543.529	0.772487	18.5397	0	11.7344	14.439	0.407593	39.4
PT2	PT2B11	IRR118	d1 ET2.5% 12/y	2018	12	2018-12-01	24	25.85	620.4	0.881739	21.1617	0	10.4763	13.2229	0.469946	40.6
PT2	PT2B11	IRR118	d1 ET2.5% 12/y	2019	1	2019-01-01	24	26.5238	636.571	0.904722	21.7133	5
PT2	PT2B11	IRR118	d1 ET2.5% 12/y	2019	2	2019-02-01	24	28	672	0.955075	22.9218	0
PT2	PT2B11	IRR118	d1 ET2.5% 12/y	2019	3	2019-03-01	24	28.8182	691.636	0.982983	23.5916	0	13.1633	24.2118	0.387038	39.6
PT2	PT2B12	IRR118	d1 ET2.5% 12/y	2017	4	2017-04-01	24	19.2143	461.143	0.620261	14.8863	5
PT2	PT2B12	IRR118	d1 ET2.5% 12/y	2017	5	2017-05-01	24	26.9474	646.737	0.869895	20.8775	5
PT2	PT2B12	IRR118	d1 ET2.5% 12/y	2017	6	2017-06-01	24	16.1053	386.526	0.519898	12.4776	5	3.08362	34.8521	0.640051
PT2	PT2B12	IRR118	d1 ET2.5% 12/y	2017	7	2017-07-01	24	22.3333	536	0.720948	17.3027	5
PT2	PT2B12	IRR118	d1 ET2.5% 12/y	2017	8	2017-08-01	24	25.7917	619	0.832587	19.9821	10	5.70608	22.4474	0.548412	29
PT2	PT2B12	IRR118	d1 ET2.5% 12/y	2017	9	2017-09-01	24	19.7368	473.684	0.63713	15.2911	5	4.8401	46.0728	1.11082	33
PT2	PT2B12	IRR118	d1 ET2.5% 12/y	2017	10	2017-10-01	24	11.84	284.16	0.38221	9.17304	5	6.7649	39.7659	0.539563	40.6
PT2	PT2B12	IRR118	d1 ET2.5% 12/y	2017	11	2017-11-01	24	19.875	477	0.64159	15.3982	5	9.25806	17.9769	0.750342	40.2
PT2	PT2B12	IRR118	d1 ET2.5% 12/y	2017	12	2017-12-01	24	24.9412	598.588	0.805132	19.3232	0	7.56886	19.7128	0.82297	31.4
PT2	PT2B12	IRR118	d1 ET2.5% 12/y	2018	1	2018-01-01	24	35	840	1.12984	27.1162	5	6.87463	31.6643	0.768743	49.2
PT2	PT2B12	IRR118	d1 ET2.5% 12/y	2018	2	2018-02-01	24	32.9375	790.5	1.06326	25.5183	5	7.49588	19.0058	0.661892
PT2	PT2B12	IRR118	d1 ET2.5% 12/y	2018	3	2018-03-01	24	28.5556	685.333	0.921809	22.1234	5	6.26883	20.8534	0.477933	49.6
PT2	PT2B12	IRR118	d1 ET2.5% 12/y	2018	4	2018-04-01	24	30.25	726	0.976508	23.4362	5	4.84375	20.1602	0.431698	40.4192
PT2	PT2B12	IRR118	d1 ET2.5% 12/y	2018	5	2018-05-01	24	33.2273	797.455	1.07262	25.7428	5	10.9301	17.4919	0.519141	37.4
PT2	PT2B12	IRR118	d1 ET2.5% 12/y	2018	6	2018-06-01	24	24.3125	583.5	0.784838	18.8361	5	14.1098	24.3647	0.569759	40.3846
PT2	PT2B12	IRR118	d1 ET2.5% 12/y	2018	7	2018-07-01	24	18.8636	452.727	0.608942	14.6146	5	15.1001	26.9471	0.469555	41.4
PT2	PT2B12	IRR118	d1 ET2.5% 12/y	2018	8	2018-08-01	24	16.1176	386.824	0.520298	12.4871	5	8.19859	15.0313	0.366899	33
PT2	PT2B12	IRR118	d1 ET2.5% 12/y	2018	9	2018-09-01	24	20.7895	498.947	0.67111	16.1066	0	12.0211	10.176	0.476996	37.4
PT2	PT2B12	IRR118	d1 ET2.5% 12/y	2018	10	2018-10-01	24	22.6364	543.273	0.73073	17.5375	0	12.8558	10.638	0.584587	38.5
PT2	PT2B12	IRR118	d1 ET2.5% 12/y	2018	11	2018-11-01	24	23.5789	565.895	0.761158	18.2678	0	7.79666	15.0147	0.407593	32.4
PT2	PT2B12	IRR118	d1 ET2.5% 12/y	2018	12	2018-12-01	24	25.95	622.8	0.837698	20.1048	0	8.0222	15.1766	0.458801	43.6
PT2	PT2B12	IRR118	d1 ET2.5% 12/y	2019	1	2019-01-01	24	28.381	681.143	0.916172	21.9881	5
PT2	PT2B12	IRR118	d1 ET2.5% 12/y	2019	2	2019-02-01	24	29.8947	717.474	0.965039	23.1609	0	7.07547	12.9748	0.40546
PT2	PT2B12	IRR118	d1 ET2.5% 12/y	2019	3	2019-03-01	24	15.0909	362.182	0.487153	11.6917	0	9.34579	15.6442	0.363534	40.2
PT2	PT2B13	IRR118	d1 ET2.5% 12/y	2017	4	2017-04-01	24	19.6	470.4	0.628823	15.0917	5
PT2	PT2B13	IRR118	d1 ET2.5% 12/y	2017	5	2017-05-01	24	30.2857	726.857	0.97165	23.3196	5
PT2	PT2B13	IRR118	d1 ET2.5% 12/y	2017	6	2017-06-01	24	34.5	828	1.10686	26.5646	5	9.50481	31.9477	0.728771
PT2	PT2B13	IRR118	d1 ET2.5% 12/y	2017	7	2017-07-01	24	26.2857	630.857	0.843319	20.2397	0
PT2	PT2B13	IRR118	d1 ET2.5% 12/y	2017	8	2017-08-01	24	23.1667	556	0.743251	17.838	0	18.2941	18.4552	0.669864	30.4194
PT2	PT2B13	IRR118	d1 ET2.5% 12/y	2017	9	2017-09-01	24	15.3158	367.579	0.491373	11.793	0	11.5529	28.5283	0.923473	31.44
PT2	PT2B13	IRR118	d1 ET2.5% 12/y	2017	10	2017-10-01	24	6.04167	145	0.193834	4.65201	75	6.51435	19.8988	0.647772	35
PT2	PT2B13	IRR118	d1 ET2.5% 12/y	2017	11	2017-11-01	24	29.8235	715.765	0.956822	22.9637	5	8.30629	22.4325	0.623028	44.4
PT2	PT2B13	IRR118	d1 ET2.5% 12/y	2017	12	2017-12-01	24	45.2941	1087.06	1.45316	34.8759	5	5.34132	21.6586	0.809723	35.2
PT2	PT2B13	IRR118	d1 ET2.5% 12/y	2018	1	2018-01-01	24	55.25	1326	1.77257	42.5418	5	6.55673	40.0304	0.862914	47.8
PT2	PT2B13	IRR118	d1 ET2.5% 12/y	2018	2	2018-02-01	24	50.8125	1219.5	1.63021	39.125	5	4.09822	30.8723	0.651386	41.4
PT2	PT2B13	IRR118	d1 ET2.5% 12/y	2018	3	2018-03-01	24	31.3529	752.471	1.00589	24.1414	0	6.86088	24.0693	0.517138	42.4
PT2	PT2B13	IRR118	d1 ET2.5% 12/y	2018	4	2018-04-01	24	33.619	806.857	1.07859	25.8862	0	4.33594	24.0712	0.408273	49
PT2	PT2B13	IRR118	d1 ET2.5% 12/y	2018	5	2018-05-01	24	33.9091	813.818	1.0879	26.1096	0	13.9781	20.2538	0.424926	46.6
PT2	PT2B13	IRR118	d1 ET2.5% 12/y	2018	6	2018-06-01	24	22.5	540	0.721863	17.3247	0	8.95539	23.3561	0.431914	49
PT2	PT2B13	IRR118	d1 ET2.5% 12/y	2018	7	2018-07-01	24	20.3913	489.391	0.65421	15.701	0	10.4662	31.536	0.385405	32.6
PT2	PT2B13	IRR118	d1 ET2.5% 12/y	2018	8	2018-08-01	24	19	456	0.609573	14.6298	0	5.63653	13.952	0.371052	41.6
PT2	PT2B13	IRR118	d1 ET2.5% 12/y	2018	9	2018-09-01	24	21.6842	520.421	0.69569	16.6966	0	4.30945	9.61069	0.35903	40.8
PT2	PT2B13	IRR118	d1 ET2.5% 12/y	2018	10	2018-10-01	24	26.4091	633.818	0.847277	20.3347	2.5	4.37572	16.4532	0.48885	40.7
PT2	PT2B13	IRR118	d1 ET2.5% 12/y	2018	11	2018-11-01	24	22.75	546	0.729884	17.5172	0	9.92302	26.6954	0.405908	42.6
PT2	PT2B13	IRR118	d1 ET2.5% 12/y	2018	12	2018-12-01	24	24.25	582	0.778008	18.6722	0	4.67116	21.5856	0.538673	39.2
PT2	PT2B13	IRR118	d1 ET2.5% 12/y	2019	1	2019-01-01	24	30.0952	722.286	0.965539	23.1729	5
PT2	PT2B13	IRR118	d1 ET2.5% 12/y	2019	2	2019-02-01	24	29.1111	698.667	0.933966	22.4152	0	8.13332	23.8514	0.366416
PT2	PT2B13	IRR118	d1 ET2.5% 12/y	2019	3	2019-03-01	24	12.7	304.8	0.407451	9.77884	0	6.01444	15.6189	0.269516	44.8
PT2	PT2B14	IRR118	d1 ET2.5% 12/y	2017	4	2017-04-01	24	20	480	0.683686	16.4085	10
PT2	PT2B14	IRR118	d1 ET2.5% 12/y	2017	5	2017-05-01	24	26.75	642	0.91443	21.9463	0
PT2	PT2B14	IRR118	d1 ET2.5% 12/y	2017	6	2017-06-01	24	31.8	763.2	1.08706	26.0894	5	8.38019	37.2663	0.793726
PT2	PT2B14	IRR118	d1 ET2.5% 12/y	2017	7	2017-07-01	24	18.7619	450.286	0.641362	15.3927	5
PT2	PT2B14	IRR118	d1 ET2.5% 12/y	2017	8	2017-08-01	24	18.0417	433	0.616742	14.8018	5	6.89918	22.4474	0.543403	28.56
PT2	PT2B14	IRR118	d1 ET2.5% 12/y	2017	9	2017-09-01	24	14.2778	342.667	0.488076	11.7138	0	5.60357	29.505	1.09379	38.04
PT2	PT2B14	IRR118	d1 ET2.5% 12/y	2017	10	2017-10-01	24	19.375	465	0.662321	15.8957	5	3.04241	19.4535	0.812309	37.4
PT2	PT2B14	IRR118	d1 ET2.5% 12/y	2017	11	2017-11-01	24	45.4444	1090.67	1.55349	37.2837	5	13.2237	21.6756	0.683976	42.6
PT2	PT2B14	IRR118	d1 ET2.5% 12/y	2017	12	2017-12-01	24	50.125	1203	1.71349	41.1237	5	4.28743	28.4457	1.12765	29.2
PT2	PT2B14	IRR118	d1 ET2.5% 12/y	2018	1	2018-01-01	24	61.8333	1484	2.11373	50.7295	10	10.0338	38.7121	0.705322	49
PT2	PT2B14	IRR118	d1 ET2.5% 12/y	2018	2	2018-02-01	24	55.4375	1330.5	1.89509	45.4822	5	4.9739	28.7524	0.723178	48.8
PT2	PT2B14	IRR118	d1 ET2.5% 12/y	2018	3	2018-03-01	24	52.8889	1269.33	1.80797	43.3913	0	5.39816	28.2498	0.408857	40.8
PT2	PT2B14	IRR118	d1 ET2.5% 12/y	2018	4	2018-04-01	24	32.9524	790.857	1.12645	27.0349	5	8.71094	27.3765	0.443411	47.4
PT2	PT2B14	IRR118	d1 ET2.5% 12/y	2018	5	2018-05-01	24	33.8636	812.727	1.1576	27.7825	0	9.04271	20.7536	0.41339	33.6
PT2	PT2B14	IRR118	d1 ET2.5% 12/y	2018	6	2018-06-01	24	24.125	579	0.824696	19.7927	0	11.1432	15.3938	0.442941	38.4
PT2	PT2B14	IRR118	d1 ET2.5% 12/y	2018	7	2018-07-01	24	21.5652	517.565	0.737192	17.6926	0	7.7298	22.7406	0.365209	36.4
PT2	PT2B14	IRR118	d1 ET2.5% 12/y	2018	8	2018-08-01	24	15.7059	376.941	0.536894	12.8855	25	0	0	0	50
PT2	PT2B14	IRR118	d1 ET2.5% 12/y	2018	9	2018-09-01	24	21.6	518.4	0.738381	17.7211	10	9.65846	26.2624	0.384675	39.4
PT2	PT2B14	IRR118	d1 ET2.5% 12/y	2018	10	2018-10-01	24	22.1905	532.571	0.758566	18.2056	0	5.33709	10.1092	0.369322	40.6
PT2	PT2B14	IRR118	d1 ET2.5% 12/y	2018	11	2018-11-01	24	15.65	375.6	0.534984	12.8396	0	8.05261	14.8468	0.326748	34.1463
PT2	PT2B14	IRR118	d1 ET2.5% 12/y	2018	12	2018-12-01	24	24.6	590.4	0.840933	20.1824	0	4.8404	14.8431	0.477376	45
PT2	PT2B14	IRR118	d1 ET2.5% 12/y	2019	1	2019-01-01	24	28.8	691.2	0.984507	23.6282	0
PT2	PT2B14	IRR118	d1 ET2.5% 12/y	2019	2	2019-02-01	24	30.4737	731.368	1.04172	25.0013	0	3.41634	15.7482	0.33488
PT2	PT2B14	IRR118	d1 ET2.5% 12/y	2019	3	2019-03-01	24	27.8	667.2	0.950323	22.8078	0	3.63748	13.9508	0.267949	31
PT2	PT2B15	IRR118	d1 ET2.5% 12/y	2017	4	2017-04-01	24	23.9444	574.667	0.781008	18.7442	5
PT2	PT2B15	IRR118	d1 ET2.5% 12/y	2017	5	2017-05-01	24	31.5714	757.714	1.02978	24.7148	0
PT2	PT2B15	IRR118	d1 ET2.5% 12/y	2017	6	2017-06-01	24	34.35	824.4	1.12041	26.8899	5	6.8021	29.0615	0.822243
PT2	PT2B15	IRR118	d1 ET2.5% 12/y	2017	7	2017-07-01	24	27.5714	661.714	0.899311	21.5835	5
PT2	PT2B15	IRR118	d1 ET2.5% 12/y	2017	8	2017-08-01	24	24.7083	593	0.805924	19.3422	10	22.4266	18.2353	0.659847	30.52
PT2	PT2B15	IRR118	d1 ET2.5% 12/y	2017	9	2017-09-01	24	17.9375	430.5	0.585077	14.0418	5	7.28897	46.0728	1.07865	35.2
PT2	PT2B15	IRR118	d1 ET2.5% 12/y	2017	10	2017-10-01	24	5.40909	129.818	0.176431	4.23435	15	9.28235	16.7176	0.800451	38.8
PT2	PT2B15	IRR118	d1 ET2.5% 12/y	2017	11	2017-11-01	24	37.7778	906.667	1.23222	29.5732	0	4.80208	22.6217	0.746279	39
PT2	PT2B15	IRR118	d1 ET2.5% 12/y	2017	12	2017-12-01	24	49	1176	1.59826	38.3582	5	3.4012	21.5427	0.915699	33.8
PT2	PT2B15	IRR118	d1 ET2.5% 12/y	2018	1	2018-01-01	24	58.125	1395	1.89589	45.5014	5	6.55673	37.8755	0.782196	48
PT2	PT2B15	IRR118	d1 ET2.5% 12/y	2018	2	2018-02-01	24	57.3125	1375.5	1.86939	44.8654	5	7.37329	21.8567	0.677652	46.6
PT2	PT2B15	IRR118	d1 ET2.5% 12/y	2018	3	2018-03-01	24	57.5556	1381.33	1.87732	45.0556	5	8.20172	18.6271	0.526473	47.2
PT2	PT2B15	IRR118	d1 ET2.5% 12/y	2018	4	2018-04-01	24	37.4762	899.429	1.22238	29.3371	0	10.2148	22.961	0.562211	44.2
PT2	PT2B15	IRR118	d1 ET2.5% 12/y	2018	5	2018-05-01	24	34.5909	830.182	1.12827	27.0785	0	14.5023	14.4144	0.540291	40.8
PT2	PT2B15	IRR118	d1 ET2.5% 12/y	2018	6	2018-06-01	24	23.75	570	0.774666	18.592	0	5.43257	9.58132	0.430076	36.8
PT2	PT2B15	IRR118	d1 ET2.5% 12/y	2018	7	2018-07-01	24	17.3043	415.304	0.564425	13.5462	0	4.81365	15.8827	0.368575	38.8
PT2	PT2B15	IRR118	d1 ET2.5% 12/y	2018	8	2018-08-01	24	17.2	412.8	0.561021	13.4645	0	11.1971	22.797	0.409819	37.8
PT2	PT2B15	IRR118	d1 ET2.5% 12/y	2018	9	2018-09-01	24	19.75	474	0.644196	15.4607	0	8.86461	15.8294	0.35561	43.8
PT2	PT2B15	IRR118	d1 ET2.5% 12/y	2018	10	2018-10-01	24	25.1364	603.273	0.819886	19.6773	0	11.2379	13.3547	0.436335	39.6
PT2	PT2B15	IRR118	d1 ET2.5% 12/y	2018	11	2018-11-01	24	13.95	334.8	0.455014	10.9203	0	8.66295	27.6069	0.451384	44.2
PT2	PT2B15	IRR118	d1 ET2.5% 12/y	2018	12	2018-12-01	24	24	576	0.78282	18.7877	0	4.1465	18.1071	0.464373	46.8
PT2	PT2B15	IRR118	d1 ET2.5% 12/y	2019	1	2019-01-01	24	27.2381	653.714	0.888439	21.3225	0
PT2	PT2B15	IRR118	d1 ET2.5% 12/y	2019	2	2019-02-01	24	28.1053	674.526	0.916724	22.0014	0	7.16218	17.1711	0.492559
PT2	PT2B15	IRR118	d1 ET2.5% 12/y	2019	3	2019-03-01	24	28	672	0.91329	21.919	0	4.80795	13.0916	0.269516	47.2
PT2	PT2B2	IRR118	d1 ET2.5% 12/y	2017	4	2017-04-01	24	25.7857	618.857	0.848133	20.3552	5
PT2	PT2B2	IRR118	d1 ET2.5% 12/y	2017	5	2017-05-01	24	24.8095	595.429	0.816025	19.5846	5
PT2	PT2B2	IRR118	d1 ET2.5% 12/y	2017	6	2017-06-01	24	30	720	0.986748	23.682	5	12.1531	39.4264	0.804816
PT2	PT2B2	IRR118	d1 ET2.5% 12/y	2017	7	2017-07-01	24	21.2727	510.545	0.699694	16.7927	10
PT2	PT2B2	IRR118	d1 ET2.5% 12/y	2017	8	2017-08-01	24	17.6667	424	0.581085	13.946	5	6.20753	28.9431	0.560933	29.6
PT2	PT2B2	IRR118	d1 ET2.5% 12/y	2017	9	2017-09-01	24	11.1111	266.667	0.365462	8.77109	5	6.68395	32.9697	1.03323	41.8015
PT2	PT2B2	IRR118	d1 ET2.5% 12/y	2017	10	2017-10-01	24	14.125	339	0.464594	11.1503	5	3.25717	20.0102	0.622573	39.2
PT2	PT2B2	IRR118	d1 ET2.5% 12/y	2017	11	2017-11-01	24	52.0556	1249.33	1.71219	41.0926	5	15.257	29.6749	0.815354	48.4
PT2	PT2B2	IRR118	d1 ET2.5% 12/y	2017	12	2017-12-01	24	62.3529	1496.47	2.05089	49.2213	10	3.61677	29.4186	1.05479	31
PT2	PT2B2	IRR118	d1 ET2.5% 12/y	2018	1	2018-01-01	24	71.1667	1708	2.34079	56.1789	10	8.80191	44.8726	1.15311	50.4
PT2	PT2B2	IRR118	d1 ET2.5% 12/y	2018	2	2018-02-01	24	63.1875	1516.5	2.07834	49.8801	5	6.4976	32.9191	0.821237	51.4
PT2	PT2B2	IRR118	d1 ET2.5% 12/y	2018	3	2018-03-01	24	48.7222	1169.33	1.60255	38.4612	5	6.73899	32.3067	0.595549	34.6
PT2	PT2B2	IRR118	d1 ET2.5% 12/y	2018	4	2018-04-01	24	37.9524	910.857	1.24831	29.9596	5	7.5	32.3472	0.528746	43.2
PT2	PT2B2	IRR118	d1 ET2.5% 12/y	2018	5	2018-05-01	24	28.2727	678.545	0.929935	22.3184	0	15.3954	39.061	0.711415	42.4
PT2	PT2B2	IRR118	d1 ET2.5% 12/y	2018	6	2018-06-01	24	19.3125	463.5	0.635219	15.2453	10	8.84414	34.5299	0.538514	38.4
PT2	PT2B2	IRR118	d1 ET2.5% 12/y	2018	7	2018-07-01	24	20.0909	482.182	0.660822	15.8597	5	4.81365	21.4659	0.4948	40.2
PT2	PT2B2	IRR118	d1 ET2.5% 12/y	2018	8	2018-08-01	24	15	360	0.493374	11.841	0	5.12412	14.0836	0.353054	41.4
PT2	PT2B2	IRR118	d1 ET2.5% 12/y	2018	9	2018-09-01	24	19.05	457.2	0.626585	15.038	0	3.87472	10.2274	0.465029	39
PT2	PT2B2	IRR118	d1 ET2.5% 12/y	2018	10	2018-10-01	24	16.4286	394.286	0.540362	12.9687	0	6.76786	19.1895	0.497123	41.9
PT2	PT2B2	IRR118	d1 ET2.5% 12/y	2018	11	2018-11-01	24	15.15	363.6	0.498308	11.9594	15	4.78431	25.9519	0.394119	38.8
PT2	PT2B2	IRR118	d1 ET2.5% 12/y	2018	12	2018-12-01	24	21.0526	505.263	0.692455	16.6189	15	5.7374	21.8476	0.477376	36.8
PT2	PT2B2	IRR118	d1 ET2.5% 12/y	2019	1	2019-01-01	24	23.0476	553.143	0.758073	18.1938	0
PT2	PT2B2	IRR118	d1 ET2.5% 12/y	2019	2	2019-02-01	24	25.4211	610.105	0.836139	20.0673	0	2.04634	23.4173	0.406962
PT2	PT2B2	IRR118	d1 ET2.5% 12/y	2019	3	2019-03-01	24	23.9091	573.818	0.786408	18.8738	0	5.36618	25.1216	0.405842	32.6
PT2	PT2B3	IRR118	d1 ET2.5% 12/y	2017	4	2017-04-01	24	13.8421	332.211	0.463072	11.1137	5
PT2	PT2B3	IRR118	d1 ET2.5% 12/y	2017	5	2017-05-01	24	19.5714	469.714	0.65474	15.7138	15
PT2	PT2B3	IRR118	d1 ET2.5% 12/y	2017	6	2017-06-01	24	18.95	454.8	0.633951	15.2148	10	4.24451	40.098	0.689163
PT2	PT2B3	IRR118	d1 ET2.5% 12/y	2017	7	2017-07-01	24	17.1364	411.273	0.573277	13.7587	5
PT2	PT2B3	IRR118	d1 ET2.5% 12/y	2017	8	2017-08-01	24	11.0833	266	0.37078	8.89873	5	5.98274	24.9679	0.639814	26.72
PT2	PT2B3	IRR118	d1 ET2.5% 12/y	2017	9	2017-09-01	24	6.77778	162.667	0.226743	5.44183	5	6.33823	44.967	0.859133	25.8948
PT2	PT2B3	IRR118	d1 ET2.5% 12/y	2017	10	2017-10-01	24	9.32	223.68	0.31179	7.48296	5	4.16393	35.8529	0.400225	40.4
PT2	PT2B3	IRR118	d1 ET2.5% 12/y	2017	11	2017-11-01	24	20.6667	496	0.69138	16.5931	5	10.6136	28.7287	0.666369	47.2
PT2	PT2B3	IRR118	d1 ET2.5% 12/y	2017	12	2017-12-01	24	25.2941	607.059	0.846186	20.3085	10	10.7305	27.8202	1.47539	29.4271
PT2	PT2B3	IRR118	d1 ET2.5% 12/y	2018	1	2018-01-01	24	30.2083	725	1.01059	24.254	5	5.50368	36.684	0.605385	43.2
PT2	PT2B3	IRR118	d1 ET2.5% 12/y	2018	2	2018-02-01	24	18.875	453	0.631441	15.1546	5	5.0965	23.6598	0.551577	52.8
PT2	PT2B3	IRR118	d1 ET2.5% 12/y	2018	3	2018-03-01	24	14.2353	341.647	0.476225	11.4294	5	9.10721	22.8571	0.511538	41.8
PT2	PT2B3	IRR118	d1 ET2.5% 12/y	2018	4	2018-04-01	24	18.0952	434.286	0.605355	14.5285	5	10.3516	28.4867	0.446757	34.6
PT2	PT2B3	IRR118	d1 ET2.5% 12/y	2018	5	2018-05-01	24	30	720	1.00362	24.0868	5	16.9873	31.8538	0.619124	48.4
PT2	PT2B3	IRR118	d1 ET2.5% 12/y	2018	6	2018-06-01	24	19.25	462	0.643987	15.4557	5	10.5499	30.5753	0.564245	47.2
PT2	PT2B3	IRR118	d1 ET2.5% 12/y	2018	7	2018-07-01	24	26.1304	627.13	0.874164	20.9799	5	4.93349	17.6673	0.398869	42.2
PT2	PT2B3	IRR118	d1 ET2.5% 12/y	2018	8	2018-08-01	24	16.3529	392.471	0.547069	13.1297	5	5.02923	21.1912	0.400127	32
PT2	PT2B3	IRR118	d1 ET2.5% 12/y	2018	9	2018-09-01	24	21.35	512.4	0.71424	17.1418	10	3.34549	16.0606	0.466738	46.4
PT2	PT2B3	IRR118	d1 ET2.5% 12/y	2018	10	2018-10-01	24	23.9091	573.818	0.799851	19.1964	5	7.86916	21.0138	0.539911	44.2
PT2	PT2B3	IRR118	d1 ET2.5% 12/y	2018	11	2018-11-01	24	20.5	492	0.685804	16.4593	5	3.87864	20.891	0.345275	34.6
PT2	PT2B3	IRR118	d1 ET2.5% 12/y	2018	12	2018-12-01	24	23.5789	565.895	0.788807	18.9314	5	4.0111	17.3447	0.401219	38.6
PT2	PT2B3	IRR118	d1 ET2.5% 12/y	2019	1	2019-01-01	24	27.8571	668.571	0.931929	22.3663	5
PT2	PT2B3	IRR118	d1 ET2.5% 12/y	2019	2	2019-02-01	24	31.6842	760.421	1.05996	25.439	0	2.63596	26.3355	0.465528
PT2	PT2B3	IRR118	d1 ET2.5% 12/y	2019	3	2019-03-01	24	30.5455	733.091	1.02186	24.5247	0	6.21252	23.302	0.401141	41
PT2	PT2B4	IRR118	d1 ET2.5% 12/y	2017	4	2017-04-01	24	11.6	278.4	0.393105	9.43451	10
PT2	PT2B4	IRR118	d1 ET2.5% 12/y	2017	5	2017-05-01	24	18.7143	449.143	0.634196	15.2207	10
PT2	PT2B4	IRR118	d1 ET2.5% 12/y	2017	6	2017-06-01	24	20.9	501.6	0.708266	16.9984	5	4.08126	39.1904	0.678074
PT2	PT2B4	IRR118	d1 ET2.5% 12/y	2017	7	2017-07-01	24	20.5909	494.182	0.697791	16.747	20
PT2	PT2B4	IRR118	d1 ET2.5% 12/y	2017	8	2017-08-01	24	10.7917	259	0.365711	8.77707	5	5.53317	34.0348	0.659847	24.86
PT2	PT2B4	IRR118	d1 ET2.5% 12/y	2017	9	2017-09-01	24	4.53846	108.923	0.153801	3.69122	5	7.74993	44.58	0.768299	28.5637
PT2	PT2B4	IRR118	d1 ET2.5% 12/y	2017	10	2017-10-01	24	3.75	90	0.127081	3.04995	85	3.94917	28.5042	0.677418	39.3064
PT2	PT2B4	IRR118	d1 ET2.5% 12/y	2017	11	2017-11-01	24	21.8824	525.176	0.741556	17.7973	15	5.53753	26.3203	0.507903	43.4
PT2	PT2B4	IRR118	d1 ET2.5% 12/y	2017	12	2017-12-01	24	41.1176	986.824	1.39341	33.4418	5	4.14371	29.3491	1.10944	26.327
PT2	PT2B4	IRR118	d1 ET2.5% 12/y	2018	1	2018-01-01	24	36.125	867	1.22422	29.3812	5	4.39102	40.1318	0.720696	49.6
PT2	PT2B4	IRR118	d1 ET2.5% 12/y	2018	2	2018-02-01	24	37.4375	898.5	1.26869	30.4487	5	3.62535	30.9942	0.623369	46.2
PT2	PT2B4	IRR118	d1 ET2.5% 12/y	2018	3	2018-03-01	24	30.0556	721.333	1.01853	24.4448	5	5.27626	27.0872	0.468598	43.2
PT2	PT2B4	IRR118	d1 ET2.5% 12/y	2018	4	2018-04-01	24	31.3333	752	1.06183	25.484	5	6.32812	26.7205	0.45345	43.2
PT2	PT2B4	IRR118	d1 ET2.5% 12/y	2018	5	2018-05-01	24	33.6818	808.364	1.14142	27.3941	0	5.70774	23.0157	0.503759	46.8
PT2	PT2B4	IRR118	d1 ET2.5% 12/y	2018	6	2018-06-01	24	23.5333	564.8	0.797505	19.1401	5	6.06297	25.0282	0.496241	48.4
PT2	PT2B4	IRR118	d1 ET2.5% 12/y	2018	7	2018-07-01	24	21.2609	510.261	0.720495	17.2919	0	3.65518	18.1262	0.331549	32.8
PT2	PT2B4	IRR118	d1 ET2.5% 12/y	2018	8	2018-08-01	24	16.8824	405.176	0.572115	13.7307	0	5.59857	15.8736	0.353054	36.4
PT2	PT2B4	IRR118	d1 ET2.5% 12/y	2018	9	2018-09-01	24	22.25	534	0.754015	18.0964	0	3.21319	10.7157	0.473577	43.2
PT2	PT2B4	IRR118	d1 ET2.5% 12/y	2018	10	2018-10-01	24	24.9545	598.909	0.845668	20.296	5	7.46906	21.3991	0.47115	40.2
PT2	PT2B4	IRR118	d1 ET2.5% 12/y	2018	11	2018-11-01	24	22.9	549.6	0.776043	18.625	10	2.2248	20.2674	0.340222	36
PT2	PT2B4	IRR118	d1 ET2.5% 12/y	2018	12	2018-12-01	24	26.3	631.2	0.891263	21.3903	10	4.04495	19.3698	0.507096	33.6
PT2	PT2B4	IRR118	d1 ET2.5% 12/y	2019	1	2019-01-01	24	29.8947	717.474	1.01308	24.314	0
PT2	PT2B4	IRR118	d1 ET2.5% 12/y	2019	2	2019-02-01	24	33.0556	793.333	1.1202	26.8847	0	4.97711	26.6249	0.504573
PT2	PT2B4	IRR118	d1 ET2.5% 12/y	2019	3	2019-03-01	24	26.5455	637.091	0.899581	21.5899	0	5.02404	22.6954	0.388605	31.4
PT2	PT2B5	IRR118	d1 ET2.5% 12/y	2017	4	2017-04-01	24	27	648	0.852264	20.4543	5
PT2	PT2B5	IRR118	d1 ET2.5% 12/y	2017	5	2017-05-01	24	31.3333	752	0.989047	23.7371	5
PT2	PT2B5	IRR118	d1 ET2.5% 12/y	2017	6	2017-06-01	24	35.4	849.6	1.11741	26.8179	5	5.80446	39.8802	0.643219
PT2	PT2B5	IRR118	d1 ET2.5% 12/y	2017	7	2017-07-01	24	33.9048	813.714	1.07021	25.6852	0
PT2	PT2B5	IRR118	d1 ET2.5% 12/y	2017	8	2017-08-01	24	26.4167	634	0.833851	20.0124	0
PT2	PT2B5	IRR118	d1 ET2.5% 12/y	2017	9	2017-09-01	24	15.8824	381.176	0.501332	12.032	0	8.93114	27.4041	0.934827	32.1
PT2	PT2B5	IRR118	d1 ET2.5% 12/y	2017	10	2017-10-01	24	7.95833	191	0.251207	6.02898	10
PT2	PT2B5	IRR118	d1 ET2.5% 12/y	2017	11	2017-11-01	24	40.2778	966.667	1.27138	30.5132	0	6.80655	21.0907	0.58375	43.8
PT2	PT2B5	IRR118	d1 ET2.5% 12/y	2017	12	2017-12-01	24	62.875	1509	1.98467	47.6321	0	5.38922	29.0479	1.22038	36
PT2	PT2B5	IRR118	d1 ET2.5% 12/y	2018	1	2018-01-01	24	63.375	1521	2.00045	48.0109	5	9.45758	43.0219	1.11083	46.4
PT2	PT2B5	IRR118	d1 ET2.5% 12/y	2018	2	2018-02-01	24	56.625	1359	1.78739	42.8973	5	6.21738	37.0858	0.756448	48.6
PT2	PT2B5	IRR118	d1 ET2.5% 12/y	2018	3	2018-03-01	24	44.3889	1065.33	1.40115	33.6276	5	10.3262	28.1756	0.569412	38.6
PT2	PT2B5	IRR118	d1 ET2.5% 12/y	2018	4	2018-04-01	24	44.4286	1066.29	1.4024	33.6577	0	14.082	24.5001	0.408273	49.4
PT2	PT2B5	IRR118	d1 ET2.5% 12/y	2018	5	2018-05-01	24	34.8182	835.636	1.09905	26.3771	5	17.5503	18.5441	0.530677	49
PT2	PT2B5	IRR118	d1 ET2.5% 12/y	2018	6	2018-06-01	24	22	528	0.694437	16.6665	5	6.82315	22.5068	0.481538	47
PT2	PT2B5	IRR118	d1 ET2.5% 12/y	2018	7	2018-07-01	24	24.8182	595.636	0.783394	18.8015	0	13.3024	29.2416	0.402235	41.2
PT2	PT2B5	IRR118	d1 ET2.5% 12/y	2018	8	2018-08-01	24	18.5294	444.706	0.584887	14.0373	0	7.17376	14.5048	0.322594	42.4
PT2	PT2B5	IRR118	d1 ET2.5% 12/y	2018	9	2018-09-01	24	21.4	513.6	0.675498	16.212	0	4.19604	8.32584	0.365868	44.6
PT2	PT2B5	IRR118	d1 ET2.5% 12/y	2018	10	2018-10-01	24	26.5238	636.571	0.837233	20.0936	0	5.53554	12.0018	0.48305	44.2
PT2	PT2B5	IRR118	d1 ET2.5% 12/y	2018	11	2018-11-01	24	22.5263	540.632	0.711051	17.0652	0	4.92213	25.2084	0.365486	41.2
PT2	PT2B5	IRR118	d1 ET2.5% 12/y	2018	12	2018-12-01	24	28.4737	683.368	0.898781	21.5707	0	2.50482	19.5604	0.477376	40.2
PT2	PT2B5	IRR118	d1 ET2.5% 12/y	2019	1	2019-01-01	24	29.381	705.143	0.927419	22.2581	0
PT2	PT2B5	IRR118	d1 ET2.5% 12/y	2019	2	2019-02-01	24	26.6667	640	0.841742	20.2018	0	5.34129	20.3304	0.473037
PT2	PT2B5	IRR118	d1 ET2.5% 12/y	2019	3	2019-03-01	24	24.1	578.4	0.760724	18.2574	0	12.8932	17.8935	0.430913	33.6
PT2	PT2B6	IRR118	d1 ET2.5% 12/y	2017	4	2017-04-01	24	18.4667	443.2	0.561401	13.4736	20
PT2	PT2B6	IRR118	d1 ET2.5% 12/y	2017	5	2017-05-01	24	23.4762	563.429	0.713695	17.1287	10
PT2	PT2B6	IRR118	d1 ET2.5% 12/y	2017	6	2017-06-01	24	27.8947	669.474	0.848022	20.3525	10	4.64357	33.6903	0.784221
PT2	PT2B6	IRR118	d1 ET2.5% 12/y	2017	7	2017-07-01	24	25.9524	622.857	0.788973	18.9353	5
PT2	PT2B6	IRR118	d1 ET2.5% 12/y	2017	8	2017-08-01	24	23.68	568.32	0.719891	17.2774	15	5.80983	33.1552	0.527126	29.44
PT2	PT2B6	IRR118	d1 ET2.5% 12/y	2017	9	2017-09-01	24	22.2632	534.316	0.676817	16.2436	0	6.09334	46.0728	0.89698	37.0252
PT2	PT2B6	IRR118	d1 ET2.5% 12/y	2017	10	2017-10-01	24	21.52	516.48	0.654225	15.7014	5	3.93724	24.2254	0.597373	37.4
PT2	PT2B6	IRR118	d1 ET2.5% 12/y	2017	11	2017-11-01	24	31.4706	755.294	0.956731	22.9615	5	7.81599	33.4595	0.628445	45
PT2	PT2B6	IRR118	d1 ET2.5% 12/y	2017	12	2017-12-01	24	46.1765	1108.24	1.4038	33.6912	5	3.28144	24.114	1.41081	32.2314
PT2	PT2B6	IRR118	d1 ET2.5% 12/y	2018	1	2018-01-01	24	60.125	1443	1.82785	43.8683	5	6.15935	39.7769	1.11083	52.2
PT2	PT2B6	IRR118	d1 ET2.5% 12/y	2018	2	2018-02-01	24	49.6667	1192	1.50991	36.2377	5	3.66037	31.0673	0.681154	49.8
PT2	PT2B6	IRR118	d1 ET2.5% 12/y	2018	3	2018-03-01	24	48.0556	1153.33	1.46093	35.0622	0	7.06985	23.2777	0.560078	42.2
PT2	PT2B6	IRR118	d1 ET2.5% 12/y	2018	4	2018-04-01	24	43.6667	1048	1.3275	31.86	0	6.09375	22.8096	0.431698	38.4
PT2	PT2B6	IRR118	d1 ET2.5% 12/y	2018	5	2018-05-01	24	29.7273	713.455	0.903732	21.6896	0	10.0371	13.2834	0.472995	38.4
PT2	PT2B6	IRR118	d1 ET2.5% 12/y	2018	6	2018-06-01	24	23	552	0.699218	16.7812	0	9.86391	8.04193	0.396993	35.6
PT2	PT2B6	IRR118	d1 ET2.5% 12/y	2018	7	2018-07-01	24	22	528	0.668817	16.0516	0	7.49011	16.6475	0.324817	37
PT2	PT2B6	IRR118	d1 ET2.5% 12/y	2018	8	2018-08-01	24	16.2941	391.059	0.495354	11.8885	0	5.10514	23.0865	0.389051	40.6977
PT2	PT2B6	IRR118	d1 ET2.5% 12/y	2018	9	2018-09-01	24	22.6	542.4	0.687058	16.4894	0	5.80263	26.9819	0.45648	39.2
PT2	PT2B6	IRR118	d1 ET2.5% 12/y	2018	10	2018-10-01	24	24	576	0.729619	17.5109	0	3.86649	21.4974	0.494648	35.4
PT2	PT2B6	IRR118	d1 ET2.5% 12/y	2018	11	2018-11-01	24	22.5	540	0.684018	16.4164	0	2.65795	16.6457	0.360433	38.4
PT2	PT2B6	IRR118	d1 ET2.5% 12/y	2018	12	2018-12-01	24	22.8421	548.211	0.694418	16.666	0	3.68954	14.2236	0.466231	45.4
PT2	PT2B6	IRR118	d1 ET2.5% 12/y	2019	1	2019-01-01	24	28.381	681.143	0.862803	20.7073	5
PT2	PT2B6	IRR118	d1 ET2.5% 12/y	2019	2	2019-02-01	24	32.4737	779.368	0.987225	23.6934	25	4.94243	16.737	0.470033
PT2	PT2B6	IRR118	d1 ET2.5% 12/y	2019	3	2019-03-01	24	28.8182	691.636	0.876095	21.0263	10	7.16691	18.7022	0.318092	40.8
PT2	PT2B7	IRR118	d1 ET2.5% 12/y	2017	4	2017-04-01	24	23.7647	570.353	0.767154	18.4117	5
PT2	PT2B7	IRR118	d1 ET2.5% 12/y	2017	5	2017-05-01	24	27.4737	659.368	0.886885	21.2852	10
PT2	PT2B7	IRR118	d1 ET2.5% 12/y	2017	6	2017-06-01	24	29.7895	714.947	0.961641	23.0794	10	10.2485	33.3817	0.847592
PT2	PT2B7	IRR118	d1 ET2.5% 12/y	2017	7	2017-07-01	24	34.5909	830.182	1.11664	26.7993	5
PT2	PT2B7	IRR118	d1 ET2.5% 12/y	2017	8	2017-08-01	24	19.48	467.52	0.628839	15.0921	5	4.75507	29.6366	0.608512	38.34
PT2	PT2B7	IRR118	d1 ET2.5% 12/y	2017	9	2017-09-01	24	13.6316	327.158	0.440044	10.5611	0	9.62259	43.4558	0.934827	39.44
PT2	PT2B7	IRR118	d1 ET2.5% 12/y	2017	10	2017-10-01	24	4.82609	115.826	0.155792	3.73901	75	9.43745	12.2956	0.678901	35.2
PT2	PT2B7	IRR118	d1 ET2.5% 12/y	2017	11	2017-11-01	24	32	768	1.033	24.792	20	6.22972	22.8281	0.612192	43.4
PT2	PT2B7	IRR118	d1 ET2.5% 12/y	2017	12	2017-12-01	24	40.4118	969.882	1.30454	31.309	5	5.53293	22.6546	1.19554	36.4179
PT2	PT2B7	IRR118	d1 ET2.5% 12/y	2018	1	2018-01-01	24	55.4091	1329.82	1.78867	42.9282	5	6.39777	40.7656	1.07432	48.8
PT2	PT2B7	IRR118	d1 ET2.5% 12/y	2018	2	2018-02-01	24	44.75	1074	1.44459	34.6701	0	9.24726	28.0214	0.647884	43
PT2	PT2B7	IRR118	d1 ET2.5% 12/y	2018	3	2018-03-01	24	32.7222	785.333	1.05631	25.3515	5	9.03756	19.7897	0.421925	48.6
PT2	PT2B7	IRR118	d1 ET2.5% 12/y	2018	4	2018-04-01	24	44.9524	1078.86	1.45112	34.8269	5	6.85547	30.3539	0.428352	45.4
PT2	PT2B7	IRR118	d1 ET2.5% 12/y	2018	5	2018-05-01	24	32.0455	769.091	1.03447	24.8272	0	11.9397	16.1242	0.507604	37.2
PT2	PT2B7	IRR118	d1 ET2.5% 12/y	2018	6	2018-06-01	24	23.6875	568.5	0.764662	18.3519	0	5.06174	7.13954	0.411697	46.4
PT2	PT2B7	IRR118	d1 ET2.5% 12/y	2018	7	2018-07-01	24	20.5217	492.522	0.662467	15.8992	0	2.47673	11.8802	0.262547	35.6
PT2	PT2B7	IRR118	d1 ET2.5% 12/y	2018	8	2018-08-01	24	19.4706	467.294	0.628535	15.0848	0	7.59129	26.0349	0.485968	34.4
PT2	PT2B7	IRR118	d1 ET2.5% 12/y	2018	9	2018-09-01	24	20.75	498	0.669836	16.0761	5	5.08439	32.2755	0.365868	40.6
PT2	PT2B7	IRR118	d1 ET2.5% 12/y	2018	10	2018-10-01	24	20.1818	484.364	0.651494	15.6359	2.5	9.51768	20.5938	0.445039	39
PT2	PT2B7	IRR118	d1 ET2.5% 12/y	2018	11	2018-11-01	24	20.8889	501.333	0.674319	16.1837	0	4.92213	14.487	0.245903	35.2
PT2	PT2B7	IRR118	d1 ET2.5% 12/y	2018	12	2018-12-01	24	25.7	616.8	0.829628	19.9111	0	4.46806	12.7703	0.339921	36.8
PT2	PT2B7	IRR118	d1 ET2.5% 12/y	2019	1	2019-01-01	24	28.1905	676.571	0.910024	21.8406	0
PT2	PT2B7	IRR118	d1 ET2.5% 12/y	2019	2	2019-02-01	24	28.4211	682.105	0.917467	22.0192	0	3.9366	12.1307	0.336382
PT2	PT2B7	IRR118	d1 ET2.5% 12/y	2019	3	2019-03-01	24	32.7273	785.455	1.05648	25.3554	0	7.58108	18.0704	0.255414	33
PT2	PT2B8	IRR118	d1 ET2.5% 12/y	2017	4	2017-04-01	24	22.3158	535.579	0.705828	16.9399	5
PT2	PT2B8	IRR118	d1 ET2.5% 12/y	2017	5	2017-05-01	24	32.2	772.8	1.01846	24.443	5
PT2	PT2B8	IRR118	d1 ET2.5% 12/y	2017	6	2017-06-01	24	28.7647	690.353	0.909802	21.8352	5	6.45746	30.6226	0.803232
PT2	PT2B8	IRR118	d1 ET2.5% 12/y	2017	7	2017-07-01	24	27.5	660	0.8698	20.8752	5
PT2	PT2B8	IRR118	d1 ET2.5% 12/y	2017	8	2017-08-01	24	16.0417	385	0.507383	12.1772	5	12.3459	20.9926	0.530883	29.68
PT2	PT2B8	IRR118	d1 ET2.5% 12/y	2017	9	2017-09-01	24	11.6842	280.421	0.369561	8.86946	5	9.72342	35.0337	0.876164	40.8818
PT2	PT2B8	IRR118	d1 ET2.5% 12/y	2017	10	2017-10-01	24	19.96	479.04	0.631317	15.1516	15
PT2	PT2B8	IRR118	d1 ET2.5% 12/y	2017	11	2017-11-01	24	40.4118	969.882	1.27819	30.6765	5	4.72997	20.4025	0.624382	38.2
PT2	PT2B8	IRR118	d1 ET2.5% 12/y	2017	12	2017-12-01	24	53.2143	1277.14	1.68312	40.3949	0	7.4012	27.5191	1.23694	31.2
PT2	PT2B8	IRR118	d1 ET2.5% 12/y	2018	1	2018-01-01	24	59.6667	1432	1.8872	45.2929	5	9.3781	47.3064	1.40872	46.4
PT2	PT2B8	IRR118	d1 ET2.5% 12/y	2018	2	2018-02-01	24	49.875	1197	1.5775	37.86	5	3.60783	29.8489	0.616365	40.8
PT2	PT2B8	IRR118	d1 ET2.5% 12/y	2018	3	2018-03-01	24	41.5	996	1.31261	31.5026	5	8.86343	20.9276	0.45553	39.2
PT2	PT2B8	IRR118	d1 ET2.5% 12/y	2018	4	2018-04-01	24	39.381	945.143	1.24558	29.894	5	3.41797	23.6422	0.348036	42.4699
PT2	PT2B8	IRR118	d1 ET2.5% 12/y	2018	5	2018-05-01	24	34.8636	836.727	1.10271	26.4649	0	14.0558	16.3609	0.488377	43.4
PT2	PT2B8	IRR118	d1 ET2.5% 12/y	2018	6	2018-06-01	24	22.875	549	0.723516	17.3644	5	5.97026	23.8869	0.487052	49
PT2	PT2B8	IRR118	d1 ET2.5% 12/y	2018	7	2018-07-01	24	23.5455	565.091	0.744721	17.8733	5	4.37423	23.4034	0.323134	38.8
PT2	PT2B8	IRR118	d1 ET2.5% 12/y	2018	8	2018-08-01	24	17.1875	412.5	0.543625	13.047	5	5.50368	14.5311	0.371052	37
PT2	PT2B8	IRR118	d1 ET2.5% 12/y	2018	9	2018-09-01	24	23.35	560.4	0.738539	17.7249	0	2.21143	9.89336	0.394933	36.4
PT2	PT2B8	IRR118	d1 ET2.5% 12/y	2018	10	2018-10-01	24	22.1818	532.364	0.701591	16.8382	2.5	4.10276	15.1453	0.493937	38.6
PT2	PT2B8	IRR118	d1 ET2.5% 12/y	2018	11	2018-11-01	24	21.55	517.2	0.681607	16.3586	0	10.4743	20.6272	0.37896	33
PT2	PT2B8	IRR118	d1 ET2.5% 12/y	2018	12	2018-12-01	24	26.2	628.8	0.828682	19.8884	0	6.93904	18.941	0.482948	46.2
PT2	PT2B8	IRR118	d1 ET2.5% 12/y	2019	1	2019-01-01	24	26.9048	645.714	0.850973	20.4234	0
PT2	PT2B8	IRR118	d1 ET2.5% 12/y	2019	2	2019-02-01	24	26.5263	636.632	0.839003	20.1361	0	10.5785	18.9799	0.415972
PT2	PT2B8	IRR118	d1 ET2.5% 12/y	2019	3	2019-03-01	24	23.7	568.8	0.74961	17.9906	0	8.8776	18.3989	0.330628	40.6
PT2	PT2B9	IRR118	d1 ET2.5% 12/y	2017	4	2017-04-01	24	18.4167	442	0.583682	14.0084	5
PT2	PT2B9	IRR118	d1 ET2.5% 12/y	2017	5	2017-05-01	24	33.5714	805.714	1.06398	25.5356	10
PT2	PT2B9	IRR118	d1 ET2.5% 12/y	2017	6	2017-06-01	24	31.2	748.8	0.988825	23.7318	5	10.1397	32.4378	0.798479
PT2	PT2B9	IRR118	d1 ET2.5% 12/y	2017	7	2017-07-01	24	19.7727	474.545	0.62666	15.0398	10
PT2	PT2B9	IRR118	d1 ET2.5% 12/y	2017	8	2017-08-01	24	18.36	440.64	0.581886	13.9653	85	6.86459	28.3341	0.573453	30.08
PT2	PT2B9	IRR118	d1 ET2.5% 12/y	2017	9	2017-09-01	24	16.3684	392.842	0.518766	12.4504	10	8.11005	39.7331	1.01241	41.9
PT2	PT2B9	IRR118	d1 ET2.5% 12/y	2017	10	2017-10-01	24	17.72	425.28	0.561602	13.4785	5	2.99469	22.9688	0.662595	36.6
PT2	PT2B9	IRR118	d1 ET2.5% 12/y	2017	11	2017-11-01	24	48	1152	1.52127	36.5105	5	8.16209	16.1879	0.693457	49
PT2	PT2B9	IRR118	d1 ET2.5% 12/y	2017	12	2017-12-01	24	61.4667	1475.2	1.94807	46.7537	5	6.01198	29.5807	1.10116	31.8
PT2	PT2B9	IRR118	d1 ET2.5% 12/y	2018	1	2018-01-01	24	70.625	1695	2.23833	53.7198	5	7.29187	48.3204	1.23191	43.4
PT2	PT2B9	IRR118	d1 ET2.5% 12/y	2018	2	2018-02-01	24	65.625	1575	2.07986	49.9167	5	4.67617	29.9464	0.639129	49.6
PT2	PT2B9	IRR118	d1 ET2.5% 12/y	2018	3	2018-03-01	24	51.3125	1231.5	1.62625	39.0301	5	7.60966	26.2956	0.588082	41.4
PT2	PT2B9	IRR118	d1 ET2.5% 12/y	2018	4	2018-04-01	24	44	1056	1.3945	33.4679	15	5.27344	23.7936	0.488588	42.5868
PT2	PT2B9	IRR118	d1 ET2.5% 12/y	2018	5	2018-05-01	24	33.0455	793.091	1.04731	25.1355	0	14.0752	21.2534	0.501836	37.2
PT2	PT2B9	IRR118	d1 ET2.5% 12/y	2018	6	2018-06-01	24	20.9375	502.5	0.663575	15.9258	5	7.84292	31.4777	0.520135	41.2
PT2	PT2B9	IRR118	d1 ET2.5% 12/y	2018	7	2018-07-01	24	20.2174	485.217	0.640752	15.3781	5	7.62993	31.9949	0.350062	40.6
PT2	PT2B9	IRR118	d1 ET2.5% 12/y	2018	8	2018-08-01	24	19.0588	457.412	0.604034	14.4968	0	7.95187	17.0582	0.330901	43.8
PT2	PT2B9	IRR118	d1 ET2.5% 12/y	2018	9	2018-09-01	24	20.5	492	0.649709	15.593	0	6.59648	12.4888	0.370997	39.6
PT2	PT2B9	IRR118	d1 ET2.5% 12/y	2018	10	2018-10-01	24	24.9048	597.714	0.78931	18.9434	0	5.48915	11.1941	0.463902	41.5
PT2	PT2B9	IRR118	d1 ET2.5% 12/y	2018	11	2018-11-01	24	23.85	572.4	0.755881	18.1411	0	3.50456	16.8615	0.404224	42.4
PT2	PT2B9	IRR118	d1 ET2.5% 12/y	2018	12	2018-12-01	24	27.05	649.2	0.857299	20.5752	0	5.14504	16.1773	0.512668	40.2
PT2	PT2B9	IRR118	d1 ET2.5% 12/y	2019	1	2019-01-01	24	30.6	734.4	0.96981	23.2754	0
PT2	PT2B9	IRR118	d1 ET2.5% 12/y	2019	2	2019-02-01	24	29.2222	701.333	0.926144	22.2274	0	8.02927	17.2676	0.397952
PT2	PT2B9	IRR118	d1 ET2.5% 12/y	2019	3	2019-03-01	24	23.8182	571.636	0.754873	18.1169	0	4.80795	17.388	0.310257	42.8
PT2	PT2C1	RRIC100	d1 ET2.5% 12/y	2017	4	2017-04-01	24	14.8824	357.176	0.495753	11.8981	10
PT2	PT2C1	RRIC100	d1 ET2.5% 12/y	2017	5	2017-05-01	24	21.2381	509.714	0.707473	16.9793	10
PT2	PT2C1	RRIC100	d1 ET2.5% 12/y	2017	6	2017-06-01	24	18.4737	443.368	0.615386	14.7693	10	5.35099	34.9065	0.682826
PT2	PT2C1	RRIC100	d1 ET2.5% 12/y	2017	7	2017-07-01	24	19.5	468	0.649574	15.5898	15
PT2	PT2C1	RRIC100	d1 ET2.5% 12/y	2017	8	2017-08-01	24	16.04	384.96	0.534316	12.8236	5	6.31128	29.8735	0.534639	29.3
PT2	PT2C1	RRIC100	d1 ET2.5% 12/y	2017	9	2017-09-01	24	8.31579	199.579	0.277011	6.64827	5	7.3898	31.1268	0.823178	23.56
PT2	PT2C1	RRIC100	d1 ET2.5% 12/y	2017	10	2017-10-01	24	8.73913	209.739	0.291114	6.98672	10	2.94697	25.3229	0.579586	36.6
PT2	PT2C1	RRIC100	d1 ET2.5% 12/y	2017	11	2017-11-01	24	26.3125	631.5	0.876509	21.0362	10	3.82147	15.4137	0.616256	32.8
PT2	PT2C1	RRIC100	d1 ET2.5% 12/y	2017	12	2017-12-01	24	21.3077	511.385	0.709791	17.035	10	3.78443	20.0834	1.0581	33.8
PT2	PT2C1	RRIC100	d1 ET2.5% 12/y	2018	1	2018-01-01	24	44.6667	1072	1.48791	35.7099	15	5.4242	33.2615	0.705322	38.4
PT2	PT2C1	RRIC100	d1 ET2.5% 12/y	2018	2	2018-02-01	24	43.875	1053	1.46154	35.077	15	3.76546	22.9045	0.397486	48.8
PT2	PT2C1	RRIC100	d1 ET2.5% 12/y	2018	3	2018-03-01	24	36.1765	868.235	1.20509	28.9222	25	4.59714	31.1688	0.31551	39.8577
PT2	PT2C1	RRIC100	d1 ET2.5% 12/y	2018	4	2018-04-01	24	34.7619	834.286	1.15797	27.7913	15	7.60038	20.3621	0.224215	40.3941
PT2	PT2C1	RRIC100	d1 ET2.5% 12/y	2018	5	2018-05-01	24	33.0909	794.182	1.10231	26.4554	10	4.1352	19.0965	0.328789	47.4
PT2	PT2C1	RRIC100	d1 ET2.5% 12/y	2018	6	2018-06-01	24	20.375	489	0.678722	16.2893	5	5.39548	16.9332	0.483376	41.2
PT2	PT2C1	RRIC100	d1 ET2.5% 12/y	2018	7	2018-07-01	24	18.5652	445.565	0.618435	14.8424	5	5.25307	14.6845	0.375307	39.2
PT2	PT2C1	RRIC100	d1 ET2.5% 12/y	2018	8	2018-08-01	24	14.6471	351.529	0.487915	11.71	0	9.10954	11.1352	0.39182	29.6
PT2	PT2C1	RRIC100	d1 ET2.5% 12/y	2018	9	2018-09-01	24	18.2	436.8	0.606269	14.5505	0	2.70286	9.63639	0.391513	38.6
PT2	PT2C1	RRIC100	d1 ET2.5% 12/y	2018	10	2018-10-01	24	14.7273	353.455	0.490587	11.7741	5	5.82825	10.8188	0.448529	42.9
PT2	PT2C1	RRIC100	d1 ET2.5% 12/y	2018	11	2018-11-01	24	20.05	481.2	0.667896	16.0295	5	2.24449	12.3523	0.306537	42.2
PT2	PT2C1	RRIC100	d1 ET2.5% 12/y	2018	12	2018-12-01	24	19.75	474	0.657902	15.7896	5	2.11556	17.9165	0.319489	31.8
PT2	PT2C1	RRIC100	d1 ET2.5% 12/y	2019	1	2019-01-01	24	20.4762	491.429	0.682093	16.3702	5
PT2	PT2C1	RRIC100	d1 ET2.5% 12/y	2019	2	2019-02-01	24	21.3684	512.842	0.711814	17.0835	0	1.99431	12.2272	0.364914
PT2	PT2C1	RRIC100	d1 ET2.5% 12/y	2019	3	2019-03-01	24	21.9091	525.818	0.729825	17.5158	0	3.13327	15.7958	0.0940174	31.8
PT2	PT2C10	RRIC100	d1 ET2.5% 12/y	2017	4	2017-04-01	24	9.94118	238.588	0.345873	8.30096	5
PT2	PT2C10	RRIC100	d1 ET2.5% 12/y	2017	5	2017-05-01	24	21.381	513.143	0.743886	17.8533	25
PT2	PT2C10	RRIC100	d1 ET2.5% 12/y	2017	6	2017-06-01	24	18.05	433.2	0.627996	15.0719	5	5.09704	24.4146	0.636882
PT2	PT2C10	RRIC100	d1 ET2.5% 12/y	2017	7	2017-07-01	24	19.7273	473.455	0.686351	16.4724	5
PT2	PT2C10	RRIC100	d1 ET2.5% 12/y	2017	8	2017-08-01	24	14.16	339.84	0.492655	11.8237	5	6.81272	31.8019	0.512101	31.58
PT2	PT2C10	RRIC100	d1 ET2.5% 12/y	2017	9	2017-09-01	24	11.3684	272.842	0.39553	9.49272	5	3.31317	32.0666	0.738021	20.32
PT2	PT2C10	RRIC100	d1 ET2.5% 12/y	2017	10	2017-10-01	24	8.58333	206	0.298631	7.16715	10	2.9231	19.1831	0.435801	37.6
PT2	PT2C10	RRIC100	d1 ET2.5% 12/y	2017	11	2017-11-01	24	25.8125	619.5	0.898069	21.5536	5	5.73942	21.2627	0.759823	34.2
PT2	PT2C10	RRIC100	d1 ET2.5% 12/y	2017	12	2017-12-01	24	29.0588	697.412	1.01101	24.2644	5	2.97006	19.2726	0.874302	29.2
PT2	PT2C10	RRIC100	d1 ET2.5% 12/y	2018	1	2018-01-01	24	43.6667	1048	1.51925	36.462	5	3.83469	36.1516	0.737993	48.4
PT2	PT2C10	RRIC100	d1 ET2.5% 12/y	2018	2	2018-02-01	24	33.875	813	1.17858	28.2859	15	1.96154	22.5146	0.40449	44.8
PT2	PT2C10	RRIC100	d1 ET2.5% 12/y	2018	3	2018-03-01	24	39.6667	952	1.38008	33.122	10	4.64938	22.7829	0.311777	50.2
PT2	PT2C10	RRIC100	d1 ET2.5% 12/y	2018	4	2018-04-01	24	36.7	880.8	1.27687	30.6448	20	6.75335	25.4084	0.31959	46.2
PT2	PT2C10	RRIC100	d1 ET2.5% 12/y	2018	5	2018-05-01	24	33.6818	808.364	1.17186	28.1246	5	10.3865	16.6765	0.355708	49.2
PT2	PT2C10	RRIC100	d1 ET2.5% 12/y	2018	6	2018-06-01	24	20	480	0.69584	16.7002	5	8.21374	9.3159	0.422724	35.6
PT2	PT2C10	RRIC100	d1 ET2.5% 12/y	2018	7	2018-07-01	24	20.4348	490.435	0.710967	17.0632	0	7.57001	14.2766	0.422431	41.6
PT2	PT2C10	RRIC100	d1 ET2.5% 12/y	2018	8	2018-08-01	24	18.4118	441.882	0.640582	15.374	0	7.68618	12.3725	0.294904	29.2
PT2	PT2C10	RRIC100	d1 ET2.5% 12/y	2018	9	2018-09-01	24	13.95	334.8	0.485349	11.6484	5	9.52615	13.1826	0.442803	39
PT2	PT2C10	RRIC100	d1 ET2.5% 12/y	2018	10	2018-10-01	24	21.4545	514.909	0.746447	17.9147	0	5.32965	13.2485	0.448954	37
PT2	PT2C10	RRIC100	d1 ET2.5% 12/y	2018	11	2018-11-01	24	20.9474	502.737	0.728801	17.4912	5	4.05584	9.3542	0.385697	37.8
PT2	PT2C10	RRIC100	d1 ET2.5% 12/y	2018	12	2018-12-01	24	19.2	460.8	0.668007	16.0322	5	2.14941	9.7683	0.325061	48.2
PT2	PT2C10	RRIC100	d1 ET2.5% 12/y	2019	1	2019-01-01	24	25.6667	616	0.892995	21.4319	5
PT2	PT2C10	RRIC100	d1 ET2.5% 12/y	2019	2	2019-02-01	24	28.7895	690.947	1.00164	24.0394	0	2.27178	7.04208	0.328873
PT2	PT2C10	RRIC100	d1 ET2.5% 12/y	2019	3	2019-03-01	24	27.1818	652.364	0.94571	22.697	0	2.86316	14.4816	0.125356	41.6
PT2	PT2C11	RRIC100	d1 ET2.5% 12/y	2017	4	2017-04-01	24	22.4737	539.368	0.718076	17.2338	5
PT2	PT2C11	RRIC100	d1 ET2.5% 12/y	2017	5	2017-05-01	24	30.0952	722.286	0.961598	23.0784	5
PT2	PT2C11	RRIC100	d1 ET2.5% 12/y	2017	6	2017-06-01	24	24.05	577.2	0.768442	18.4426	10	4.38962	21.1835	0.494297
PT2	PT2C11	RRIC100	d1 ET2.5% 12/y	2017	7	2017-07-01	24	20.8636	500.727	0.666632	15.9992	5
PT2	PT2C11	RRIC100	d1 ET2.5% 12/y	2017	8	2017-08-01	24	21.2	508.8	0.677379	16.2571	5	4.3055	26.0166	0.482051	29.12
PT2	PT2C11	RRIC100	d1 ET2.5% 12/y	2017	9	2017-09-01	24	18.7895	450.947	0.600358	14.4086	0
PT2	PT2C11	RRIC100	d1 ET2.5% 12/y	2017	10	2017-10-01	24	15.125	363	0.483272	11.5985	20	1.99248	21.8871	0.74264	43.5897
PT2	PT2C11	RRIC100	d1 ET2.5% 12/y	2017	11	2017-11-01	24	29	696	0.926603	22.2385	5	4.97512	22.9486	0.735444	38.4
PT2	PT2C11	RRIC100	d1 ET2.5% 12/y	2017	12	2017-12-01	24	29.9412	718.588	0.956676	22.9602	5	9.86826	18.4851	1.25515	29.8
PT2	PT2C11	RRIC100	d1 ET2.5% 12/y	2018	1	2018-01-01	24	40.3478	968.348	1.28919	30.9405	5	3.13928	35.5178	0.653431	46.2
PT2	PT2C11	RRIC100	d1 ET2.5% 12/y	2018	2	2018-02-01	24	34.4375	826.5	1.10034	26.4082	5	3.29258	26.0721	0.467527	43.8
PT2	PT2C11	RRIC100	d1 ET2.5% 12/y	2018	3	2018-03-01	24	30.6667	736	0.979857	23.5166	5	4.85834	21.9913	0.457397	48.8
PT2	PT2C11	RRIC100	d1 ET2.5% 12/y	2018	4	2018-04-01	24	38.15	915.6	1.21896	29.2551	10	6.50153	23.617	0.212503	44.4
PT2	PT2C11	RRIC100	d1 ET2.5% 12/y	2018	5	2018-05-01	24	29.7727	714.545	0.951294	22.831	10	10.0177	18.2548	0.365321	46.2
PT2	PT2C11	RRIC100	d1 ET2.5% 12/y	2018	6	2018-06-01	24	20.875	501	0.666995	16.0079	10	6.63774	16.4554	0.450293	40.6
PT2	PT2C11	RRIC100	d1 ET2.5% 12/y	2018	7	2018-07-01	24	21.087	506.087	0.673767	16.1704	5	4.99341	14.4296	0.39382	35.6
PT2	PT2C11	RRIC100	d1 ET2.5% 12/y	2018	8	2018-08-01	24	17.9375	430.5	0.573136	13.7553	5	8.12268	23.692	0.382129	31.4
PT2	PT2C11	RRIC100	d1 ET2.5% 12/y	2018	9	2018-09-01	24	17	408	0.543181	13.0364	10	2.11692	3.13504	0.393223	36.6
PT2	PT2C11	RRIC100	d1 ET2.5% 12/y	2018	10	2018-10-01	24	19.2727	462.545	0.615799	14.7792	7.5	3.95107	19.8723	0.483343	36
PT2	PT2C11	RRIC100	d1 ET2.5% 12/y	2018	11	2018-11-01	24	19.7368	473.684	0.630628	15.1351	10	6.85161	16.3099	0.382329	38.6
PT2	PT2C11	RRIC100	d1 ET2.5% 12/y	2018	12	2018-12-01	24	25.3158	607.579	0.808886	19.4133	10	2.57252	12.0079	0.343636	42.6
PT2	PT2C11	RRIC100	d1 ET2.5% 12/y	2019	1	2019-01-01	24	26.619	638.857	0.850528	20.4127	5
PT2	PT2C11	RRIC100	d1 ET2.5% 12/y	2019	2	2019-02-01	24	25.1176	602.824	0.802555	19.2613	10	1.80355	11.166	0.349897
PT2	PT2C11	RRIC100	d1 ET2.5% 12/y	2019	3	2019-03-01	24	23.7	568.8	0.757259	18.1742	0	4.62788	17.1353	0.299289	33.4
PT2	PT2C12	RRIC100	d1 ET2.5% 12/y	2017	4	2017-04-01	24	15.5	372	0.529856	12.7166	10
PT2	PT2C12	RRIC100	d1 ET2.5% 12/y	2017	5	2017-05-01	24	23.8571	572.571	0.815539	19.5729	10
PT2	PT2C12	RRIC100	d1 ET2.5% 12/y	2017	6	2017-06-01	24	19.7	472.8	0.67343	16.1623	5	7.65463	28.2265	0.532319
PT2	PT2C12	RRIC100	d1 ET2.5% 12/y	2017	7	2017-07-01	24	24.9091	597.818	0.8515	20.436	5
PT2	PT2C12	RRIC100	d1 ET2.5% 12/y	2017	8	2017-08-01	24	19.88	477.12	0.679584	16.31	5	7.17583	25.0186	0.473287	31.44
PT2	PT2C12	RRIC100	d1 ET2.5% 12/y	2017	9	2017-09-01	24	15.9474	382.737	0.545149	13.0836	5	4.10545	33.0065	0.859133	27.28
PT2	PT2C12	RRIC100	d1 ET2.5% 12/y	2017	10	2017-10-01	24	9.08696	218.087	0.310631	7.45515	0	5.52407	22.0303	0.560315	39.4
PT2	PT2C12	RRIC100	d1 ET2.5% 12/y	2017	11	2017-11-01	24	28.8	691.2	0.984507	23.6282	5	3.36001	20.2477	0.608129	42.8
PT2	PT2C12	RRIC100	d1 ET2.5% 12/y	2017	12	2017-12-01	24	28.1765	676.235	0.963193	23.1166	5	6.73054	21.8902	0.988558	33.4
PT2	PT2C12	RRIC100	d1 ET2.5% 12/y	2018	1	2018-01-01	24	48.875	1173	1.67076	40.0982	5	5.14604	35.1882	1.52019	40.8
PT2	PT2C12	RRIC100	d1 ET2.5% 12/y	2018	2	2018-02-01	24	33.4375	802.5	1.14304	27.4329	5	5.11401	24.3665	0.464025	48.2
PT2	PT2C12	RRIC100	d1 ET2.5% 12/y	2018	3	2018-03-01	24	35.5556	853.333	1.21544	29.1706	0	5.25885	27.2851	0.373385	47.8
PT2	PT2C12	RRIC100	d1 ET2.5% 12/y	2018	4	2018-04-01	24	36.619	878.857	1.2518	30.0431	0	6.06657	21.9012	0.234255	49.4
PT2	PT2C12	RRIC100	d1 ET2.5% 12/y	2018	5	2018-05-01	24	31.55	757.2	1.07851	25.8843	0	10.4448	20.6484	0.35763	38.9313
PT2	PT2C12	RRIC100	d1 ET2.5% 12/y	2018	6	2018-06-01	24	21.2	508.8	0.724707	17.393	5	12.2557	20.1181	0.463159	41.8
PT2	PT2C12	RRIC100	d1 ET2.5% 12/y	2018	7	2018-07-01	24	19.4091	465.818	0.663486	15.9237	0	4.11457	26.0293	0.313036	32.6
PT2	PT2C12	RRIC100	d1 ET2.5% 12/y	2018	8	2018-08-01	24	14.4118	345.882	0.492656	11.8237	0	7.95187	10.5561	0.227062	45.4
PT2	PT2C12	RRIC100	d1 ET2.5% 12/y	2018	9	2018-09-01	24	20	480	0.683686	16.4085	10	3.36439	3.26352	0.244482	39.8
PT2	PT2C12	RRIC100	d1 ET2.5% 12/y	2018	10	2018-10-01	24	23.7619	570.286	0.812284	19.4948	0	4.06731	6.52163	0.462891	43.2
PT2	PT2C12	RRIC100	d1 ET2.5% 12/y	2018	11	2018-11-01	24	21.65	519.6	0.74009	17.7622	0	1.83103	13.9114	0.416014	32.4
PT2	PT2C12	RRIC100	d1 ET2.5% 12/y	2018	12	2018-12-01	24	23.55	565.2	0.80504	19.321	0	3.96033	14.581	0.54796	35.1812
PT2	PT2C12	RRIC100	d1 ET2.5% 12/y	2019	1	2019-01-01	24	26.2	628.8	0.895628	21.4951	0
PT2	PT2C12	RRIC100	d1 ET2.5% 12/y	2019	2	2019-02-01	24	25.1053	602.526	0.858206	20.5969	0	3.399	15.3865	0.292832
PT2	PT2C12	RRIC100	d1 ET2.5% 12/y	2019	3	2019-03-01	24	23.1818	556.364	0.792454	19.0189	0	4.1957	18.3737	0.183334	33.6
PT2	PT2C14	RRIC100	d1 ET2.5% 12/y	2017	4	2017-04-01	24	19.1111	458.667	0.647643	15.5434	5
PT2	PT2C14	RRIC100	d1 ET2.5% 12/y	2017	5	2017-05-01	24	27.8095	667.429	0.942418	22.618	15
PT2	PT2C14	RRIC100	d1 ET2.5% 12/y	2017	6	2017-06-01	24	23.05	553.2	0.781126	18.747	5	3.51896	35.4329	0.678074
PT2	PT2C14	RRIC100	d1 ET2.5% 12/y	2017	7	2017-07-01	24	25.1364	603.273	0.851829	20.4439	5
PT2	PT2C14	RRIC100	d1 ET2.5% 12/y	2017	8	2017-08-01	24	18.24	437.76	0.618123	14.835	5	5.58505	24.5111	0.452001	28.28
PT2	PT2C14	RRIC100	d1 ET2.5% 12/y	2017	9	2017-09-01	24	18.7895	450.947	0.636744	15.2818	5	3.78853	34.2044	0.838317	24.46
PT2	PT2C14	RRIC100	d1 ET2.5% 12/y	2017	10	2017-10-01	24	12.3043	295.304	0.416974	10.0074	10	2.5771	16.6858	0.4862	35.7798
PT2	PT2C14	RRIC100	d1 ET2.5% 12/y	2017	11	2017-11-01	24	31.9375	766.5	1.08231	25.9754	5	4.29735	16.8416	0.640635	41
PT2	PT2C14	RRIC100	d1 ET2.5% 12/y	2017	12	2017-12-01	24	40	960	1.35553	32.5328	10	6.13174	23.3264	1.07466	29.6703
PT2	PT2C14	RRIC100	d1 ET2.5% 12/y	2018	1	2018-01-01	24	44.7826	1074.78	1.51761	36.4226	10	4.54997	34.808	1.17233	52.4
PT2	PT2C14	RRIC100	d1 ET2.5% 12/y	2018	2	2018-02-01	24	34.4375	826.5	1.16703	28.0087	5	1.83894	25.7554	0.360714	51
PT2	PT2C14	RRIC100	d1 ET2.5% 12/y	2018	3	2018-03-01	24	48	1152	1.62664	39.0393	5	3.56975	30.402	0.436861	45.2
PT2	PT2C14	RRIC100	d1 ET2.5% 12/y	2018	4	2018-04-01	24	36.8095	883.429	1.24741	29.9379	0	9.06552	27.7045	0.219196	46.4
PT2	PT2C14	RRIC100	d1 ET2.5% 12/y	2018	5	2018-05-01	24	30.9091	741.818	1.04746	25.139	5	9.12462	27.6189	0.380703	49
PT2	PT2C14	RRIC100	d1 ET2.5% 12/y	2018	6	2018-06-01	24	20	480	0.677766	16.2664	0	3.22617	25.8244	0.521972	42.2
PT2	PT2C14	RRIC100	d1 ET2.5% 12/y	2018	7	2018-07-01	24	20.3182	487.636	0.688549	16.5252	0	4.23441	13.9962	0.417382	37.4
PT2	PT2C14	RRIC100	d1 ET2.5% 12/y	2018	8	2018-08-01	24	18.1765	436.235	0.61597	14.7833	0	4.0044	6.10727	0.240907	44
PT2	PT2C14	RRIC100	d1 ET2.5% 12/y	2018	9	2018-09-01	24	21.7368	521.684	0.736625	17.679	5	1.64439	3.39201	0.4069	42.8
PT2	PT2C14	RRIC100	d1 ET2.5% 12/y	2018	10	2018-10-01	24	22.3182	535.636	0.756326	18.1518	2.5	2.94854	7.82241	0.42328	40
PT2	PT2C14	RRIC100	d1 ET2.5% 12/y	2018	11	2018-11-01	24	22.95	550.8	0.777737	18.6657	5	2.48075	8.7066	0.26443	38
PT2	PT2C14	RRIC100	d1 ET2.5% 12/y	2018	12	2018-12-01	24	23.7	568.8	0.803153	19.2757	5	2.30173	10.4354	0.427223	42.4
PT2	PT2C14	RRIC100	d1 ET2.5% 12/y	2019	1	2019-01-01	24	28.381	681.143	0.961783	23.0828	5
PT2	PT2C14	RRIC100	d1 ET2.5% 12/y	2019	2	2019-02-01	24	26	624	0.881096	21.1463	15	5.48002	11.8413	0.345392
PT2	PT2C14	RRIC100	d1 ET2.5% 12/y	2019	3	2019-03-01	24	28.8	691.2	0.975984	23.4236	42.5	8.3734	13.319	0.242878	41
PT2	PT2C15	RRIC100	d1 ET2.5% 12/y	2017	4	2017-04-01	24	13.625	327	0.46678	11.2027	5
PT2	PT2C15	RRIC100	d1 ET2.5% 12/y	2017	5	2017-05-01	24	26.6	638.4	0.911292	21.871	80
PT2	PT2C15	RRIC100	d1 ET2.5% 12/y	2017	6	2017-06-01	24	22.45	538.8	0.769117	18.4588	15	3.50082	23.4344	0.630545
PT2	PT2C15	RRIC100	d1 ET2.5% 12/y	2017	7	2017-07-01	24	15.4762	371.429	0.5302	12.7248	0
PT2	PT2C15	RRIC100	d1 ET2.5% 12/y	2017	8	2017-08-01	24	18.6	446.4	0.637219	15.2933	5	5.37755	41.1395	0.462018	34.06
PT2	PT2C15	RRIC100	d1 ET2.5% 12/y	2017	9	2017-09-01	24	22.2222	533.333	0.761313	18.2715	5	4.65284	37.0425	1.01241	33.7775
PT2	PT2C15	RRIC100	d1 ET2.5% 12/y	2017	10	2017-10-01	24	15.6087	374.609	0.53474	12.8338	25	2.00441	17.7197	0.49954	42.723
PT2	PT2C15	RRIC100	d1 ET2.5% 12/y	2017	11	2017-11-01	24	27.0625	649.5	0.927137	22.2513	20	5.84036	21.5379	0.702938	35.4
PT2	PT2C15	RRIC100	d1 ET2.5% 12/y	2017	12	2017-12-01	24	33.8235	811.765	1.15876	27.8103	85	8.16766	21.1953	0.766671	33.4
PT2	PT2C15	RRIC100	d1 ET2.5% 12/y	2018	1	2018-01-01	24	43.5833	1046	1.49313	35.835	85	5.00695	37.115	1.06279	39.6
PT2	PT2C15	RRIC100	d1 ET2.5% 12/y	2018	2	2018-02-01	24	35.875	861	1.22904	29.4971	80	3.39767	25.3168	0.385228	49.6
PT2	PT2C15	RRIC100	d1 ET2.5% 12/y	2018	3	2018-03-01	24	36.9444	886.667	1.26568	30.3764	75	5.74643	21.1998	0.468598	42.8
PT2	PT2C15	RRIC100	d1 ET2.5% 12/y	2018	4	2018-04-01	24	35.5714	853.714	1.21864	29.2475	5	9.22577	25.9383	0.244294	42.2
PT2	PT2C15	RRIC100	d1 ET2.5% 12/y	2018	5	2018-05-01	24	32.5	780	1.11342	26.7221	5	5.41653	22.5949	0.440308	40.4
PT2	PT2C15	RRIC100	d1 ET2.5% 12/y	2018	6	2018-06-01	24	21.6875	520.5	0.742994	17.8319	5	5.08028	22.9315	0.433752	45.6
PT2	PT2C15	RRIC100	d1 ET2.5% 12/y	2018	7	2018-07-01	24	19.087	458.087	0.653902	15.6936	5	5.61259	15.8317	0.373624	40.2
PT2	PT2C15	RRIC100	d1 ET2.5% 12/y	2018	8	2018-08-01	24	19.3529	464.471	0.663014	15.9123	5	4.13725	6.47581	0.26029	47.1132
PT2	PT2C15	RRIC100	d1 ET2.5% 12/y	2018	9	2018-09-01	24	14	336	0.479627	11.5111	10	8.7323	4.3685	0.206869	37
PT2	PT2C15	RRIC100	d1 ET2.5% 12/y	2018	10	2018-10-01	24	19.35	464.4	0.662913	15.9099	95	3.81019	7.24422	0.385861	36.3
PT2	PT2C15	RRIC100	d1 ET2.5% 12/y	2018	11	2018-11-01	24	20	480	0.685182	16.4444	90	3.87864	4.77304	0.306537	35.6
PT2	PT2C15	RRIC100	d1 ET2.5% 12/y	2018	12	2018-12-01	24	26.1053	626.526	0.894343	21.4642	90	2.52175	6.36131	0.466231	34.8
PT2	PT2C15	RRIC100	d1 ET2.5% 12/y	2019	1	2019-01-01	24	30.55	733.2	1.04662	25.1188	80
PT2	PT2C15	RRIC100	d1 ET2.5% 12/y	2019	2	2019-02-01	24	28.6111	686.667	0.980191	23.5246	25	1.99431	6.41505	0.364914
PT2	PT2C15	RRIC100	d1 ET2.5% 12/y	2019	3	2019-03-01	24	23.7	568.8	0.81194	19.4866	22.5	6.19451	13.4959	0.225642	42.6
PT2	PT2C16	RRIC100	d1 ET2.5% 12/y	2017	4	2017-04-01	24	16.3684	392.842	0.55711	13.3706	5
PT2	PT2C16	RRIC100	d1 ET2.5% 12/y	2017	5	2017-05-01	24	23.2857	558.857	0.792545	19.0211	10
PT2	PT2C16	RRIC100	d1 ET2.5% 12/y	2017	6	2017-06-01	24	12.7	304.8	0.432253	10.3741	5	3.75476	31.8025	0.781052
PT2	PT2C16	RRIC100	d1 ET2.5% 12/y	2017	7	2017-07-01	24	13.9	333.6	0.473096	11.3543	0
PT2	PT2C16	RRIC100	d1 ET2.5% 12/y	2017	8	2017-08-01	24	15.04	360.96	0.511896	12.2855	0	3.56198	27.8436	0.380633	33.24
PT2	PT2C16	RRIC100	d1 ET2.5% 12/y	2017	9	2017-09-01	24	15.1111	362.667	0.514317	12.3436	5	3.19793	34.3703	0.955643	32.3965
PT2	PT2C16	RRIC100	d1 ET2.5% 12/y	2017	10	2017-10-01	24	16.5455	397.091	0.563135	13.5153	15	1.81352	31.256	0.653701	43.9516
PT2	PT2C16	RRIC100	d1 ET2.5% 12/y	2017	11	2017-11-01	24	26.9375	646.5	0.916836	22.0041	10	4.75881	21.7272	0.631154	37.2
PT2	PT2C16	RRIC100	d1 ET2.5% 12/y	2017	12	2017-12-01	24	33.1176	794.824	1.12718	27.0523	15	5.48503	24.7162	0.985246	27.6
PT2	PT2C16	RRIC100	d1 ET2.5% 12/y	2018	1	2018-01-01	24	36.3043	871.304	1.23564	29.6554	5	5.16591	37.7488	0.960929	41
PT2	PT2C16	RRIC100	d1 ET2.5% 12/y	2018	2	2018-02-01	24	27.6875	664.5	0.942362	22.6167	10	3.36264	23.9766	0.474531	47.4
PT2	PT2C16	RRIC100	d1 ET2.5% 12/y	2018	3	2018-03-01	24	31.7778	762.667	1.08158	25.9579	5	5.17178	22.4119	0.492868	49
PT2	PT2C16	RRIC100	d1 ET2.5% 12/y	2018	4	2018-04-01	24	32.25	774	1.09765	26.3436	5	8.47031	30.7828	0.242621	34.7107
PT2	PT2C16	RRIC100	d1 ET2.5% 12/y	2018	5	2018-05-01	24	29.9091	717.818	1.01798	24.4314	5	3.97989	28.7499	0.390317	35.2
PT2	PT2C16	RRIC100	d1 ET2.5% 12/y	2018	6	2018-06-01	24	21.5	516	0.731767	17.5624	0	3.83802	20.2774	0.549541	38.8
PT2	PT2C16	RRIC100	d1 ET2.5% 12/y	2018	7	2018-07-01	24	18.9565	454.957	0.645198	15.4847	0	3.23573	13.2314	0.408967	49
PT2	PT2C16	RRIC100	d1 ET2.5% 12/y	2018	8	2018-08-01	24	14.9375	358.5	0.508408	12.2018	0	4.91536	4.68575	0.329517	41.5254
PT2	PT2C16	RRIC100	d1 ET2.5% 12/y	2018	9	2018-09-01	24	18	432	0.612642	14.7034	20	8.46769	4.39419	0.367578	39.6
PT2	PT2C16	RRIC100	d1 ET2.5% 12/y	2018	10	2018-10-01	24	19.5909	470.182	0.66679	16.0029	7.5	5.70041	8.56717	0.398188	37.6
PT2	PT2C16	RRIC100	d1 ET2.5% 12/y	2018	11	2018-11-01	24	18.6	446.4	0.633063	15.1935	0	3.64238	6.9317	0.321695	42.8
PT2	PT2C16	RRIC100	d1 ET2.5% 12/y	2018	12	2018-12-01	24	24.9	597.6	0.847488	20.3397	0	2.67407	8.60087	0.469946	41.2
PT2	PT2C16	RRIC100	d1 ET2.5% 12/y	2019	1	2019-01-01	24	26	624	0.884927	21.2383	0
PT2	PT2C16	RRIC100	d1 ET2.5% 12/y	2019	2	2019-02-01	24	24.4737	587.368	0.832978	19.9915	0	2.35849	9.86374	0.327372
PT2	PT2C16	RRIC100	d1 ET2.5% 12/y	2019	3	2019-03-01	24	23.7273	569.455	0.807573	19.3818	0	6.57267	23.6052	0.293021	45.4
PT2	PT2C17	RRIC100	d1 ET2.5% 12/y	2017	4	2017-04-01	24	15.7222	377.333	0.514965	12.3592	5
PT2	PT2C17	RRIC100	d1 ET2.5% 12/y	2017	5	2017-05-01	24	19.2381	461.714	0.630124	15.123	10
PT2	PT2C17	RRIC100	d1 ET2.5% 12/y	2017	6	2017-06-01	24	16.95	406.8	0.55518	13.3243	5	4.57101	5.88129	0.768378
PT2	PT2C17	RRIC100	d1 ET2.5% 12/y	2017	7	2017-07-01	24	18.2222	437.333	0.59685	14.3244	0
PT2	PT2C17	RRIC100	d1 ET2.5% 12/y	2017	8	2017-08-01	24	13.48	323.52	0.441524	10.5966	0	7.41791	31.971	0.384389	29
PT2	PT2C17	RRIC100	d1 ET2.5% 12/y	2017	9	2017-09-01	24	12.1053	290.526	0.396496	9.51589	5	7.3754	22.4466	0.766407	23.76
PT2	PT2C17	RRIC100	d1 ET2.5% 12/y	2017	10	2017-10-01	24	8.17391	196.174	0.267728	6.42548	5	3.78214	21.8235	0.668525	36.2
PT2	PT2C17	RRIC100	d1 ET2.5% 12/y	2017	11	2017-11-01	24	22.1875	532.5	0.726729	17.4415	5	1.57185	26.716	0.632508	38.6
PT2	PT2C17	RRIC100	d1 ET2.5% 12/y	2017	12	2017-12-01	24	31.1176	746.824	1.01923	24.4614	5	7.01796	14.1765	0.779918	29.6
PT2	PT2C17	RRIC100	d1 ET2.5% 12/y	2018	1	2018-01-01	24	41.6818	1000.36	1.36525	32.7659	10	5.44407	29.8644	1.74697	48.8
PT2	PT2C17	RRIC100	d1 ET2.5% 12/y	2018	2	2018-02-01	24	36.875	885	1.2078	28.9873	15	3.41518	25.463	0.464025	46.6
PT2	PT2C17	RRIC100	d1 ET2.5% 12/y	2018	3	2018-03-01	24	37.9444	910.667	1.24283	29.828	10	5.3285	28.0767	0.457397	43.8
PT2	PT2C17	RRIC100	d1 ET2.5% 12/y	2018	4	2018-04-01	24	36.6667	880	1.20098	28.8235	5	7.37146	21.7246	0.175691	40.8
PT2	PT2C17	RRIC100	d1 ET2.5% 12/y	2018	5	2018-05-01	24	28.7619	690.286	0.942067	22.6096	5	6.65903	22.8053	0.405699	41.4
PT2	PT2C17	RRIC100	d1 ET2.5% 12/y	2018	6	2018-06-01	24	20.125	483	0.659174	15.8202	5	3.26325	19.1626	0.455807	32.6
PT2	PT2C17	RRIC100	d1 ET2.5% 12/y	2018	7	2018-07-01	24	20.2174	485.217	0.6622	15.8928	5	3.75504	10.8604	0.350062	45.4
PT2	PT2C17	RRIC100	d1 ET2.5% 12/y	2018	8	2018-08-01	24	15.4118	369.882	0.504797	12.1151	0	10.9125	6.10727	0.279674	41.2
PT2	PT2C17	RRIC100	d1 ET2.5% 12/y	2018	9	2018-09-01	24	16.15	387.6	0.528977	12.6954	10	12.1345	10.0475	0.463319	43.6
PT2	PT2C17	RRIC100	d1 ET2.5% 12/y	2018	10	2018-10-01	24	19.3182	463.636	0.632747	15.1859	0	2.66327	6.02471	0.406314	42.2
PT2	PT2C17	RRIC100	d1 ET2.5% 12/y	2018	11	2018-11-01	24	17	408	0.556818	13.3636	5	3.72113	9.80992	0.365486	32.8
PT2	PT2C17	RRIC100	d1 ET2.5% 12/y	2018	12	2018-12-01	24	22.5	540	0.736965	17.6872	5	2.69099	8.76765	0.345494	42.8
PT2	PT2C17	RRIC100	d1 ET2.5% 12/y	2019	1	2019-01-01	24	24.3333	584	0.797014	19.1283	5
PT2	PT2C17	RRIC100	d1 ET2.5% 12/y	2019	2	2019-02-01	24	23.2105	557.053	0.760237	18.2457	0	2.42786	10.8766	0.402457
PT2	PT2C17	RRIC100	d1 ET2.5% 12/y	2019	3	2019-03-01	24	23.2727	558.545	0.762274	18.2946	2.5	4.60987	19.2582	0.177066	39.2
PT2	PT2C2	RRIC100	d1 ET2.5% 12/y	2017	4	2017-04-01	24	18.2632	438.316	0.555214	13.3251	10
PT2	PT2C2	RRIC100	d1 ET2.5% 12/y	2017	5	2017-05-01	24	22.7	544.8	0.690098	16.5623	40
PT2	PT2C2	RRIC100	d1 ET2.5% 12/y	2017	6	2017-06-01	24	28.6	686.4	0.869462	20.8671	10	6.82024	31.4213	0.719265
PT2	PT2C2	RRIC100	d1 ET2.5% 12/y	2017	7	2017-07-01	24	29.4091	705.818	0.894059	21.4574	15
PT2	PT2C2	RRIC100	d1 ET2.5% 12/y	2017	8	2017-08-01	24	23.4	561.6	0.711378	17.0731	15	5.75796	17.9647	0.550916	33.4
PT2	PT2C2	RRIC100	d1 ET2.5% 12/y	2017	9	2017-09-01	24	23.5263	564.632	0.715218	17.1652	5	4.43676	18.3738	0.764514	26.46
PT2	PT2C2	RRIC100	d1 ET2.5% 12/y	2017	10	2017-10-01	24	15.6818	376.364	0.47674	11.4417	10	3.20945	26.2932	0.677418	42.8
PT2	PT2C2	RRIC100	d1 ET2.5% 12/y	2017	11	2017-11-01	24	35.25	846	1.07163	25.7191	10	5.26354	16.9448	0.832961	36.2
PT2	PT2C2	RRIC100	d1 ET2.5% 12/y	2017	12	2017-12-01	24	36.2308	869.538	1.10144	26.4347	15	2.99401	18.3461	0.914043	34.8
PT2	PT2C2	RRIC100	d1 ET2.5% 12/y	2018	1	2018-01-01	24	55.4167	1330	1.68471	40.433	5	3.81482	37.8502	0.563104	41.6
PT2	PT2C2	RRIC100	d1 ET2.5% 12/y	2018	2	2018-02-01	24	46.0625	1105.5	1.40034	33.6081	15	2.85474	22.9776	0.535817	41.4
PT2	PT2C2	RRIC100	d1 ET2.5% 12/y	2018	3	2018-03-01	24	41	984	1.24643	29.9144	5	4.35335	19.3445	0.33978	40.6
PT2	PT2C2	RRIC100	d1 ET2.5% 12/y	2018	4	2018-04-01	24	43.85	1052.4	1.33307	31.9938	10	7.37146	24.0207	0.292818	37
PT2	PT2C2	RRIC100	d1 ET2.5% 12/y	2018	5	2018-05-01	24	34.7143	833.143	1.05534	25.3282	5	5.99895	21.5427	0.328789	49.2
PT2	PT2C2	RRIC100	d1 ET2.5% 12/y	2018	6	2018-06-01	24	20.4375	490.5	0.621316	14.9116	5	9.12226	16.6147	0.396993	43.6
PT2	PT2C2	RRIC100	d1 ET2.5% 12/y	2018	7	2018-07-01	24	18.8261	451.826	0.572328	13.7359	5	11.0254	14.608	0.366892	37.4
PT2	PT2C2	RRIC100	d1 ET2.5% 12/y	2018	8	2018-08-01	24	16.3125	391.5	0.495913	11.9019	0	7.76209	10.2929	0.294904	30.8
PT2	PT2C2	RRIC100	d1 ET2.5% 12/y	2018	9	2018-09-01	24	22.2	532.8	0.674897	16.1975	5	2.72176	11.0497	0.280385	36.4
PT2	PT2C2	RRIC100	d1 ET2.5% 12/y	2018	10	2018-10-01	24	22.2381	533.714	0.676056	16.2253	0	5.66419	12.1526	0.36744	39.1
PT2	PT2C2	RRIC100	d1 ET2.5% 12/y	2018	11	2018-11-01	24	22.2632	534.316	0.676817	16.2436	5	4.78431	11.7767	0.277904	34.4
PT2	PT2C2	RRIC100	d1 ET2.5% 12/y	2018	12	2018-12-01	24	24.6316	591.158	0.748819	17.9717	5	2.06479	14.7478	0.310201	33.6
PT2	PT2C2	RRIC100	d1 ET2.5% 12/y	2019	1	2019-01-01	24	22.7143	545.143	0.690532	16.5728	5
PT2	PT2C2	RRIC100	d1 ET2.5% 12/y	2019	2	2019-02-01	24	26.0556	625.333	0.792109	19.0106	0	2.27178	12.7577	0.324368
PT2	PT2C2	RRIC100	d1 ET2.5% 12/y	2019	3	2019-03-01	24	23.3	559.2	0.708338	17.0001	2.5	3.60146	13.5717	0.162963	32.6
PT2	PT2C3	RRIC100	d1 ET2.5% 12/y	2017	4	2017-04-01	24	16.8125	403.5	0.56005	13.4412	10
PT2	PT2C3	RRIC100	d1 ET2.5% 12/y	2017	5	2017-05-01	24	24.9048	597.714	0.829615	19.9108	10
PT2	PT2C3	RRIC100	d1 ET2.5% 12/y	2017	6	2017-06-01	24	21.4211	514.105	0.713567	17.1256	5	4.80682	14.6488	0.630545
PT2	PT2C3	RRIC100	d1 ET2.5% 12/y	2017	7	2017-07-01	24	23.9091	573.818	0.796448	19.1147	5
PT2	PT2C3	RRIC100	d1 ET2.5% 12/y	2017	8	2017-08-01	24	15	360	0.499672	11.9921	5	7.34875	18.7936	0.628545	31.1
PT2	PT2C3	RRIC100	d1 ET2.5% 12/y	2017	9	2017-09-01	24	10.5263	252.632	0.350647	8.41554	5	6.29502	39.8253	1.07675	25.86
PT2	PT2C3	RRIC100	d1 ET2.5% 12/y	2017	10	2017-10-01	24	9.70833	233	0.323399	7.76158	5	4.04462	13.1227	0.572174	39.2
PT2	PT2C3	RRIC100	d1 ET2.5% 12/y	2017	11	2017-11-01	24	19	456	0.632918	15.19	5	5.92689	16.6007	0.757114	36.4
PT2	PT2C3	RRIC100	d1 ET2.5% 12/y	2017	12	2017-12-01	24	27.7059	664.941	0.922924	22.1502	5	3.4491	18.5082	0.760047	29.8
PT2	PT2C3	RRIC100	d1 ET2.5% 12/y	2018	1	2018-01-01	24	40.9167	982	1.363	32.7119	5	5.08643	34.6812	1.00321	43.2
PT2	PT2C3	RRIC100	d1 ET2.5% 12/y	2018	2	2018-02-01	24	28.1333	675.2	0.937163	22.4919	5	2.59203	17.8363	0.357212	46.6
PT2	PT2C3	RRIC100	d1 ET2.5% 12/y	2018	3	2018-03-01	24	39.7778	954.667	1.32506	31.8014	5	5.58971	24.9351	0.461131	49
PT2	PT2C3	RRIC100	d1 ET2.5% 12/y	2018	4	2018-04-01	24	34.1905	820.571	1.13894	27.3345	5	10.9885	26.4429	0.215849	37.3626
PT2	PT2C3	RRIC100	d1 ET2.5% 12/y	2018	5	2018-05-01	24	35.2727	846.545	1.17499	28.1997	0	7.64915	23.7785	0.348017	45.4
PT2	PT2C3	RRIC100	d1 ET2.5% 12/y	2018	6	2018-06-01	24	22	528	0.732853	17.5885	5	5.78485	22.3476	0.41721	38.4
PT2	PT2C3	RRIC100	d1 ET2.5% 12/y	2018	7	2018-07-01	24	18.7826	450.783	0.625677	15.0162	0	5.19315	21.2365	0.398869	36.2
PT2	PT2C3	RRIC100	d1 ET2.5% 12/y	2018	8	2018-08-01	24	14.0588	337.412	0.46832	11.2397	0	12.4307	15.3208	0.36413	31.4
PT2	PT2C3	RRIC100	d1 ET2.5% 12/y	2018	9	2018-09-01	24	14.8	355.2	0.49301	11.8322	0	12.4936	8.99396	0.444513	39.2
PT2	PT2C3	RRIC100	d1 ET2.5% 12/y	2018	10	2018-10-01	24	22.7727	546.545	0.758594	18.2062	2.5	14.3522	15.824	0.502059	40.1
PT2	PT2C3	RRIC100	d1 ET2.5% 12/y	2018	11	2018-11-01	24	24.2222	581.333	0.806878	19.3651	5	5.74905	15.6863	0.266114	37.2
PT2	PT2C3	RRIC100	d1 ET2.5% 12/y	2018	12	2018-12-01	24	24.2	580.8	0.806138	19.3473	5	3.57107	14.0092	0.326919	40.6
PT2	PT2C3	RRIC100	d1 ET2.5% 12/y	2019	1	2019-01-01	24	24.381	585.143	0.812166	19.492	0
PT2	PT2C3	RRIC100	d1 ET2.5% 12/y	2019	2	2019-02-01	24	27.9474	670.737	0.930969	22.3432	0	1.87292	10.4908	0.286826
PT2	PT2C3	RRIC100	d1 ET2.5% 12/y	2019	3	2019-03-01	24	26.3636	632.727	0.878212	21.0771	0	4.10567	20.6988	0.172365	30.8
PT2	PT2C4	RRIC100	d1 ET2.5% 12/y	2017	4	2017-04-01	24	19.5789	469.895	0.598703	14.3689	5
PT2	PT2C4	RRIC100	d1 ET2.5% 12/y	2017	5	2017-05-01	24	28.5714	685.714	0.873683	20.9684	15
PT2	PT2C4	RRIC100	d1 ET2.5% 12/y	2017	6	2017-06-01	24	23.6	566.4	0.721662	17.3199	5	2.35806	30.4774	0.651141
PT2	PT2C4	RRIC100	d1 ET2.5% 12/y	2017	7	2017-07-01	24	21.1364	507.273	0.646327	15.5118	0
PT2	PT2C4	RRIC100	d1 ET2.5% 12/y	2017	8	2017-08-01	24	21.44	514.56	0.655612	15.7347	5	4.91069	22.6842	0.416943	28.22
PT2	PT2C4	RRIC100	d1 ET2.5% 12/y	2017	9	2017-09-01	24	15.6316	375.158	0.477997	11.4719	5	4.79689	30.15	0.912119	34.0009
PT2	PT2C4	RRIC100	d1 ET2.5% 12/y	2017	10	2017-10-01	24	15.6818	376.364	0.479533	11.5088	5	1.80159	21.0759	0.554386	39.8
PT2	PT2C4	RRIC100	d1 ET2.5% 12/y	2017	11	2017-11-01	24	32.375	777	0.989992	23.7598	10	5.84036	17.9769	0.58375	37.6
PT2	PT2C4	RRIC100	d1 ET2.5% 12/y	2017	12	2017-12-01	24	33.8824	813.176	1.03609	24.8661	10	2.8982	18.0913	0.928946	32.2
PT2	PT2C4	RRIC100	d1 ET2.5% 12/y	2018	1	2018-01-01	24	48.9167	1174	1.49582	35.8996	15	3.81482	38.3065	0.734149	47.8
PT2	PT2C4	RRIC100	d1 ET2.5% 12/y	2018	2	2018-02-01	24	35.3125	847.5	1.07982	25.9156	15	3.38015	23.6355	0.385228	49
PT2	PT2C4	RRIC100	d1 ET2.5% 12/y	2018	3	2018-03-01	24	49.7059	1192.94	1.51995	36.4788	15	3.53492	26.4688	0.425659	38.9578
PT2	PT2C4	RRIC100	d1 ET2.5% 12/y	2018	4	2018-04-01	24	37.381	897.143	1.14307	27.4337	5	5.63161	22.2545	0.245967	39.2523
PT2	PT2C4	RRIC100	d1 ET2.5% 12/y	2018	5	2018-05-01	24	33.6818	808.364	1.02995	24.7189	5	5.53301	18.0443	0.407622	43.2
PT2	PT2C4	RRIC100	d1 ET2.5% 12/y	2018	6	2018-06-01	24	21.5	516	0.657447	15.7787	5	3.87511	16.3758	0.47051	32.6
PT2	PT2C4	RRIC100	d1 ET2.5% 12/y	2018	7	2018-07-01	24	18.0455	433.091	0.55181	13.2434	5	5.79235	16.4691	0.328183	40.6
PT2	PT2C4	RRIC100	d1 ET2.5% 12/y	2018	8	2018-08-01	24	22.1176	530.824	0.676334	16.232	0	4.47886	15.1629	0.311518	29.3144
PT2	PT2C4	RRIC100	d1 ET2.5% 12/y	2018	9	2018-09-01	24	22.15	531.6	0.677323	16.2558	5	4.25275	15.8808	0.352191	40.6
PT2	PT2C4	RRIC100	d1 ET2.5% 12/y	2018	10	2018-10-01	24	23.4762	563.429	0.717876	17.229	0	6.60011	12.4525	0.404711	41.5
PT2	PT2C4	RRIC100	d1 ET2.5% 12/y	2018	11	2018-11-01	24	21.95	526.8	0.671207	16.109	0	2.18543	12.4483	0.330116	34.6
PT2	PT2C4	RRIC100	d1 ET2.5% 12/y	2018	12	2018-12-01	24	26.05	625.2	0.796581	19.1179	0	2.31865	11.5075	0.336206	36.8
PT2	PT2C4	RRIC100	d1 ET2.5% 12/y	2019	1	2019-01-01	24	27.4286	658.286	0.838736	20.1297	0
PT2	PT2C4	RRIC100	d1 ET2.5% 12/y	2019	2	2019-02-01	24	26.7895	642.947	0.819193	19.6606	0	1.43937	12.7336	0.400955
PT2	PT2C4	RRIC100	d1 ET2.5% 12/y	2019	3	2019-03-01	24	24.6	590.4	0.752241	18.0538	5	2.79113	17.7418	0.16453	36.8
PT2	PT2C6	RRIC100	d1 ET2.5% 12/y	2017	4	2017-04-01	24	19.4737	467.368	0.608559	14.6054	5
PT2	PT2C6	RRIC100	d1 ET2.5% 12/y	2017	5	2017-05-01	24	28.45	682.8	0.889071	21.3377	10
PT2	PT2C6	RRIC100	d1 ET2.5% 12/y	2017	6	2017-06-01	24	19.8	475.2	0.618756	14.8501	5	4.08126	23.3073	0.586185
PT2	PT2C6	RRIC100	d1 ET2.5% 12/y	2017	7	2017-07-01	24	30.0909	722.182	0.94035	22.5684	5
PT2	PT2C6	RRIC100	d1 ET2.5% 12/y	2017	8	2017-08-01	24	18.24	437.76	0.570006	13.6801	10	6.53606	19.4702	0.479547	32.08
PT2	PT2C6	RRIC100	d1 ET2.5% 12/y	2017	9	2017-09-01	24	15	360	0.468755	11.2501	5	9.20484	35.6419	0.815608	29.18
PT2	PT2C6	RRIC100	d1 ET2.5% 12/y	2017	10	2017-10-01	24	12.1364	291.273	0.379265	9.10236	15	3.92531	24.8298	0.584032	61.7647
PT2	PT2C6	RRIC100	d1 ET2.5% 12/y	2017	11	2017-11-01	24	37.875	909	1.18361	28.4065	5	4.12431	19.9725	0.828898	33
PT2	PT2C6	RRIC100	d1 ET2.5% 12/y	2017	12	2017-12-01	24	36	864	1.12501	27.0003	5	3.61677	16.8404	0.760047	33.4
PT2	PT2C6	RRIC100	d1 ET2.5% 12/y	2018	1	2018-01-01	24	56.9583	1367	1.77997	42.7192	10	5.82158	36.3291	1.3453	47.4
PT2	PT2C6	RRIC100	d1 ET2.5% 12/y	2018	2	2018-02-01	24	41.8125	1003.5	1.30665	31.3597	5	2.66209	19.6394	0.351959	41.4
PT2	PT2C6	RRIC100	d1 ET2.5% 12/y	2018	3	2018-03-01	24	45.7778	1098.67	1.43057	34.3337	5	4.77127	25.7514	0.321111	40.2
PT2	PT2C6	RRIC100	d1 ET2.5% 12/y	2018	4	2018-04-01	24	43.15	1035.6	1.34845	32.3628	0	7.30278	18.6715	0.189077	38.5113
PT2	PT2C6	RRIC100	d1 ET2.5% 12/y	2018	5	2018-05-01	24	30.7727	738.545	0.961657	23.0798	0	5.57184	17.0448	0.313407	48.2
PT2	PT2C6	RRIC100	d1 ET2.5% 12/y	2018	6	2018-06-01	24	20.625	495	0.644538	15.4689	5	9.40038	25.0547	0.441103	37.8
PT2	PT2C6	RRIC100	d1 ET2.5% 12/y	2018	7	2018-07-01	24	21.3913	513.391	0.668485	16.0436	5	4.0946	13.8942	0.351745	36
PT2	PT2C6	RRIC100	d1 ET2.5% 12/y	2018	8	2018-08-01	24	16.7647	402.353	0.523902	12.5737	5	6.30077	5.71241	0.29075	39.2
PT2	PT2C6	RRIC100	d1 ET2.5% 12/y	2018	9	2018-09-01	24	23.7	568.8	0.740632	17.7752	15	1.85231	2.5954	0.246192	34.8
PT2	PT2C6	RRIC100	d1 ET2.5% 12/y	2018	10	2018-10-01	24	23.1905	556.571	0.724709	17.393	5	3.66909	10.5647	0.380775	40.1
PT2	PT2C6	RRIC100	d1 ET2.5% 12/y	2018	11	2018-11-01	24	22.75	546	0.710944	17.0627	10	2.402	14.3431	0.370539	37.2
PT2	PT2C6	RRIC100	d1 ET2.5% 12/y	2018	12	2018-12-01	24	22.95	550.8	0.717195	17.2127	10	2.38635	13.2706	0.434653	34.4
PT2	PT2C6	RRIC100	d1 ET2.5% 12/y	2019	1	2019-01-01	24	23.95	574.8	0.748445	17.9627	5
PT2	PT2C6	RRIC100	d1 ET2.5% 12/y	2019	2	2019-02-01	24	28.0526	673.263	0.876653	21.0397	5	2.93077	12.7336	0.364914
PT2	PT2C6	RRIC100	d1 ET2.5% 12/y	2019	3	2019-03-01	24	25.9091	621.818	0.809667	19.432	22.5	6.57267	17.944	0.139459	33.4
PT2	PT2C7	RRIC100	d1 ET2.5% 12/y	2017	4	2017-04-01	24	16.7895	402.947	0.570201	13.6848	15
PT2	PT2C7	RRIC100	d1 ET2.5% 12/y	2017	5	2017-05-01	24	22.2381	533.714	0.755246	18.1259	15
PT2	PT2C7	RRIC100	d1 ET2.5% 12/y	2017	6	2017-06-01	24	18.7895	450.947	0.638125	15.315	5	6.5663	21.002	0.652725
PT2	PT2C7	RRIC100	d1 ET2.5% 12/y	2017	7	2017-07-01	24	22.5	540	0.764141	18.3394	20
PT2	PT2C7	RRIC100	d1 ET2.5% 12/y	2017	8	2017-08-01	24	14.96	359.04	0.508069	12.1937	20	5.42943	19.318	0.467026	31.76
PT2	PT2C7	RRIC100	d1 ET2.5% 12/y	2017	9	2017-09-01	24	17.2632	414.316	0.586288	14.0709	10	6.12215	24.1606	0.96132	26.6
PT2	PT2C7	RRIC100	d1 ET2.5% 12/y	2017	10	2017-10-01	24	13.2083	317	0.448579	10.7659	20	2.85152	25.5297	0.589962	36.6
PT2	PT2C7	RRIC100	d1 ET2.5% 12/y	2017	11	2017-11-01	24	25.4375	610.5	0.863904	20.7337	15	7.68621	20.7982	0.876302	38.4
PT2	PT2C7	RRIC100	d1 ET2.5% 12/y	2017	12	2017-12-01	24	31.7647	762.353	1.07879	25.8909	5	4.91018	24.2066	0.816347	31.1213
PT2	PT2C7	RRIC100	d1 ET2.5% 12/y	2018	1	2018-01-01	24	31.6667	760	1.07546	25.811	10	3.33797	34.2502	0.599619	48.6
PT2	PT2C7	RRIC100	d1 ET2.5% 12/y	2018	2	2018-02-01	24	36.8125	883.5	1.25022	30.0053	5	4.02816	25.4873	0.425502	49.6
PT2	PT2C7	RRIC100	d1 ET2.5% 12/y	2018	3	2018-03-01	24	37.8235	907.765	1.28456	30.8294	15	3.69164	30.9462	0.418191	36.2637
PT2	PT2C7	RRIC100	d1 ET2.5% 12/y	2018	4	2018-04-01	24	32.3333	776	1.0981	26.3544	20	6.50153	26.8214	0.237601	43.2
PT2	PT2C7	RRIC100	d1 ET2.5% 12/y	2018	5	2018-05-01	24	29.7143	713.143	1.00915	24.2196	10	5.74657	25.7513	0.394163	39.6
PT2	PT2C7	RRIC100	d1 ET2.5% 12/y	2018	6	2018-06-01	24	21.625	519	0.734425	17.6262	5	3.70824	13.0847	0.437428	39.2
PT2	PT2C7	RRIC100	d1 ET2.5% 12/y	2018	7	2018-07-01	24	20.5	492	0.696218	16.7092	5	2.93612	17.0809	0.432529	33
PT2	PT2C7	RRIC100	d1 ET2.5% 12/y	2018	8	2018-08-01	24	14.6471	351.529	0.497441	11.9386	5	7.70515	6.18625	0.256137	46.2
PT2	PT2C7	RRIC100	d1 ET2.5% 12/y	2018	9	2018-09-01	24	22.45	538.8	0.762443	18.2986	20	3.00527	6.47565	0.400062	37.2
PT2	PT2C7	RRIC100	d1 ET2.5% 12/y	2018	10	2018-10-01	24	22.1364	531.273	0.751791	18.043	90	5.06751	10.0995	0.501753	41
PT2	PT2C7	RRIC100	d1 ET2.5% 12/y	2018	11	2018-11-01	24	22.35	536.4	0.759047	18.2171	25	4.15428	11.321	0.373907	42.6
PT2	PT2C7	RRIC100	d1 ET2.5% 12/y	2018	12	2018-12-01	24	26.5263	636.632	0.900882	21.6212	25	0.846224	12.2699	0.390074	40.6
PT2	PT2C7	RRIC100	d1 ET2.5% 12/y	2019	1	2019-01-01	24	25.75	618	0.874517	20.9884	20
PT2	PT2C7	RRIC100	d1 ET2.5% 12/y	2019	2	2019-02-01	24	25.1667	604	0.854706	20.5129	0	2.94811	10.8525	0.358907
PT2	PT2C7	RRIC100	d1 ET2.5% 12/y	2019	3	2019-03-01	24	23.1818	556.364	0.787297	18.8951	0	3.9436	17.4891	0.189602	40.6
PT2	PT2C8	RRIC100	d1 ET2.5% 12/y	2017	4	2017-04-01	24	18.0526	433.263	0.628087	15.0741	10
PT2	PT2C8	RRIC100	d1 ET2.5% 12/y	2017	5	2017-05-01	24	22.7619	546.286	0.791932	19.0064	10
PT2	PT2C8	RRIC100	d1 ET2.5% 12/y	2017	6	2017-06-01	24	34.2	820.8	1.18989	28.5573	5	5.22402	20.5663	0.617871
PT2	PT2C8	RRIC100	d1 ET2.5% 12/y	2017	7	2017-07-01	24	22.9545	550.909	0.798635	19.1672	5
PT2	PT2C8	RRIC100	d1 ET2.5% 12/y	2017	8	2017-08-01	24	17.04	408.96	0.592856	14.2285	5	7.95394	18.1169	0.482051	31.4
PT2	PT2C8	RRIC100	d1 ET2.5% 12/y	2017	9	2017-09-01	24	13	312	0.452296	10.8551	5	4.35033	25.4137	0.751268	29.08
PT2	PT2C8	RRIC100	d1 ET2.5% 12/y	2017	10	2017-10-01	24	10.5	252	0.365316	8.76759	10	3.41228	22.8415	0.431354	35.6
PT2	PT2C8	RRIC100	d1 ET2.5% 12/y	2017	11	2017-11-01	24	27.4375	658.5	0.954606	22.9105	10	6.82097	17.6157	0.712419	40.8
PT2	PT2C8	RRIC100	d1 ET2.5% 12/y	2017	12	2017-12-01	24	33.4118	801.882	1.16246	27.8991	5	4.71856	19.6896	0.957096	31.4
PT2	PT2C8	RRIC100	d1 ET2.5% 12/y	2018	1	2018-01-01	24	38.5833	926	1.34239	32.2174	5	4.31154	31.0305	0.586166	44.6
PT2	PT2C8	RRIC100	d1 ET2.5% 12/y	2018	2	2018-02-01	24	39.8125	955.5	1.38516	33.2438	5	2.57452	24.9513	0.453519	46.6
PT2	PT2C8	RRIC100	d1 ET2.5% 12/y	2018	3	2018-03-01	24	41.6111	998.667	1.44773	34.7456	5	6.12952	29.0662	0.414457	48.4
PT2	PT2C8	RRIC100	d1 ET2.5% 12/y	2018	4	2018-04-01	24	34.4762	827.429	1.1995	28.7879	5	8.85948	23.9702	0.229235	45.6
PT2	PT2C8	RRIC100	d1 ET2.5% 12/y	2018	5	2018-05-01	24	30	720	1.04376	25.0502	5	15.6283	17.4393	0.349939	41.8
PT2	PT2C8	RRIC100	d1 ET2.5% 12/y	2018	6	2018-06-01	24	20.3125	487.5	0.706713	16.9611	5	7.4721	10.9614	0.387803	40.8
PT2	PT2C8	RRIC100	d1 ET2.5% 12/y	2018	7	2018-07-01	24	19.9565	478.957	0.694327	16.6639	0	12.3038	16.3161	0.442627	39.2
PT2	PT2C8	RRIC100	d1 ET2.5% 12/y	2018	8	2018-08-01	24	14.7059	352.941	0.511647	12.2795	5	7.91391	12.3462	0.282443	29.4
PT2	PT2C8	RRIC100	d1 ET2.5% 12/y	2018	9	2018-09-01	24	21.85	524.4	0.760205	18.2449	5	4.36615	10.8955	0.264998	42.2
PT2	PT2C8	RRIC100	d1 ET2.5% 12/y	2018	10	2018-10-01	24	24.1818	580.364	0.841334	20.192	5	4.51212	11.4322	0.395872	32
PT2	PT2C8	RRIC100	d1 ET2.5% 12/y	2018	11	2018-11-01	24	21	504	0.730632	17.5352	5	4.21334	9.97781	0.306537	44.2
PT2	PT2C8	RRIC100	d1 ET2.5% 12/y	2018	12	2018-12-01	24	26	624	0.904592	21.7102	5	2.52175	11.722	0.313916	45
PT2	PT2C8	RRIC100	d1 ET2.5% 12/y	2019	1	2019-01-01	24	24.3	583.2	0.845446	20.2907	5
PT2	PT2C8	RRIC100	d1 ET2.5% 12/y	2019	2	2019-02-01	24	25.5263	612.632	0.888112	21.3147	0	2.06368	9.96021	0.27331
PT2	PT2C8	RRIC100	d1 ET2.5% 12/y	2019	3	2019-03-01	24	24.3636	584.727	0.84766	20.3438	2.5	2.79113	12.763	0.238177	41
PT2	PT2C9	RRIC100	d1 ET2.5% 12/y	2017	4	2017-04-01	24	20.2105	485.053	0.634117	15.2188	5
PT2	PT2C9	RRIC100	d1 ET2.5% 12/y	2017	5	2017-05-01	24	31.6667	760	0.993559	23.8454	10
PT2	PT2C9	RRIC100	d1 ET2.5% 12/y	2017	6	2017-06-01	24	25.9	621.6	0.812627	19.503	5	4.93379	32.6738	0.562421
PT2	PT2C9	RRIC100	d1 ET2.5% 12/y	2017	7	2017-07-01	24	27.5	660	0.862828	20.7079	0
PT2	PT2C9	RRIC100	d1 ET2.5% 12/y	2017	8	2017-08-01	24	21.28	510.72	0.667672	16.0241	5	7.10667	31.9034	0.370616	33.9
PT2	PT2C9	RRIC100	d1 ET2.5% 12/y	2017	9	2017-09-01	24	15.5789	373.895	0.488798	11.7312	0	9.13281	31.6059	0.802362	25.04
PT2	PT2C9	RRIC100	d1 ET2.5% 12/y	2017	10	2017-10-01	24	12.3182	295.636	0.38649	9.27576	5	3.17366	27.3271	0.509917	40.6
PT2	PT2C9	RRIC100	d1 ET2.5% 12/y	2017	11	2017-11-01	24	28.5	684	0.894203	21.4609	5	4.26851	17.5641	0.774721	41.2
PT2	PT2C9	RRIC100	d1 ET2.5% 12/y	2017	12	2017-12-01	24	32.8235	787.765	1.02986	24.7166	5	6.34731	13.8522	0.664006	37.4
PT2	PT2C9	RRIC100	d1 ET2.5% 12/y	2018	1	2018-01-01	24	46.8696	1124.87	1.47056	35.2934	5	7.01371	28.2165	0.980147	50.4
PT2	PT2C9	RRIC100	d1 ET2.5% 12/y	2018	2	2018-02-01	24	35	840	1.09814	26.3555	5	2.11916	19.347	0.45527	43.4
PT2	PT2C9	RRIC100	d1 ET2.5% 12/y	2018	3	2018-03-01	24	45.4444	1090.67	1.42584	34.2203	5	4.16181	20.8782	0.354716	47.4
PT2	PT2C9	RRIC100	d1 ET2.5% 12/y	2018	4	2018-04-01	24	34.85	836.4	1.09344	26.2425	10	7.69196	20.2611	0.209156	48.8
PT2	PT2C9	RRIC100	d1 ET2.5% 12/y	2018	5	2018-05-01	24	30.3333	728	0.951725	22.8414	0	18.1328	14.2829	0.361476	43.4
PT2	PT2C9	RRIC100	d1 ET2.5% 12/y	2018	6	2018-06-01	24	19.875	477	0.623589	14.9661	5	10.9949	7.27224	0.380452	36.4
PT2	PT2C9	RRIC100	d1 ET2.5% 12/y	2018	7	2018-07-01	24	15.4348	370.435	0.484275	11.6226	5	10.1666	12.7725	0.417382	33.4
PT2	PT2C9	RRIC100	d1 ET2.5% 12/y	2018	8	2018-08-01	24	16	384	0.502009	12.0482	5	9.92561	12.5831	0.272751	33.6
PT2	PT2C9	RRIC100	d1 ET2.5% 12/y	2018	9	2018-09-01	24	19.8947	477.474	0.624208	14.981	0	3.79912	13.0798	0.338514	35.6
PT2	PT2C9	RRIC100	d1 ET2.5% 12/y	2018	10	2018-10-01	24	23.381	561.143	0.73359	17.6062	0	5.0781	10.229	0.42779	35.3
PT2	PT2C9	RRIC100	d1 ET2.5% 12/y	2018	11	2018-11-01	24	21.2632	510.316	0.667143	16.0114	5	6.93036	8.8745	0.281273	32.8
PT2	PT2C9	RRIC100	d1 ET2.5% 12/y	2018	12	2018-12-01	24	21.8	523.2	0.683987	16.4157	5	0.710828	6.62338	0.178319	39.2
PT2	PT2C9	RRIC100	d1 ET2.5% 12/y	2019	1	2019-01-01	24	25.4286	610.286	0.797836	19.1481	5
PT2	PT2C9	RRIC100	d1 ET2.5% 12/y	2019	2	2019-02-01	24	30.7368	737.684	0.964386	23.1453	0	1.64748	8.6579	0.283822
PT2	PT2C9	RRIC100	d1 ET2.5% 12/y	2019	3	2019-03-01	24	27.0909	650.182	0.849992	20.3998	0	2.7011	9.90712	0.178633	33.6
PT2	PT2D11	BPM24	d1 ET2.5% 12/y	2017	4	2017-04-01	24	27.875	669	0.965536	23.1729	50
PT2	PT2D11	BPM24	d1 ET2.5% 12/y	2017	5	2017-05-01	24	35.5714	853.714	1.23213	29.571	30
PT2	PT2D11	BPM24	d1 ET2.5% 12/y	2017	6	2017-06-01	24	40.1579	963.789	1.39099	33.3838	5
PT2	PT2D11	BPM24	d1 ET2.5% 12/y	2017	7	2017-07-01	24	26	624	0.90059	21.6141	15
PT2	PT2D11	BPM24	d1 ET2.5% 12/y	2017	8	2017-08-01	24	21.2917	511	0.737502	17.7	20	5.77525	17.2035	0.659847	36.28
PT2	PT2D11	BPM24	d1 ET2.5% 12/y	2017	9	2017-09-01	24	26.7895	642.947	0.927935	22.2704	5	4.07663	32.0298	0.819393	40.5304
PT2	PT2D11	BPM24	d1 ET2.5% 12/y	2017	10	2017-10-01	24	21.15	507.6	0.732595	17.5823	10	2.24304	20.1851	0.873084	40.2542
PT2	PT2D11	BPM24	d1 ET2.5% 12/y	2017	11	2017-11-01	24	39	936	1.35088	32.4212	30	2.78319	14.7772	1.03748	39.8352
PT2	PT2D11	BPM24	d1 ET2.5% 12/y	2017	12	2017-12-01	24	40.2941	967.059	1.39571	33.497	80	5.82036	14.524	1.0697	39.2
PT2	PT2D11	BPM24	d1 ET2.5% 12/y	2018	1	2018-01-01	24	49.75	1194	1.72324	41.3578	80	3.13928	23.4757	0.695712	42.8
PT2	PT2D11	BPM24	d1 ET2.5% 12/y	2018	2	2018-02-01	24	33.5625	805.5	1.16254	27.901	70	5.37672	15.0341	0.914042	48.4
PT2	PT2D11	BPM24	d1 ET2.5% 12/y	2018	3	2018-03-01	24	47.8889	1149.33	1.65878	39.8107	30	3.55234	15.9555	0.610485	40.6
PT2	PT2D11	BPM24	d1 ET2.5% 12/y	2018	4	2018-04-01	24	36.381	873.143	1.26017	30.244	15	8.8137	14.5588	1.08092	37.8
PT2	PT2D11	BPM24	d1 ET2.5% 12/y	2018	5	2018-05-01	24	36.1364	867.273	1.25169	30.0406	5	3.9993	17.5972	0.622969	49.8
PT2	PT2D11	BPM24	d1 ET2.5% 12/y	2018	6	2018-06-01	24	21.25	510	0.736059	17.6654	10	5.76631	17.1455	0.57711	45.6
PT2	PT2D11	BPM24	d1 ET2.5% 12/y	2018	7	2018-07-01	24	24.5217	588.522	0.849385	20.3853	10	3.11589	10.631	0.493117	41.8
PT2	PT2D11	BPM24	d1 ET2.5% 12/y	2018	8	2018-08-01	24	17.1176	410.824	0.592922	14.2301	25	3.54893	18.0586	0.675648	35.9447
PT2	PT2D11	BPM24	d1 ET2.5% 12/y	2018	9	2018-09-01	24	20.05	481.2	0.694493	16.6678	25	3.15648	5.01092	0.582996	40.8
PT2	PT2D11	BPM24	d1 ET2.5% 12/y	2018	10	2018-10-01	24	19.9545	478.909	0.691187	16.5885	5	7.02142	9.31112	0.943592	47
PT2	PT2D11	BPM24	d1 ET2.5% 12/y	2018	11	2018-11-01	24	11.2	268.8	0.387946	9.31071	5	2.55951	9.73796	0.365486	43.4
PT2	PT2D11	BPM24	d1 ET2.5% 12/y	2018	12	2018-12-01	24	13.3158	319.579	0.461233	11.0696	5	1.96324	6.24218	0.702132	47.4
PT2	PT2D11	BPM24	d1 ET2.5% 12/y	2019	1	2019-01-01	24	31.75	762	1.09976	26.3942	0
PT2	PT2D11	BPM24	d1 ET2.5% 12/y	2019	2	2019-02-01	24	38.0556	913.333	1.31817	31.6361	0	1.40469	15.3141	0.66075
PT2	PT2D11	BPM24	d1 ET2.5% 12/y	2019	3	2019-03-01	24	25.3	607.2	0.876343	21.0322	0	2.98921	12.9399	0.661255	31.2
PT2	PT2D12	BPM24	d1 ET2.5% 12/y	2017	4	2017-04-01	24	31.7778	762.667	1.03007	24.7218	90
PT2	PT2D12	BPM24	d1 ET2.5% 12/y	2017	5	2017-05-01	24	42.4286	1018.29	1.37532	33.0076	90
PT2	PT2D12	BPM24	d1 ET2.5% 12/y	2017	6	2017-06-01	24	52.7368	1265.68	1.70946	41.027	10	3.31943	18.7693	0.540241
PT2	PT2D12	BPM24	d1 ET2.5% 12/y	2017	7	2017-07-01	24	35.9444	862.667	1.16514	27.9633	20
PT2	PT2D12	BPM24	d1 ET2.5% 12/y	2017	8	2017-08-01	24	23.9167	574	0.775257	18.6062	20	5.37755	25.746	0.638562	38.9
PT2	PT2D12	BPM24	d1 ET2.5% 12/y	2017	9	2017-09-01	24	25.6842	616.421	0.832551	19.9812	10	9.60818	26.5195	1.00295	40.1
PT2	PT2D12	BPM24	d1 ET2.5% 12/y	2017	10	2017-10-01	24	17.2857	414.857	0.560315	13.4476	5	2.18338	27.1203	0.852332	44.6
PT2	PT2D12	BPM24	d1 ET2.5% 12/y	2017	11	2017-11-01	24	56.2778	1350.67	1.82424	43.7817	85	3.36001	16.962	0.831606	42.6
PT2	PT2D12	BPM24	d1 ET2.5% 12/y	2017	12	2017-12-01	24	57.1765	1372.24	1.85337	44.4809	15	5.34132	12.6477	1.02168	36.6
PT2	PT2D12	BPM24	d1 ET2.5% 12/y	2018	1	2018-01-01	24	51.25	1230	1.66126	39.8703	80	3.35784	23.8814	0.691869	42.2
PT2	PT2D12	BPM24	d1 ET2.5% 12/y	2018	2	2018-02-01	24	25.4375	610.5	0.824554	19.7893	95
PT2	PT2D12	BPM24	d1 ET2.5% 12/y	2018	3	2018-03-01	24	32.2941	775.059	1.04681	25.1235	90	3.88319	7.39641	0.578747	38.8
PT2	PT2D12	BPM24	d1 ET2.5% 12/y	2018	4	2018-04-01	24	35.8095	859.429	1.16076	27.8583	95	6.57021	6.33319	0.634161	41.8
PT2	PT2D12	BPM24	d1 ET2.5% 12/y	2018	5	2018-05-01	24	34.6364	831.273	1.12273	26.9456	95	7.59091	4.02446	0.342248	51
PT2	PT2D12	BPM24	d1 ET2.5% 12/y	2018	6	2018-06-01	24	20.3125	487.5	0.658428	15.8023	85	4.43134	9.02395	0.667169	47.2
PT2	PT2D12	BPM24	d1 ET2.5% 12/y	2018	7	2018-07-01	24	18.3043	439.304	0.593334	14.24	25	12.7831	5.76163	0.668148	38.8
PT2	PT2D12	BPM24	d1 ET2.5% 12/y	2018	8	2018-08-01	24	17.625	423	0.571313	13.7115	5	7.6672	5.71241	0.425049	48
PT2	PT2D12	BPM24	d1 ET2.5% 12/y	2018	9	2018-09-01	24	23.2105	557.053	0.752367	18.0568	0	2.58945	5.98741	0.500932	36.6
PT2	PT2D12	BPM24	d1 ET2.5% 12/y	2018	10	2018-10-01	24	24.5	588	0.794165	19.06	2.5	1.93438	7.93405	0.726026	40
PT2	PT2D12	BPM24	d1 ET2.5% 12/y	2018	11	2018-11-01	24	14.5	348	0.470016	11.2804	5	2.97297	11.369	0.496859	45.8
PT2	PT2D12	BPM24	d1 ET2.5% 12/y	2018	12	2018-12-01	24	13.55	325.2	0.439222	10.5413	5	1.48935	7.52874	0.596255	33.6
PT2	PT2D12	BPM24	d1 ET2.5% 12/y	2019	1	2019-01-01	24	34.6667	832	1.12372	26.9692	0
PT2	PT2D12	BPM24	d1 ET2.5% 12/y	2019	2	2019-02-01	24	33.6111	806.667	1.0895	26.148	0	2.77469	10.9008	0.522593
PT2	PT2D12	BPM24	d1 ET2.5% 12/y	2019	3	2019-03-01	24	31.4545	754.909	1.0196	24.4703	10	4.87998	7.91053	0.437181	40.6
PT2	PT2D16	BPM24	d1 ET2.5% 12/y	2017	4	2017-04-01	24	25.9474	622.737	0.902761	21.6663	15
PT2	PT2D16	BPM24	d1 ET2.5% 12/y	2017	5	2017-05-01	24	33.7143	809.143	1.17299	28.1517	85
PT2	PT2D16	BPM24	d1 ET2.5% 12/y	2017	6	2017-06-01	24	31.1053	746.526	1.08221	25.9731	5	3.13804	18.5333	0.41033
PT2	PT2D16	BPM24	d1 ET2.5% 12/y	2017	7	2017-07-01	24	22.6667	544	0.788619	18.9269	10
PT2	PT2D16	BPM24	d1 ET2.5% 12/y	2017	8	2017-08-01	24	23.08	553.92	0.803	19.272	15	6.12107	22.3966	0.732468	33.54
PT2	PT2D16	BPM24	d1 ET2.5% 12/y	2017	9	2017-09-01	24	20.2105	485.053	0.703165	16.876	10	3.26995	33.6147	0.88941	33.42
PT2	PT2D16	BPM24	d1 ET2.5% 12/y	2017	10	2017-10-01	24	15.8571	380.571	0.551702	13.2408	10	3.14979	17.2425	0.744123	39.4
PT2	PT2D16	BPM24	d1 ET2.5% 12/y	2017	11	2017-11-01	24	27	648	0.939384	22.5452	20	3.53306	17.7361	0.487587	40.8
PT2	PT2D16	BPM24	d1 ET2.5% 12/y	2017	12	2017-12-01	24	44.6471	1071.53	1.55336	37.2807	10	4.83832	13.3889	1.0697	30.8
PT2	PT2D16	BPM24	d1 ET2.5% 12/y	2018	1	2018-01-01	24	39.9583	959	1.39023	33.3655	10	3.53666	18.0504	0.860992	45
PT2	PT2D16	BPM24	d1 ET2.5% 12/y	2018	2	2018-02-01	24	36	864	1.25251	30.0603	20	4.06319	15.5458	0.684656	52.2
PT2	PT2D16	BPM24	d1 ET2.5% 12/y	2018	3	2018-03-01	24	31.7222	761.333	1.10368	26.4883	15	2.78615	12.7644	0.386454	37.4046
PT2	PT2D16	BPM24	d1 ET2.5% 12/y	2018	4	2018-04-01	24	31.15	747.6	1.08377	26.0105	5	8.28717	12.4645	0.445084	40.5594
PT2	PT2D16	BPM24	d1 ET2.5% 12/y	2018	5	2018-05-01	24	25	600	0.8698	20.8752	5	7.04731	13.0992	0.407622	41.4
PT2	PT2D16	BPM24	d1 ET2.5% 12/y	2018	6	2018-06-01	24	22.375	537	0.778471	18.6833	0	10.0864	4.85701	0.544028	49
PT2	PT2D16	BPM24	d1 ET2.5% 12/y	2018	7	2018-07-01	24	21.3913	513.391	0.744246	17.8619	5	3.49539	9.33078	0.467872	41
PT2	PT2D16	BPM24	d1 ET2.5% 12/y	2018	8	2018-08-01	24	20.3529	488.471	0.70812	16.9949	5	3.73871	8.23955	0.534426	34
PT2	PT2D16	BPM24	d1 ET2.5% 12/y	2018	9	2018-09-01	24	22.55	541.2	0.78456	18.8294	0	2.94857	2.85237	0.521448	43
PT2	PT2D16	BPM24	d1 ET2.5% 12/y	2018	10	2018-10-01	24	24.381	585.143	0.848262	20.3583	0	7.2842	4.31438	0.640281	46.4
PT2	PT2D16	BPM24	d1 ET2.5% 12/y	2018	11	2018-11-01	24	15.9	381.6	0.553193	13.2766	5	3.4258	5.99628	0.404224	49.6
PT2	PT2D16	BPM24	d1 ET2.5% 12/y	2018	12	2018-12-01	24	27.45	658.8	0.955041	22.921	5	1.5909	6.86164	0.66684	47.4
PT2	PT2D16	BPM24	d1 ET2.5% 12/y	2019	1	2019-01-01	24	29.5238	708.571	1.02719	24.6526	0
PT2	PT2D16	BPM24	d1 ET2.5% 12/y	2019	2	2019-02-01	24	35.4211	850.105	1.23237	29.5769	0	1.05785	13.9395	0.831944
PT2	PT2D16	BPM24	d1 ET2.5% 12/y	2019	3	2019-03-01	24	30.6364	735.273	1.0659	25.5816	0	2.17888	11.5499	0.535899	39.6
PT2	PT2D19	BPM24	d1 ET2.5% 12/y	2017	4	2017-04-01	24	25.4211	610.105	0.884449	21.2268	20
PT2	PT2D19	BPM24	d1 ET2.5% 12/y	2017	5	2017-05-01	24	45.619	1094.86	1.58718	38.0923	25
PT2	PT2D19	BPM24	d1 ET2.5% 12/y	2017	6	2017-06-01	24	44.7778	1074.67	1.55791	37.3898	5	3.75476	32.1655	0.787389
PT2	PT2D19	BPM24	d1 ET2.5% 12/y	2017	7	2017-07-01	24	21.8889	525.333	0.761558	18.2774	35
PT2	PT2D19	BPM24	d1 ET2.5% 12/y	2017	8	2017-08-01	24	24.36	584.64	0.847533	20.3408	35	4.16717	21.3817	0.504589	38.46
PT2	PT2D19	BPM24	d1 ET2.5% 12/y	2017	9	2017-09-01	24	32.1579	771.789	1.11884	26.8521	15	5.35869	25.856	0.85724	47.04
PT2	PT2D19	BPM24	d1 ET2.5% 12/y	2017	10	2017-10-01	24	26.7143	641.143	0.929444	22.3066	10	2.70835	13.9817	0.708547	37.6
PT2	PT2D19	BPM24	d1 ET2.5% 12/y	2017	11	2017-11-01	24	50.7222	1217.33	1.76473	42.3535	20	6.67676	16.7728	5.87	34.6
PT2	PT2D19	BPM24	d1 ET2.5% 12/y	2017	12	2017-12-01	24	55.0588	1321.41	1.91561	45.9746	15	2.82635	16.8404	0.975311	41.4
PT2	PT2D19	BPM24	d1 ET2.5% 12/y	2018	1	2018-01-01	24	68.4167	1642	2.38035	57.1285	5	2.30479	25.3011	0.780274	46.8
PT2	PT2D19	BPM24	d1 ET2.5% 12/y	2018	2	2018-02-01	24	58	1392	2.01794	48.4305	20	3.25756	20.7846	0.553328	48.8
PT2	PT2D19	BPM24	d1 ET2.5% 12/y	2018	3	2018-03-01	24	64.8333	1556	2.25568	54.1364	15	2.69908	20.705	0.347248	47.8
PT2	PT2D19	BPM24	d1 ET2.5% 12/y	2018	4	2018-04-01	24	50.35	1208.4	1.75178	42.0427	25	3.66284	23.4404	0.480222	42.8
PT2	PT2D19	BPM24	d1 ET2.5% 12/y	2018	5	2018-05-01	24	31.6364	759.273	1.10069	26.4166	10	5.06708	19.2017	0.234575	43.2
PT2	PT2D19	BPM24	d1 ET2.5% 12/y	2018	6	2018-06-01	24	23.9375	574.5	0.832834	19.988	15	7.2496	18.5522	0.347369	46.2
PT2	PT2D19	BPM24	d1 ET2.5% 12/y	2018	7	2018-07-01	24	23.7391	569.739	0.825932	19.8224	5	13.7419	13.1039	0.302939	42.6
PT2	PT2D19	BPM24	d1 ET2.5% 12/y	2018	8	2018-08-01	24	20	480	0.69584	16.7002	0	5.37083	12.3988	0.253368	41.2
PT2	PT2D19	BPM24	d1 ET2.5% 12/y	2018	9	2018-09-01	24	24.7368	593.684	0.860644	20.6555	0	4.27165	6.80971	0.319707	45
PT2	PT2D19	BPM24	d1 ET2.5% 12/y	2018	10	2018-10-01	24	27.7727	666.545	0.966269	23.1905	2.5	4.06718	7.07823	0.409792	40
PT2	PT2D19	BPM24	d1 ET2.5% 12/y	2018	11	2018-11-01	24	23.8	571.2	0.82805	19.8732	5	3.54393	8.34682	0.284641	43.2
PT2	PT2D19	BPM24	d1 ET2.5% 12/y	2018	12	2018-12-01	24	31.8421	764.211	1.10785	26.5884	5	1.96324	7.17136	0.456943	43.2
PT2	PT2D19	BPM24	d1 ET2.5% 12/y	2019	1	2019-01-01	24	35.8095	859.429	1.24589	29.9012	5
PT2	PT2D19	BPM24	d1 ET2.5% 12/y	2019	2	2019-02-01	24	31.4737	755.368	1.09503	26.2808	5	1.54342	7.81382	0.330375
PT2	PT2D19	BPM24	d1 ET2.5% 12/y	2019	3	2019-03-01	24	29.5455	709.091	1.02795	24.6707	0	2.59305	13.1926	0.357266	41.6
PT2	PT2D2	BPM24	d1 ET2.5% 12/y	2017	4	2017-04-01	24	37.7333	905.6	1.19347	28.6433	15
PT2	PT2D2	BPM24	d1 ET2.5% 12/y	2017	5	2017-05-01	24	41.0952	986.286	1.29981	31.1953	20
PT2	PT2D2	BPM24	d1 ET2.5% 12/y	2017	6	2017-06-01	24	41.05	985.2	1.29837	31.161	10	3.19245	34.2167	0.722433
PT2	PT2D2	BPM24	d1 ET2.5% 12/y	2017	7	2017-07-01	24	30.1176	722.824	0.952594	22.8623	15
PT2	PT2D2	BPM24	d1 ET2.5% 12/y	2017	8	2017-08-01	24	21.625	519	0.683979	16.4155	20	5.32568	14.5646	0.64357	37.5
PT2	PT2D2	BPM24	d1 ET2.5% 12/y	2017	9	2017-09-01	24	21.2105	509.053	0.67087	16.1009	5	8.34054	31.4401	0.963212	37.04
PT2	PT2D2	BPM24	d1 ET2.5% 12/y	2017	10	2017-10-01	24	7.84	188.16	0.247972	5.95133	20	2.80379	24.5594	0.634431	42.8
PT2	PT2D2	BPM24	d1 ET2.5% 12/y	2017	11	2017-11-01	24	44.3889	1065.33	1.40398	33.6955	10	1.78816	16.033	0.77743	39.6
PT2	PT2D2	BPM24	d1 ET2.5% 12/y	2017	12	2017-12-01	24	51.1875	1228.5	1.61901	38.8563	20	5.34132	15.6359	1.33298	34.6
PT2	PT2D2	BPM24	d1 ET2.5% 12/y	2018	1	2018-01-01	24	53.75	1290	1.70006	40.8015	10	2.98033	22.6138	1.03396	41.8
PT2	PT2D2	BPM24	d1 ET2.5% 12/y	2018	2	2018-02-01	24	44.8667	1076.8	1.41909	34.0582	25	3.73043	18.5916	0.623369	40.8
PT2	PT2D2	BPM24	d1 ET2.5% 12/y	2018	3	2018-03-01	24	53.5294	1284.71	1.69309	40.6341	20	4.10957	15.8813	0.563812	41.8
PT2	PT2D2	BPM24	d1 ET2.5% 12/y	2018	4	2018-04-01	24	44.5714	1069.71	1.40975	33.8341	15	5.3569	17.4604	0.45847	35.2
PT2	PT2D2	BPM24	d1 ET2.5% 12/y	2018	5	2018-05-01	24	33.8636	812.727	1.07108	25.7058	10	8.75575	12.3627	0.303794	46.2
PT2	PT2D2	BPM24	d1 ET2.5% 12/y	2018	6	2018-06-01	24	22.9375	550.5	0.725492	17.4118	15	12.3299	8.01539	0.485214	49.6
PT2	PT2D2	BPM24	d1 ET2.5% 12/y	2018	7	2018-07-01	24	18.7391	449.739	0.592702	14.2248	5	13.662	6.47546	0.653001	50.6
PT2	PT2D2	BPM24	d1 ET2.5% 12/y	2018	8	2018-08-01	24	17.1176	410.824	0.541416	12.994	5	5.21901	11.9513	0.332286	41
PT2	PT2D2	BPM24	d1 ET2.5% 12/y	2018	9	2018-09-01	24	22	528	0.69584	16.7002	0	5.04659	5.39638	0.463319	45.6
PT2	PT2D2	BPM24	d1 ET2.5% 12/y	2018	10	2018-10-01	24	28.0909	674.182	0.88849	21.3238	2.5	1.85692	7.3996	0.583281	33.7
PT2	PT2D2	BPM24	d1 ET2.5% 12/y	2018	11	2018-11-01	24	25.95	622.8	0.820775	19.6986	0	2.61857	7.4114	0.458121	47.2
PT2	PT2D2	BPM24	d1 ET2.5% 12/y	2018	12	2018-12-01	24	28	672	0.885615	21.2548	0	1.43858	6.21836	0.596255	50.6
PT2	PT2D2	BPM24	d1 ET2.5% 12/y	2019	1	2019-01-01	24	36.3333	872	1.14919	27.5806	0
PT2	PT2D2	BPM24	d1 ET2.5% 12/y	2019	2	2019-02-01	24	35.6842	856.421	1.12866	27.0878	0	1.57811	7.47618	0.327372
PT2	PT2D2	BPM24	d1 ET2.5% 12/y	2019	3	2019-03-01	24	27.0909	650.182	0.856861	20.5647	0	4.82596	5.7623	0.388605	50.8
PT2	PT2D20	BPM24	d1 ET2.5% 12/y	2017	4	2017-04-01	24	22.9444	550.667	0.789511	18.9483	85
PT2	PT2D20	BPM24	d1 ET2.5% 12/y	2017	5	2017-05-01	24	36.1429	867.429	1.24366	29.8479	85
PT2	PT2D20	BPM24	d1 ET2.5% 12/y	2017	6	2017-06-01	24	40.0526	961.263	1.3782	33.0768	5	3.97243	27.3552	0.611534
PT2	PT2D20	BPM24	d1 ET2.5% 12/y	2017	7	2017-07-01	24	28.2353	677.647	0.971567	23.3176	5
PT2	PT2D20	BPM24	d1 ET2.5% 12/y	2017	8	2017-08-01	24	22.04	528.96	0.758389	18.2013	15	7.91935	17.6433	0.594739	34.44
PT2	PT2D20	BPM24	d1 ET2.5% 12/y	2017	9	2017-09-01	24	19.6111	470.667	0.674812	16.1955	5	8.06684	32.0666	0.764514	35.38
PT2	PT2D20	BPM24	d1 ET2.5% 12/y	2017	10	2017-10-01	24	13.9524	334.857	0.480097	11.5223	5	2.27883	26.9931	0.715959	41.8
PT2	PT2D20	BPM24	d1 ET2.5% 12/y	2017	11	2017-11-01	24	25.2222	605.333	0.867889	20.8293	5	3.40327	24.1184	0.66366	39
PT2	PT2D20	BPM24	d1 ET2.5% 12/y	2017	12	2017-12-01	24	36.6875	880.5	1.26241	30.2977	10	7.25749	17.9986	0.79482	37.6
PT2	PT2D20	BPM24	d1 ET2.5% 12/y	2018	1	2018-01-01	24	49.125	1179	1.69038	40.569	70	2.08623	29.8137	0.495839	48
PT2	PT2D20	BPM24	d1 ET2.5% 12/y	2018	2	2018-02-01	24	32	768	1.10111	26.4266	30	6.21738	19.4688	0.595353	49.4
PT2	PT2D20	BPM24	d1 ET2.5% 12/y	2018	3	2018-03-01	24	37.9444	910.667	1.30566	31.3357	80	6.09469	14.5949	0.597416	49.4
PT2	PT2D20	BPM24	d1 ET2.5% 12/y	2018	4	2018-04-01	24	30.4762	731.429	1.04868	25.1682	10	6.50153	15.568	0.343016	38.172
PT2	PT2D20	BPM24	d1 ET2.5% 12/y	2018	5	2018-05-01	24	35.8182	859.636	1.23249	29.5798	5	4.30993	13.8357	0.353785	36.0731
PT2	PT2D20	BPM24	d1 ET2.5% 12/y	2018	6	2018-06-01	24	25.2667	606.4	0.869418	20.866	5	5.87755	16.9597	0.514621	38.8
PT2	PT2D20	BPM24	d1 ET2.5% 12/y	2018	7	2018-07-01	24	20.6522	495.652	0.710635	17.0552	5	3.65518	12.4665	0.457774	41.4
PT2	PT2D20	BPM24	d1 ET2.5% 12/y	2018	8	2018-08-01	24	19.7059	472.941	0.678073	16.2738	10	6.26281	11.7144	0.459662	46.2343
PT2	PT2D20	BPM24	d1 ET2.5% 12/y	2018	9	2018-09-01	24	19.85	476.4	0.683032	16.3928	5	5.04659	7.34935	0.478706	44.2
PT2	PT2D20	BPM24	d1 ET2.5% 12/y	2018	10	2018-10-01	24	26.3182	631.636	0.9056	21.7344	17.5	4.29501	7.44352	0.554984	46.1
PT2	PT2D20	BPM24	d1 ET2.5% 12/y	2018	11	2018-11-01	24	22.3684	536.842	0.76969	18.4726	25	2.63826	9.28225	0.365486	38.4
PT2	PT2D20	BPM24	d1 ET2.5% 12/y	2018	12	2018-12-01	24	31.05	745.2	1.06842	25.6421	25	1.47243	8.64852	0.488521	48.6
PT2	PT2D20	BPM24	d1 ET2.5% 12/y	2019	1	2019-01-01	24	33	792	1.13552	27.2525	75
PT2	PT2D20	BPM24	d1 ET2.5% 12/y	2019	2	2019-02-01	24	35.4211	850.105	1.21883	29.2518	20	1.30064	12.7095	0.558634
PT2	PT2D20	BPM24	d1 ET2.5% 12/y	2019	3	2019-03-01	24	27.5455	661.091	0.94783	22.7479	37.5	1.69269	13.7992	0.435614	33
PT2	PT2D21	BPM24	d1 ET2.5% 12/y	2017	4	2017-04-01	24	27.9444	670.667	0.878533	21.0848	90
PT2	PT2D21	BPM24	d1 ET2.5% 12/y	2017	5	2017-05-01	24	45.1429	1083.43	1.41923	34.0614	85
PT2	PT2D21	BPM24	d1 ET2.5% 12/y	2017	6	2017-06-01	24	53.1053	1274.53	1.66955	40.0693	15	5.47796	25.6489	0.868188
PT2	PT2D21	BPM24	d1 ET2.5% 12/y	2017	7	2017-07-01	24	28.4706	683.294	0.895074	21.4818	25
PT2	PT2D21	BPM24	d1 ET2.5% 12/y	2017	8	2017-08-01	24	26.12	626.88	0.821175	19.7082	20	6.2594	30.6685	0.520866	33.68
PT2	PT2D21	BPM24	d1 ET2.5% 12/y	2017	9	2017-09-01	24	29.4211	706.105	0.924956	22.1989	5	6.2518	22.6309	1.1392	40.74
PT2	PT2D21	BPM24	d1 ET2.5% 12/y	2017	10	2017-10-01	24	29.9524	718.857	0.94166	22.5998	5	4.95138	16.5744	0.635914	40.4661
PT2	PT2D21	BPM24	d1 ET2.5% 12/y	2017	11	2017-11-01	24	49.8235	1195.76	1.56638	37.5931	30	4.09546	18.3898	0.690748	43.4
PT2	PT2D21	BPM24	d1 ET2.5% 12/y	2017	12	2017-12-01	24	62.8235	1507.76	1.97508	47.402	25	3.42515	17.0025	0.965376	36.6
PT2	PT2D21	BPM24	d1 ET2.5% 12/y	2018	1	2018-01-01	24	67.1667	1612	2.11162	50.679	25	2.12597	25.225	0.689947	47.8
PT2	PT2D21	BPM24	d1 ET2.5% 12/y	2018	2	2018-02-01	24	48.1875	1156.5	1.51495	36.3587	35	5.13153	18.9571	0.50605	51.2
PT2	PT2D21	BPM24	d1 ET2.5% 12/y	2018	3	2018-03-01	24	55.1111	1322.67	1.73261	41.5827	25	3.36079	15.0402	0.384587	46.2
PT2	PT2D21	BPM24	d1 ET2.5% 12/y	2018	4	2018-04-01	24	47.2857	1134.86	1.48659	35.6783	20	3.7773	16.4007	0.256007	45.6
PT2	PT2D21	BPM24	d1 ET2.5% 12/y	2018	5	2018-05-01	24	35.4762	851.429	1.11532	26.7677	5	5.70774	18.36	0.29418	48.2
PT2	PT2D21	BPM24	d1 ET2.5% 12/y	2018	6	2018-06-01	24	27.0625	649.5	0.850806	20.4193	0	4.89487	15.4734	0.628572	47.2
PT2	PT2D21	BPM24	d1 ET2.5% 12/y	2018	7	2018-07-01	24	21.6522	519.652	0.680713	16.3371	0	5.57264	13.3333	0.398869	44.6
PT2	PT2D21	BPM24	d1 ET2.5% 12/y	2018	8	2018-08-01	24	19.3529	464.471	0.608429	14.6023	0	4.74455	7.18657	0.458277	45
PT2	PT2D21	BPM24	d1 ET2.5% 12/y	2018	9	2018-09-01	24	16.65	399.6	0.523452	12.5628	20	3.81802	4.18862	0.506061	39.4
PT2	PT2D21	BPM24	d1 ET2.5% 12/y	2018	10	2018-10-01	24	25	600	0.785964	18.8631	5	3.17893	7.30796	0.71918	45.4
PT2	PT2D21	BPM24	d1 ET2.5% 12/y	2018	11	2018-11-01	24	24.6316	591.158	0.774381	18.5852	5	3.81957	5.87636	0.399171	49
PT2	PT2D21	BPM24	d1 ET2.5% 12/y	2018	12	2018-12-01	24	31.1	746.4	0.977739	23.4657	5	1.64167	7.19519	0.56282	47.8
PT2	PT2D21	BPM24	d1 ET2.5% 12/y	2019	1	2019-01-01	24	34.2857	822.857	1.07789	25.8694	5
PT2	PT2D21	BPM24	d1 ET2.5% 12/y	2019	2	2019-02-01	24	35.1579	843.789	1.10531	26.5275	0	1.17925	12.5648	0.681774
PT2	PT2D21	BPM24	d1 ET2.5% 12/y	2019	3	2019-03-01	24	27.7	664.8	0.870848	20.9004	0	2.17888	14.0014	0.512395	40.6
PT2	PT2D24	BPM24	d1 ET2.5% 12/y	2017	4	2017-04-01	24	41.5263	996.632	1.34607	32.3057	10
PT2	PT2D24	BPM24	d1 ET2.5% 12/y	2017	5	2017-05-01	24	51.4762	1235.43	1.6686	40.0463	90
PT2	PT2D24	BPM24	d1 ET2.5% 12/y	2017	6	2017-06-01	24	55.8	1339.2	1.80875	43.4101	10	3.46454	22.2545	1.17395
PT2	PT2D24	BPM24	d1 ET2.5% 12/y	2017	7	2017-07-01	24	36.6667	880	1.18855	28.5251	20
PT2	PT2D24	BPM24	d1 ET2.5% 12/y	2017	8	2017-08-01	24	6.9375	166.5	0.224878	5.39708	15	4.51299	16.4422	0.684889	41.02
PT2	PT2D24	BPM24	d1 ET2.5% 12/y	2017	9	2017-09-01	24	11.6	278.4	0.376013	9.02431	15	6.19418	38.9591	0.830747	42.26
PT2	PT2D24	BPM24	d1 ET2.5% 12/y	2017	10	2017-10-01	24	21.2	508.8	0.687196	16.4927	10	3.44807	28.186	0.569209	39.6
PT2	PT2D24	BPM24	d1 ET2.5% 12/y	2017	11	2017-11-01	24	18.2222	437.333	0.590672	14.1761	5	4.71555	19.766	0.502485	42.2
PT2	PT2D24	BPM24	d1 ET2.5% 12/y	2017	12	2017-12-01	24	22.1765	532.235	0.718848	17.2524	10	4.86228	9.45101	1.05314	36
PT2	PT2D24	BPM24	d1 ET2.5% 12/y	2018	1	2018-01-01	24	15.8667	380.8	0.514317	12.3436	10	3.25849	16.0477	0.836008
PT2	PT2D24	BPM24	d1 ET2.5% 12/y	2018	4	2018-04-01	24	46.9048	1125.71	1.52041	36.4899	30	4.92194	10.8749	0.359748	49
PT2	PT2D24	BPM24	d1 ET2.5% 12/y	2018	10	2018-10-01	24	28.0476	673.143	0.909161	21.8199	5	5.04311	4.84027	0.446915	42.5
PT2	PT2D24	BPM24	d1 ET2.5% 12/y	2018	11	2018-11-01	24	26.7	640.8	0.865478	20.7715	0	4.05584	4.91695	0.321695	43.8
PT2	PT2D24	BPM24	d1 ET2.5% 12/y	2018	12	2018-12-01	24	29.4737	707.368	0.955387	22.9293	0	4.65423	4.9318	0.564678	43.2
PT2	PT2D24	BPM24	d1 ET2.5% 12/y	2019	1	2019-01-01	24	31.65	759.6	1.02593	24.6224	5
PT2	PT2D24	BPM24	d1 ET2.5% 12/y	2019	2	2019-02-01	24	37.4118	897.882	1.2127	29.1048	0	4.07533	4.65453	0.527098
PT2	PT2D24	BPM24	d1 ET2.5% 12/y	2019	3	2019-03-01	24	33.7273	809.455	1.09327	26.2384	0	4.80795	4.39755	0.413676	48.2
PT2	PT2D25	BPM24	d1 ET2.5% 12/y	2017	4	2017-04-01	24	41.3889	993.333	1.42732	34.2556	20
PT2	PT2D25	BPM24	d1 ET2.5% 12/y	2017	5	2017-05-01	24	46	1104	1.58633	38.072	20
PT2	PT2D25	BPM24	d1 ET2.5% 12/y	2017	6	2017-06-01	24	52.2667	1254.4	1.80244	43.2586	5
PT2	PT2D25	BPM24	d1 ET2.5% 12/y	2017	7	2017-07-01	24	34.4286	826.286	1.18729	28.4949	25
PT2	PT2D25	BPM24	d1 ET2.5% 12/y	2017	8	2017-08-01	24	30.36	728.64	1.04698	25.1275	15
PT2	PT2D25	BPM24	d1 ET2.5% 12/y	2017	9	2017-09-01	24	29.9444	718.667	1.03265	24.7836	5
PT2	PT2D25	BPM24	d1 ET2.5% 12/y	2017	10	2017-10-01	24	26	624	0.896622	21.5189	10
PT2	PT2D25	BPM24	d1 ET2.5% 12/y	2017	11	2017-11-01	24	47.2353	1133.65	1.62893	39.0944	10
PT2	PT2D25	BPM24	d1 ET2.5% 12/y	2017	12	2017-12-01	24	70.9375	1702.5	2.44631	58.7115	5
PT2	PT2D25	BPM24	d1 ET2.5% 12/y	2018	1	2018-01-01	24	61.8182	1483.64	2.13183	51.1639	10
PT2	PT2D25	BPM24	d1 ET2.5% 12/y	2018	2	2018-02-01	24	52.4	1257.6	1.80704	43.3689	20
PT2	PT2D25	BPM24	d1 ET2.5% 12/y	2018	3	2018-03-01	24	54.2778	1302.67	1.87179	44.9231	15
PT2	PT2D25	BPM24	d1 ET2.5% 12/y	2018	4	2018-04-01	24	37.381	897.143	1.2891	30.9384	25
PT2	PT2D25	BPM24	d1 ET2.5% 12/y	2018	5	2018-05-01	24	36.9545	886.909	1.27439	30.5855	10
PT2	PT2D25	BPM24	d1 ET2.5% 12/y	2018	6	2018-06-01	24	24.6875	592.5	0.85136	20.4326	5
PT2	PT2D25	BPM24	d1 ET2.5% 12/y	2018	7	2018-07-01	24	20.8696	500.87	0.719697	17.2727	10
PT2	PT2D25	BPM24	d1 ET2.5% 12/y	2018	8	2018-08-01	24	20.4375	490.5	0.704797	16.9151	5
PT2	PT2D25	BPM24	d1 ET2.5% 12/y	2018	9	2018-09-01	24	23.55	565.2	0.812133	19.4912	0
PT2	PT2D25	BPM24	d1 ET2.5% 12/y	2018	10	2018-10-01	24	27.3636	656.727	0.943648	22.6475	2.5
PT2	PT2D25	BPM24	d1 ET2.5% 12/y	2018	11	2018-11-01	24	25.55	613.2	0.881104	21.1465	5
PT2	PT2D25	BPM24	d1 ET2.5% 12/y	2018	12	2018-12-01	24	35.85	860.4	1.2363	29.6713	5
PT2	PT2D25	BPM24	d1 ET2.5% 12/y	2019	1	2019-01-01	24	34.4762	827.429	1.18893	28.5343	0
PT2	PT2D25	BPM24	d1 ET2.5% 12/y	2019	2	2019-02-01	24	37.6316	903.158	1.29774	31.1458	0
PT2	PT2D25	BPM24	d1 ET2.5% 12/y	2019	3	2019-03-01	24	34.0909	818.182	1.17564	28.2154	0
PT2	PT2D3	BPM24	d1 ET2.5% 12/y	2017	4	2017-04-01	24	29.1333	699.2	0.993733	23.8496	85
PT2	PT2D3	BPM24	d1 ET2.5% 12/y	2017	5	2017-05-01	24	38.5	924	1.31323	31.5175	30
PT2	PT2D3	BPM24	d1 ET2.5% 12/y	2017	6	2017-06-01	24	37.6316	903.158	1.28361	30.8065	10	3.88173	22.1274	1.09791
PT2	PT2D3	BPM24	d1 ET2.5% 12/y	2017	7	2017-07-01	24	22.0588	529.412	0.752422	18.0581	25
PT2	PT2D3	BPM24	d1 ET2.5% 12/y	2017	8	2017-08-01	24	23.75	570	0.810108	19.4426	15	4.68591	27.6237	0.608512	33.02
PT2	PT2D3	BPM24	d1 ET2.5% 12/y	2017	9	2017-09-01	24	24.0526	577.263	0.820431	19.6903	5	4.39355	29.2654	0.834532	33.56
PT2	PT2D3	BPM24	d1 ET2.5% 12/y	2017	10	2017-10-01	24	14.92	358.08	0.508918	12.214	5	6.33538	17.5606	1.05541	39.2
PT2	PT2D3	BPM24	d1 ET2.5% 12/y	2017	11	2017-11-01	24	42.4118	1017.88	1.44666	34.7198	15	3.18696	12.1452	0.914225	40.6
PT2	PT2D3	BPM24	d1 ET2.5% 12/y	2017	12	2017-12-01	24	45.0588	1081.41	1.53695	36.8868	10	6.03593	12.277	1.32304	33.4
PT2	PT2D3	BPM24	d1 ET2.5% 12/y	2018	1	2018-01-01	24	44.6087	1070.61	1.52159	36.5183	15	2.98033	20.0025	1.1166	47.4
PT2	PT2D3	BPM24	d1 ET2.5% 12/y	2018	2	2018-02-01	24	43.2	1036.8	1.47354	35.3651	30	4.29087	17.4464	0.621618	51.4
PT2	PT2D3	BPM24	d1 ET2.5% 12/y	2018	3	2018-03-01	24	43.8889	1053.33	1.49704	35.929	15	4.26629	13.6302	0.599283	40
PT2	PT2D3	BPM24	d1 ET2.5% 12/y	2018	4	2018-04-01	24	45.05	1081.2	1.53665	36.8795	10	7.09674	12.8935	0.451777	49.6
PT2	PT2D3	BPM24	d1 ET2.5% 12/y	2018	5	2018-05-01	24	34.4091	825.818	1.17369	28.1685	10	7.57149	8.70652	0.35763	49.2
PT2	PT2D3	BPM24	d1 ET2.5% 12/y	2018	6	2018-06-01	24	21.1875	508.5	0.722702	17.3448	5	9.54871	6.05136	0.4264	46.2
PT2	PT2D3	BPM24	d1 ET2.5% 12/y	2018	7	2018-07-01	24	18.7273	449.455	0.638784	15.3308	0	14.4609	4.46144	0.745565	44.2
PT2	PT2D3	BPM24	d1 ET2.5% 12/y	2018	8	2018-08-01	24	16.5294	396.706	0.563815	13.5316	0	6.11098	6.97598	0.429202	35
PT2	PT2D3	BPM24	d1 ET2.5% 12/y	2018	9	2018-09-01	24	24.3	583.2	0.828868	19.8928	0	7.22022	4.18862	0.666769	46.8
PT2	PT2D3	BPM24	d1 ET2.5% 12/y	2018	10	2018-10-01	24	27.1818	652.364	0.927167	22.252	2.5	4.43497	3.95682	0.480287	44.9
PT2	PT2D3	BPM24	d1 ET2.5% 12/y	2018	11	2018-11-01	24	24.8	595.2	0.845923	20.3022	5	3.20923	5.44462	0.513702	49.4
PT2	PT2D3	BPM24	d1 ET2.5% 12/y	2018	12	2018-12-01	24	28	672	0.955075	22.9218	5	1.64167	5.86098	0.525671	49.8
PT2	PT2D3	BPM24	d1 ET2.5% 12/y	2019	1	2019-01-01	24	24.7143	593.143	0.843	20.232	0
PT2	PT2D3	BPM24	d1 ET2.5% 12/y	2019	2	2019-02-01	24	32.3889	777.333	1.10478	26.5147	0	1.47406	5.30568	0.430989
PT2	PT2D3	BPM24	d1 ET2.5% 12/y	2019	3	2019-03-01	24	32.1818	772.364	1.09772	26.3452	0	3.09726	3.38662	0.335329	32.6
PT2	PT2D4	BPM24	d1 ET2.5% 12/y	2017	4	2017-04-01	24	34.1053	818.526	1.17873	28.2896	15
PT2	PT2D4	BPM24	d1 ET2.5% 12/y	2017	5	2017-05-01	24	36	864	1.24422	29.8612	25
PT2	PT2D4	BPM24	d1 ET2.5% 12/y	2017	6	2017-06-01	24	36.5789	877.895	1.26423	30.3414	5	2.50317	18.8964	0.705006
PT2	PT2D4	BPM24	d1 ET2.5% 12/y	2017	7	2017-07-01	24	32.3125	775.5	1.11677	26.8025	5
PT2	PT2D4	BPM24	d1 ET2.5% 12/y	2017	8	2017-08-01	24	19.2917	463	0.666751	16.002	15	12.2767	21.6185	0.748745	36.4
PT2	PT2D4	BPM24	d1 ET2.5% 12/y	2017	9	2017-09-01	24	18.8421	452.211	0.651213	15.6291	10	5.83405	39.2908	1.05972	37.46
PT2	PT2D4	BPM24	d1 ET2.5% 12/y	2017	10	2017-10-01	24	12.1818	292.364	0.421023	10.1046	5	2.48166	25.0207	1.00353	40.06
PT2	PT2D4	BPM24	d1 ET2.5% 12/y	2017	11	2017-11-01	24	41.6667	1000	1.44007	34.5616	5	2.88413	15.689	0.669078	45.6
PT2	PT2D4	BPM24	d1 ET2.5% 12/y	2017	12	2017-12-01	24	47.0625	1129.5	1.62656	39.0373	5	8.35928	14.0607	1.22204	37
PT2	PT2D4	BPM24	d1 ET2.5% 12/y	2018	1	2018-01-01	24	57.375	1377	1.98297	47.5913	5	5.34472	23.8053	0.934023	50.8
PT2	PT2D4	BPM24	d1 ET2.5% 12/y	2018	2	2018-02-01	24	46.5	1116	1.60711	38.5707	15	8.0213	15.3996	0.591851	48.2
PT2	PT2D4	BPM24	d1 ET2.5% 12/y	2018	3	2018-03-01	24	47.1765	1132.24	1.63049	39.1319	15	6.3559	15.8071	0.670226	48.8
PT2	PT2D4	BPM24	d1 ET2.5% 12/y	2018	4	2018-04-01	24	41.8571	1004.57	1.44665	34.7196	10	8.51609	10.0423	0.52038	47.4
PT2	PT2D4	BPM24	d1 ET2.5% 12/y	2018	5	2018-05-01	24	30.9545	742.909	1.06984	25.6761	5	12.192	6.78635	0.319176	38.6
PT2	PT2D4	BPM24	d1 ET2.5% 12/y	2018	6	2018-06-01	24	23.25	558	0.803557	19.2854	5	6.74899	13.6156	0.599166	49.6
PT2	PT2D4	BPM24	d1 ET2.5% 12/y	2018	7	2018-07-01	24	18.6818	448.364	0.645673	15.4962	5	14.9403	5.68515	0.62439	33.8
PT2	PT2D4	BPM24	d1 ET2.5% 12/y	2018	8	2018-08-01	24	19.8235	475.765	0.685133	16.4432	0	5.97814	6.97598	0.337824	40
PT2	PT2D4	BPM24	d1 ET2.5% 12/y	2018	9	2018-09-01	24	23.4	561.6	0.808741	19.4098	0	5.48132	5.49916	0.483835	41
PT2	PT2D4	BPM24	d1 ET2.5% 12/y	2018	10	2018-10-01	24	27.8636	668.727	0.963012	23.1123	7.5	2.5005	6.99123	0.440833	44.9
PT2	PT2D4	BPM24	d1 ET2.5% 12/y	2018	11	2018-11-01	24	25.8947	621.474	0.894963	21.4791	5	3.76051	5.78042	0.422751	38.8
PT2	PT2D4	BPM24	d1 ET2.5% 12/y	2018	12	2018-12-01	24	29.7368	713.684	1.02775	24.6661	20	3.58799	5.33683	0.579538	46.2
PT2	PT2D4	BPM24	d1 ET2.5% 12/y	2019	1	2019-01-01	24	32.8095	787.429	1.13395	27.2148	5
PT2	PT2D4	BPM24	d1 ET2.5% 12/y	2019	2	2019-02-01	24	30.6842	736.421	1.0605	25.4519	0	4.16204	6.99385	0.471535
PT2	PT2D4	BPM24	d1 ET2.5% 12/y	2019	3	2019-03-01	24	36.7273	881.455	1.26935	30.4645	0	9.02166	4.47337	0.371369	48.2
PT2	PT2D5	BPM24	d1 ET2.5% 12/y	2017	4	2017-04-01	24	20.4444	490.667	0.701944	16.8467	70
PT2	PT2D5	BPM24	d1 ET2.5% 12/y	2017	5	2017-05-01	24	26.0952	626.286	0.89596	21.503	20
PT2	PT2D5	BPM24	d1 ET2.5% 12/y	2017	6	2017-06-01	24	27.2105	653.053	0.934252	22.4221	25	5.73191	21.7462	0.909379
PT2	PT2D5	BPM24	d1 ET2.5% 12/y	2017	7	2017-07-01	24	13.8095	331.429	0.474139	11.3793	15
PT2	PT2D5	BPM24	d1 ET2.5% 12/y	2017	8	2017-08-01	24	7.83333	188	0.268951	6.45483	30	2.732	21.9568	0.590983	24.14
PT2	PT2D5	BPM24	d1 ET2.5% 12/y	2017	9	2017-09-01	24	9.94444	238.667	0.341435	8.19443	25	3.28436	19.0557	1.00863	32.68
PT2	PT2D5	BPM24	d1 ET2.5% 12/y	2017	10	2017-10-01	24	7.42857	178.286	0.255054	6.1213	85	2.74414	11.6753	0.699653	37.2
PT2	PT2D5	BPM24	d1 ET2.5% 12/y	2017	11	2017-11-01	24	18.2222	437.333	0.625646	15.0155	15	3.31675	12.8677	0.870884	39.6
PT2	PT2D5	BPM24	d1 ET2.5% 12/y	2017	12	2017-12-01	24	23.5882	566.118	0.809884	19.4372	10	4.38323	9.91429	0.87927	26
PT2	PT2D5	BPM24	d1 ET2.5% 12/y	2018	1	2018-01-01	24	28.5417	685	0.979956	23.5189	10	4.68905	15.5153	0.6419	48.2
PT2	PT2D5	BPM24	d1 ET2.5% 12/y	2018	2	2018-02-01	24	25.5	612	0.875523	21.0125	20	4.06319	12.9142	0.422	47.8
PT2	PT2D5	BPM24	d1 ET2.5% 12/y	2018	3	2018-03-01	24	17.1667	412	0.589404	14.1457	15	4.24887	10.9091	0.408857	50.2
PT2	PT2D5	BPM24	d1 ET2.5% 12/y	2018	4	2018-04-01	24	25.15	603.6	0.863506	20.7241	10	5.40268	8.8059	0.483569	41.8
PT2	PT2D5	BPM24	d1 ET2.5% 12/y	2018	5	2018-05-01	24	13.6364	327.273	0.468194	11.2367	10	6.7561	11.3895	0.330712	34.8
PT2	PT2D5	BPM24	d1 ET2.5% 12/y	2018	6	2018-06-01	24	10.5625	253.5	0.362655	8.70372	10	14.2025	5.25513	0.47051	39.4191
PT2	PT2D5	BPM24	d1 ET2.5% 12/y	2018	7	2018-07-01	24	15.7727	378.545	0.541544	12.9971	5	6.57133	10.5545	0.935743	46.2
PT2	PT2D5	BPM24	d1 ET2.5% 12/y	2018	8	2018-08-01	24	19.7647	474.353	0.678606	16.2865	10	4.45988	7.47614	0.425049	30.9633
PT2	PT2D5	BPM24	d1 ET2.5% 12/y	2018	9	2018-09-01	24	24.5	588	0.841188	20.1885	10	4.15824	4.24001	0.45819	39.2
PT2	PT2D5	BPM24	d1 ET2.5% 12/y	2018	10	2018-10-01	24	25.5	612	0.875523	21.0125	5	3.27925	8.85428	0.609547	43.8
PT2	PT2D5	BPM24	d1 ET2.5% 12/y	2018	11	2018-11-01	24	24.15	579.6	0.829171	19.9001	35	3.4258	8.65863	0.491806	43.2
PT2	PT2D5	BPM24	d1 ET2.5% 12/y	2018	12	2018-12-01	24	28.2105	677.053	0.968586	23.2461	5	2.50482	7.60021	0.566535	44.8
PT2	PT2D5	BPM24	d1 ET2.5% 12/y	2019	1	2019-01-01	24	30.9048	741.714	1.06109	25.4662	5
PT2	PT2D5	BPM24	d1 ET2.5% 12/y	2019	2	2019-02-01	24	38.8421	932.211	1.33361	32.0067	0	1.4914	23.6344	0.58116
PT2	PT2D5	BPM24	d1 ET2.5% 12/y	2019	3	2019-03-01	24	25.5455	613.091	0.877083	21.05	5	2.9532	21.8361	0.390172	47.6
PT2	PT2D6	BPM24	d1 ET2.5% 12/y	2017	4	2017-04-01	24	28.4211	682.105	0.969437	23.2665	70
PT2	PT2D6	BPM24	d1 ET2.5% 12/y	2017	5	2017-05-01	24	33.8947	813.474	1.15614	27.7474	85
PT2	PT2D6	BPM24	d1 ET2.5% 12/y	2017	6	2017-06-01	24	40.6316	975.158	1.38594	33.2625	5	2.41248	25.6852	0.936312
PT2	PT2D6	BPM24	d1 ET2.5% 12/y	2017	7	2017-07-01	24	23.4706	563.294	0.800577	19.2139	15
PT2	PT2D6	BPM24	d1 ET2.5% 12/y	2017	8	2017-08-01	24	14	336	0.477537	11.4609	20	8.87037	17.1527	0.657343	31.74
PT2	PT2D6	BPM24	d1 ET2.5% 12/y	2017	9	2017-09-01	24	20.9474	502.737	0.714511	17.1483	5	5.50274	26.8143	0.925365	42.787
PT2	PT2D6	BPM24	d1 ET2.5% 12/y	2017	10	2017-10-01	24	29.2857	702.857	0.99893	23.9743	15	2.2311	18.165	0.766357	37.8
PT2	PT2D6	BPM24	d1 ET2.5% 12/y	2017	11	2017-11-01	24	41	984	1.3985	33.5641	90	3.92242	17.0136	1.05508	36.4
PT2	PT2D6	BPM24	d1 ET2.5% 12/y	2017	12	2017-12-01	24	45.75	1098	1.56052	37.4526	10	4.93413	19.0873	1.24356	37.1298
PT2	PT2D6	BPM24	d1 ET2.5% 12/y	2018	1	2018-01-01	24	53.125	1275	1.81208	43.49	20	2.60282	28.5714	0.884054	47.4
PT2	PT2D6	BPM24	d1 ET2.5% 12/y	2018	2	2018-02-01	24	37.875	909	1.29191	31.0058	20	4.29087	19.9074	0.581344	45.6
PT2	PT2D6	BPM24	d1 ET2.5% 12/y	2018	3	2018-03-01	24	44.5556	1069.33	1.51978	36.4748	25	0.243788	18.8745	0.420058	40.6
PT2	PT2D6	BPM24	d1 ET2.5% 12/y	2018	4	2018-04-01	24	39.7143	953.143	1.35465	32.5115	75	6.24971	14.584	0.456797	42.2
PT2	PT2D6	BPM24	d1 ET2.5% 12/y	2018	5	2018-05-01	24	31.3182	751.636	1.06826	25.6382	10	13.6869	8.02262	0.644119	41.8719
PT2	PT2D6	BPM24	d1 ET2.5% 12/y	2018	6	2018-06-01	24	22.5	540	0.767471	18.4193	5	5.80339	11.7046	0.5863	45.4
PT2	PT2D6	BPM24	d1 ET2.5% 12/y	2018	7	2018-07-01	24	17.5652	421.565	0.599146	14.3795	5	3.69512	10.2231	0.37699	47.6
PT2	PT2D6	BPM24	d1 ET2.5% 12/y	2018	8	2018-08-01	24	18.0588	433.412	0.615983	14.7836	10	4.32703	4.58045	0.441663	39
PT2	PT2D6	BPM24	d1 ET2.5% 12/y	2018	9	2018-09-01	24	22.4	537.6	0.76406	18.3374	5	3.70461	3.00655	0.470158	45.6
PT2	PT2D6	BPM24	d1 ET2.5% 12/y	2018	10	2018-10-01	24	25.6364	615.273	0.874452	20.9868	2.5	5.98195	5.33189	0.737753	38.7
PT2	PT2D6	BPM24	d1 ET2.5% 12/y	2018	11	2018-11-01	24	24.75	594	0.844218	20.2612	0	3.64238	7.07561	0.469911	37
PT2	PT2D6	BPM24	d1 ET2.5% 12/y	2018	12	2018-12-01	24	30.8	739.2	1.05058	25.214	0	2.26788	4.14557	0.58511	45.8
PT2	PT2D6	BPM24	d1 ET2.5% 12/y	2019	1	2019-01-01	24	33	792	1.12562	27.015	0
PT2	PT2D6	BPM24	d1 ET2.5% 12/y	2019	2	2019-02-01	24	28.0556	673.333	0.95697	22.9673	0	1.40469	10.8766	0.591672
PT2	PT2D6	BPM24	d1 ET2.5% 12/y	2019	3	2019-03-01	24	29.6364	711.273	1.01089	24.2614	0	2.44899	13.2937	0.575073	45
PT2	PT2D7	BPM24	d1 ET2.5% 12/y	2017	4	2017-04-01	24	33.8889	813.333	1.15093	27.6223	25
PT2	PT2D7	BPM24	d1 ET2.5% 12/y	2017	5	2017-05-01	24	42.2857	1014.86	1.4361	34.4664	20
PT2	PT2D7	BPM24	d1 ET2.5% 12/y	2017	6	2017-06-01	24	39.8947	957.474	1.3549	32.5176	10	3.97243	18.8056	1.05989
PT2	PT2D7	BPM24	d1 ET2.5% 12/y	2017	7	2017-07-01	24	23.2941	559.059	0.791111	18.9867	70
PT2	PT2D7	BPM24	d1 ET2.5% 12/y	2017	8	2017-08-01	24	20.32	487.68	0.690104	16.5625	30	6.41502	26.541	0.612268	41.3328
PT2	PT2D7	BPM24	d1 ET2.5% 12/y	2017	9	2017-09-01	24	21.4211	514.105	0.727498	17.46	5	4.17747	31.9192	0.809931	41.4146
PT2	PT2D7	BPM24	d1 ET2.5% 12/y	2017	10	2017-10-01	24	26.0476	625.143	0.884625	21.231	5	2.32655	15.6518	0.76191	36.4
PT2	PT2D7	BPM24	d1 ET2.5% 12/y	2017	11	2017-11-01	24	38.1111	914.667	1.29432	31.0638	15	3.66285	17.1512	1.11332	35.4
PT2	PT2D7	BPM24	d1 ET2.5% 12/y	2017	12	2017-12-01	24	37.8235	907.765	1.28456	30.8294	10	5.07784	18.0681	1.12765	38.4
PT2	PT2D7	BPM24	d1 ET2.5% 12/y	2018	1	2018-01-01	24	56.4167	1354	1.91601	45.9843	15	4.09299	25.9855	0.847539	46.4
PT2	PT2D7	BPM24	d1 ET2.5% 12/y	2018	2	2018-02-01	24	43.6875	1048.5	1.48371	35.609	10	4.53606	19.4932	0.786216	48.2
PT2	PT2D7	BPM24	d1 ET2.5% 12/y	2018	3	2018-03-01	24	56.1765	1348.24	1.90786	45.7885	10	2.31598	18.6518	0.541408	36.2
PT2	PT2D7	BPM24	d1 ET2.5% 12/y	2018	4	2018-04-01	24	47.9048	1149.71	1.62693	39.0464	15	4.92194	20.2611	0.97383	45
PT2	PT2D7	BPM24	d1 ET2.5% 12/y	2018	5	2018-05-01	24	34.6364	831.273	1.17631	28.2315	10	6.95024	18.4389	0.423004	37
PT2	PT2D7	BPM24	d1 ET2.5% 12/y	2018	6	2018-06-01	24	22.75	546	0.772632	18.5432	5	8.02833	12.2885	0.43559	39
PT2	PT2D7	BPM24	d1 ET2.5% 12/y	2018	7	2018-07-01	24	19.3478	464.348	0.657088	15.7701	5	12.2638	8.10707	0.44431	42.8
PT2	PT2D7	BPM24	d1 ET2.5% 12/y	2018	8	2018-08-01	24	18.9412	454.588	0.643277	15.4386	5	5.78835	7.81836	0.418126	36.2
PT2	PT2D7	BPM24	d1 ET2.5% 12/y	2018	9	2018-09-01	24	19.7895	474.947	0.672087	16.1301	0	7.76835	4.11153	0.492383	36.2
PT2	PT2D7	BPM24	d1 ET2.5% 12/y	2018	10	2018-10-01	24	25.1905	604.571	0.855515	20.5324	5	5.01391	7.21053	0.480578	40.4
PT2	PT2D7	BPM24	d1 ET2.5% 12/y	2018	11	2018-11-01	24	23.35	560.4	0.793009	19.0322	0	3.52425	9.47413	0.400856	46.2
PT2	PT2D7	BPM24	d1 ET2.5% 12/y	2018	12	2018-12-01	24	28.1	674.4	0.954327	22.9039	0	1.64167	6.07541	0.523813	42.4
PT2	PT2D7	BPM24	d1 ET2.5% 12/y	2019	1	2019-01-01	24	32.5714	781.714	1.10619	26.5484	0
PT2	PT2D7	BPM24	d1 ET2.5% 12/y	2019	2	2019-02-01	24	36.6316	879.158	1.24408	29.8578	0	1.30064	9.33317	0.576655
PT2	PT2D7	BPM24	d1 ET2.5% 12/y	2019	3	2019-03-01	24	29.1818	700.364	0.991068	23.7856	5	2.52102	8.49182	0.387038	33.6
PT2	PT2D9	BPM24	d1 ET2.5% 12/y	2017	4	2017-04-01	24	34.5294	828.706	1.09879	26.371	90
PT2	PT2D9	BPM24	d1 ET2.5% 12/y	2017	5	2017-05-01	24	35.9524	862.857	1.14408	27.4578	75
PT2	PT2D9	BPM24	d1 ET2.5% 12/y	2017	6	2017-06-01	24	37.6316	903.158	1.19751	28.7403	5	3.41012	18.5152	0.712928
PT2	PT2D9	BPM24	d1 ET2.5% 12/y	2017	7	2017-07-01	24	33.4444	802.667	1.06427	25.5424	30
PT2	PT2D9	BPM24	d1 ET2.5% 12/y	2017	8	2017-08-01	24	18.88	453.12	0.600799	14.4192	25	4.56487	28.7401	0.83013	35.62
PT2	PT2D9	BPM24	d1 ET2.5% 12/y	2017	9	2017-09-01	24	20.3158	487.579	0.646488	15.5157	15	4.03342	40.4703	1.02755	39.0975
PT2	PT2D9	BPM24	d1 ET2.5% 12/y	2017	10	2017-10-01	24	18.5238	444.571	0.589464	14.1471	15	2.422	23.8595	0.858261	39.4
PT2	PT2D9	BPM24	d1 ET2.5% 12/y	2017	11	2017-11-01	24	30.3889	729.333	0.967034	23.2088	15	3.44654	18.1318	0.938605	43.6
PT2	PT2D9	BPM24	d1 ET2.5% 12/y	2017	12	2017-12-01	24	46.4118	1113.88	1.47691	35.4459	20	3.78443	13.7596	0.98359	38
PT2	PT2D9	BPM24	d1 ET2.5% 12/y	2018	1	2018-01-01	24	57	1368	1.81385	43.5324	80	2.82138	26.9996	0.978225	45.6
PT2	PT2D9	BPM24	d1 ET2.5% 12/y	2018	2	2018-02-01	24	38.125	915	1.21321	29.1171	40	3.85302	18.6647	0.805477	49.4
PT2	PT2D9	BPM24	d1 ET2.5% 12/y	2018	3	2018-03-01	24	47.8333	1148	1.52215	36.5316	35	4.44042	18.5034	0.757972	47.8
PT2	PT2D9	BPM24	d1 ET2.5% 12/y	2018	4	2018-04-01	24	48.2381	1157.71	1.53503	36.8407	15	5.54004	17.6118	0.523727	46.8
PT2	PT2D9	BPM24	d1 ET2.5% 12/y	2018	5	2018-05-01	24	32.4091	777.818	1.03132	24.7517	10	8.61985	12.5205	0.430695	40.6
PT2	PT2D9	BPM24	d1 ET2.5% 12/y	2018	6	2018-06-01	24	24.5333	588.8	0.780699	18.7368	25	10.0122	11.2269	0.43559	41.2
PT2	PT2D9	BPM24	d1 ET2.5% 12/y	2018	7	2018-07-01	24	18.913	453.913	0.60185	14.4444	10	11.8044	7.80115	0.464506	33.4
PT2	PT2D9	BPM24	d1 ET2.5% 12/y	2018	8	2018-08-01	24	17	408	0.540973	12.9834	5	5.46573	9.21356	0.413973	38
PT2	PT2D9	BPM24	d1 ET2.5% 12/y	2018	9	2018-09-01	24	20.85	500.4	0.663488	15.9237	0	6.16176	9.12245	0.547093	47.8
PT2	PT2D9	BPM24	d1 ET2.5% 12/y	2018	10	2018-10-01	24	28.4286	682.286	0.904653	21.7117	5	4.3972	8.05024	0.522351	44.3
PT2	PT2D9	BPM24	d1 ET2.5% 12/y	2018	11	2018-11-01	24	24.9	597.6	0.792367	19.0168	5	3.28798	9.76195	0.491806	45.2
PT2	PT2D9	BPM24	d1 ET2.5% 12/y	2018	12	2018-12-01	24	30.5	732	0.97057	23.2937	5	1.38781	8.79147	0.71142	37.2
PT2	PT2D9	BPM24	d1 ET2.5% 12/y	2019	1	2019-01-01	24	31.1429	747.429	0.991027	23.7846	0
PT2	PT2D9	BPM24	d1 ET2.5% 12/y	2019	2	2019-02-01	24	33.3684	800.842	1.06185	25.4844	0	1.33532	8.48909	0.53761
PT2	PT2D9	BPM24	d1 ET2.5% 12/y	2019	3	2019-03-01	24	27.1818	652.364	0.864979	20.7595	0	2.28693	9.19947	0.487323	54.8
PT2	PT2E1	IRR112	d1 ET2.5% 12/y	2017	4	2017-04-01	24	17.3889	417.333	0.523553	12.5653	10
PT2	PT2E1	IRR112	d1 ET2.5% 12/y	2017	5	2017-05-01	24	27	648	0.812929	19.5103	15
PT2	PT2E1	IRR112	d1 ET2.5% 12/y	2017	6	2017-06-01	24	36.9474	886.737	1.11243	26.6983	20	3.73662	33.0368	1.03137
PT2	PT2E1	IRR112	d1 ET2.5% 12/y	2017	7	2017-07-01	24	31.2381	749.714	0.940531	22.5727	20
PT2	PT2E1	IRR112	d1 ET2.5% 12/y	2017	8	2017-08-01	24	17.1667	412	0.516862	12.4047	30	2.38618	23.2424	0.722451	32.18
PT2	PT2E1	IRR112	d1 ET2.5% 12/y	2017	9	2017-09-01	24	20	480	0.602169	14.4521	5	5.07058	35.6235	0.948074	24.86
PT2	PT2E1	IRR112	d1 ET2.5% 12/y	2017	10	2017-10-01	24	15.3182	367.636	0.461207	11.069	75	1.82545	21.4258	0.609232	38.6
PT2	PT2E1	IRR112	d1 ET2.5% 12/y	2017	11	2017-11-01	24	28.1111	674.667	0.846382	20.3132	10	5.81152	22.4325	0.608129	35.7477
PT2	PT2E1	IRR112	d1 ET2.5% 12/y	2017	12	2017-12-01	24	33.0588	793.412	0.995351	23.8884	15	3.04192	23.697	1.00512
PT2	PT2E1	IRR112	d1 ET2.5% 12/y	2018	1	2018-01-01	24	47.625	1143	1.43392	34.414	20	4.43076	34.4277	0.970538	49
PT2	PT2E1	IRR112	d1 ET2.5% 12/y	2018	2	2018-02-01	24	38.2	916.8	1.15014	27.6034	40	5.04396	25.2193	0.695162	49
PT2	PT2E1	IRR112	d1 ET2.5% 12/y	2018	4	2018-04-01	24	40.381	969.143	1.21581	29.1794	10	5.51715	26.7962	0.522053	39.4
PT2	PT2E1	IRR112	d1 ET2.5% 12/y	2018	10	2018-10-01	24	26.0909	626.182	0.785557	18.8534	0	10.9777	18.2519	0.523221	41.6
PT2	PT2E1	IRR112	d1 ET2.5% 12/y	2018	11	2018-11-01	24	25.05	601.2	0.754217	18.1012	0	4.68587	12.7121	0.385697	48.4
PT2	PT2E1	IRR112	d1 ET2.5% 12/y	2018	12	2018-12-01	24	31.9	765.6	0.96046	23.051	5	5.09427	16.5585	0.59254	43.2
PT2	PT2E1	IRR112	d1 ET2.5% 12/y	2019	1	2019-01-01	24	27.3333	656	0.822965	19.7512	0
PT2	PT2E1	IRR112	d1 ET2.5% 12/y	2019	2	2019-02-01	24	26.4211	634.105	0.795497	19.0919	5	1.68216	16.5682	0.488054
PT2	PT2E1	IRR112	d1 ET2.5% 12/y	2019	3	2019-03-01	24	32.1818	772.364	0.968945	23.2547	0	4.75393	14.6585	0.495158	43.6
PT2	PT2E10	IRR112	d1 ET2.5% 12/y	2017	4	2017-04-01	24	15.0556	361.333	0.481053	11.5453	5
PT2	PT2E10	IRR112	d1 ET2.5% 12/y	2017	5	2017-05-01	24	19.9048	477.714	0.635994	15.2639	5
PT2	PT2E10	IRR112	d1 ET2.5% 12/y	2017	6	2017-06-01	24	31.8947	765.474	1.0191	24.4583	5	3.8636	39.2267	1.03771
PT2	PT2E10	IRR112	d1 ET2.5% 12/y	2017	7	2017-07-01	24	25.381	609.143	0.810968	19.4632	0
PT2	PT2E10	IRR112	d1 ET2.5% 12/y	2017	8	2017-08-01	24	21.16	507.84	0.676101	16.2264	15	2.43805	18.7936	0.592235	33.58
PT2	PT2E10	IRR112	d1 ET2.5% 12/y	2017	9	2017-09-01	24	16.2105	389.053	0.517956	12.4309	25	13.6704	32.1219	0.804254	29.5
PT2	PT2E10	IRR112	d1 ET2.5% 12/y	2017	10	2017-10-01	24	16.6	398.4	0.530401	12.7296	15	2.20724	22.6506	0.714476	38.4
PT2	PT2E10	IRR112	d1 ET2.5% 12/y	2017	11	2017-11-01	24	22.0556	529.333	0.704716	16.9132	15	3.41769	21.9164	0.795037	50.8
PT2	PT2E10	IRR112	d1 ET2.5% 12/y	2017	12	2017-12-01	24	35.3529	848.471	1.12959	27.1102	5	4.88623	28.8858	1.58467	32.4
PT2	PT2E10	IRR112	d1 ET2.5% 12/y	2018	1	2018-01-01	24	43.5652	1045.57	1.39199	33.4077	5	5.32486	32.7798	1.19347	40
PT2	PT2E10	IRR112	d1 ET2.5% 12/y	2018	2	2018-02-01	24	42.1875	1012.5	1.34797	32.3512	10	8.89698	23.0019	0.856257	48
PT2	PT2E10	IRR112	d1 ET2.5% 12/y	2018	3	2018-03-01	24	47.1875	1132.5	1.50773	36.1855	5	2.69908	23.6487	0.629154	39.6
PT2	PT2E10	IRR112	d1 ET2.5% 12/y	2018	4	2018-04-01	24	44.7143	1073.14	1.4287	34.2889	5	6.04368	26.8467	0.535439	40.2
PT2	PT2E10	IRR112	d1 ET2.5% 12/y	2018	5	2018-05-01	24	32.6818	784.364	1.04424	25.0619	0	4.60114	15.5718	0.447999	43.8
PT2	PT2E10	IRR112	d1 ET2.5% 12/y	2018	6	2018-06-01	24	24.25	582	0.774832	18.596	0	4.11614	14.226	0.545866	37.8378
PT2	PT2E10	IRR112	d1 ET2.5% 12/y	2018	7	2018-07-01	24	17.9565	430.957	0.573744	13.7699	5	3.97475	14.7865	0.449359	41.6
PT2	PT2E10	IRR112	d1 ET2.5% 12/y	2018	8	2018-08-01	24	17.4118	417.882	0.556338	13.3521	5	3.13141	20.6647	0.32121	39.2
PT2	PT2E10	IRR112	d1 ET2.5% 12/y	2018	9	2018-09-01	24	24.55	589.2	0.784418	18.826	0	5.59472	11.5894	0.348772	39.6
PT2	PT2E10	IRR112	d1 ET2.5% 12/y	2018	10	2018-10-01	24	28.1429	675.429	0.899216	21.5812	0	8.65941	11.6201	0.564873	41.4
PT2	PT2E10	IRR112	d1 ET2.5% 12/y	2018	11	2018-11-01	24	22.7778	546.667	0.727792	17.467	0	1.81134	13.0239	0.336853	42.6
PT2	PT2E10	IRR112	d1 ET2.5% 12/y	2018	12	2018-12-01	24	30.2105	725.053	0.965282	23.1668	5	2.16633	14.8669	0.453228	40
PT2	PT2E10	IRR112	d1 ET2.5% 12/y	2019	1	2019-01-01	24	31.381	753.143	1.00268	24.0643	0
PT2	PT2E10	IRR112	d1 ET2.5% 12/y	2019	2	2019-02-01	24	32.8947	789.474	1.05105	25.2251	5	1.87292	17.9187	0.376928
PT2	PT2E10	IRR112	d1 ET2.5% 12/y	2019	3	2019-03-01	24	24.2727	582.545	0.775558	18.6134	0	4.37578	17.7924	0.532765	40.2
PT2	PT2E11	IRR112	d1 ET2.5% 12/y	2017	4	2017-04-01	24	14.3889	345.333	0.48343	11.6023	10
PT2	PT2E11	IRR112	d1 ET2.5% 12/y	2017	5	2017-05-01	24	22.9524	550.857	0.771141	18.5074	5
PT2	PT2E11	IRR112	d1 ET2.5% 12/y	2017	6	2017-06-01	24	32.0526	769.263	1.07689	25.8453	15	3.8636	26.3206	0.941065
PT2	PT2E11	IRR112	d1 ET2.5% 12/y	2017	7	2017-07-01	24	19.0952	458.286	0.641551	15.3972	15
PT2	PT2E11	IRR112	d1 ET2.5% 12/y	2017	8	2017-08-01	24	15.6	374.4	0.52412	12.5789	85	2.7493	29.7551	0.567193	31.9
PT2	PT2E11	IRR112	d1 ET2.5% 12/y	2017	9	2017-09-01	24	13	312	0.436767	10.4824	75	5.80524	46.0728	1.11839	26.88
PT2	PT2E11	IRR112	d1 ET2.5% 12/y	2017	10	2017-10-01	24	13.16	315.84	0.442142	10.6114	80	1.75386	25.0207	0.717441	40.4
PT2	PT2E11	IRR112	d1 ET2.5% 12/y	2017	11	2017-11-01	24	18.5556	445.333	0.623419	14.9621	25	2.85529	23.6539	0.648761	34.6
PT2	PT2E11	IRR112	d1 ET2.5% 12/y	2017	12	2017-12-01	24	25.4706	611.294	0.855746	20.5379	90	4.33533	28.3994	0.604395	34.6429
PT2	PT2E11	IRR112	d1 ET2.5% 12/y	2018	1	2018-01-01	24	35.7083	857	1.19971	28.793	15	2.34453	39.929	1.63166	49.4
PT2	PT2E11	IRR112	d1 ET2.5% 12/y	2018	2	2018-02-01	24	41.25	990	1.38589	33.2615	25	7.74108	22.6121	0.840498	41.4
PT2	PT2E11	IRR112	d1 ET2.5% 12/y	2018	3	2018-03-01	24	48.8889	1173.33	1.64254	39.421	10	3.15183	27.5077	0.627287	49.4
PT2	PT2E11	IRR112	d1 ET2.5% 12/y	2018	4	2018-04-01	24	35.55	853.2	1.19439	28.6653	35	3.4568	27.5531	0.44843	44.4
PT2	PT2E11	IRR112	d1 ET2.5% 12/y	2018	5	2018-05-01	24	32.7619	786.286	1.10072	26.4172	5	4.46524	18.0706	0.440308	45.2
PT2	PT2E11	IRR112	d1 ET2.5% 12/y	2018	6	2018-06-01	24	21.8125	523.5	0.732844	17.5883	20	4.15322	14.7303	0.547704	48.2
PT2	PT2E11	IRR112	d1 ET2.5% 12/y	2018	7	2018-07-01	24	18.0909	434.182	0.607808	14.5874	10	4.37423	23.4799	0.59073	34.4
PT2	PT2E11	IRR112	d1 ET2.5% 12/y	2018	8	2018-08-01	24	21.3529	512.471	0.717404	17.2177	5	4.19419	22.4548	0.357207	34.2
PT2	PT2E11	IRR112	d1 ET2.5% 12/y	2018	9	2018-09-01	24	21.45	514.8	0.720665	17.296	5	6.44527	15.1612	0.435965	43.2
PT2	PT2E11	IRR112	d1 ET2.5% 12/y	2018	10	2018-10-01	24	28.3636	680.727	0.952945	22.8707	2.5	9.26051	18.8957	0.593878	39
PT2	PT2E11	IRR112	d1 ET2.5% 12/y	2018	11	2018-11-01	24	23.5789	565.895	0.792192	19.0126	0	3.13048	21.7785	0.4817	48.4
PT2	PT2E11	IRR112	d1 ET2.5% 12/y	2018	12	2018-12-01	24	33.4211	802.105	1.12286	26.9487	0	2.57252	19.8702	0.512668	300
PT2	PT2E11	IRR112	d1 ET2.5% 12/y	2019	1	2019-01-01	24	27.8571	668.571	0.935928	22.4623	5
PT2	PT2E11	IRR112	d1 ET2.5% 12/y	2019	2	2019-02-01	24	33.3158	799.579	1.11932	26.8638	5	1.87292	24.4061	0.444505
PT2	PT2E11	IRR112	d1 ET2.5% 12/y	2019	3	2019-03-01	24	30.0909	722.182	1.01098	24.2635	5	2.50302	22.5438	0.606412	39.6
PT2	PT2E12	IRR112	d1 ET2.5% 12/y	2017	4	2017-04-01	24	19.2632	462.316	0.630945	15.1427	5
PT2	PT2E12	IRR112	d1 ET2.5% 12/y	2017	5	2017-05-01	24	27.0476	649.143	0.885917	21.262	0
PT2	PT2E12	IRR112	d1 ET2.5% 12/y	2017	6	2017-06-01	24	30.2632	726.316	0.991239	23.7897	5	4.73426	34.8884	1.18504
PT2	PT2E12	IRR112	d1 ET2.5% 12/y	2017	7	2017-07-01	24	21.4091	513.818	0.701233	16.8296	10
PT2	PT2E12	IRR112	d1 ET2.5% 12/y	2017	8	2017-08-01	24	20.28	486.72	0.664251	15.942	20	2.68013	25.6276	0.791316	32.46
PT2	PT2E12	IRR112	d1 ET2.5% 12/y	2017	9	2017-09-01	24	19.0556	457.333	0.624145	14.9795	0	5.57476	33.5594	0.855348	35.28
PT2	PT2E12	IRR112	d1 ET2.5% 12/y	2017	10	2017-10-01	24	17.4091	417.818	0.570217	13.6852	10	2.14759	21.2827	0.78711	38.2
PT2	PT2E12	IRR112	d1 ET2.5% 12/y	2017	11	2017-11-01	24	23.6667	568	0.775178	18.6043	20	2.14868	24.4968	0.757114	38.7622
PT2	PT2E12	IRR112	d1 ET2.5% 12/y	2017	12	2017-12-01	24	41.1176	986.824	1.34677	32.3224	5	5.58084	33.565	1.13262
PT2	PT2E12	IRR112	d1 ET2.5% 12/y	2018	1	2018-01-01	24	39.7917	955	1.30334	31.2801	5	5.60302	38.4586	1.28572	46.6
PT2	PT2E12	IRR112	d1 ET2.5% 12/y	2018	2	2018-02-01	24	35.25	846	1.15458	27.7099	15	8.47665	22.271	0.808979	45.8
PT2	PT2E12	IRR112	d1 ET2.5% 12/y	2018	3	2018-03-01	24	32.7778	786.667	1.0736	25.7665	5	3.15183	30.1793	0.688896	46.8
PT2	PT2E12	IRR112	d1 ET2.5% 12/y	2018	4	2018-04-01	24	39.7619	954.286	1.30236	31.2567	10	4.46408	26.771	0.607389	37.1921
PT2	PT2E12	IRR112	d1 ET2.5% 12/y	2018	5	2018-05-01	24	32.5	780	1.0645	25.5481	5	5.9213	16.2031	0.565287	47
PT2	PT2E12	IRR112	d1 ET2.5% 12/y	2018	6	2018-06-01	24	21.9375	526.5	0.71854	17.245	5	7.76875	13.1378	0.573435	47.2
PT2	PT2E12	IRR112	d1 ET2.5% 12/y	2018	7	2018-07-01	24	20.5455	493.091	0.672945	16.1507	0	7.57001	21.0325	0.577266	38.2
PT2	PT2E12	IRR112	d1 ET2.5% 12/y	2018	8	2018-08-01	24	17	408	0.556818	13.3636	5	4.36499	22.2442	0.337824	38.6
PT2	PT2E12	IRR112	d1 ET2.5% 12/y	2018	9	2018-09-01	24	21.4	513.6	0.700935	16.8224	5	7.03121	13.5937	0.495803	48.4
PT2	PT2E12	IRR112	d1 ET2.5% 12/y	2018	10	2018-10-01	24	25.8636	620.727	0.847137	20.3313	0	9.69026	13.3607	0.551945	40.9
PT2	PT2E12	IRR112	d1 ET2.5% 12/y	2018	11	2018-11-01	24	26	624	0.851604	20.4385	5	2.93359	18.5405	0.380644	43.2
PT2	PT2E12	IRR112	d1 ET2.5% 12/y	2018	12	2018-12-01	24	30.75	738	1.00718	24.1724	5	2.92794	20.4896	0.471803	49
PT2	PT2E12	IRR112	d1 ET2.5% 12/y	2019	1	2019-01-01	24	33.5	804	1.09726	26.3342	0
PT2	PT2E12	IRR112	d1 ET2.5% 12/y	2019	2	2019-02-01	24	35.1111	842.667	1.15003	27.6007	15	1.71684	17.7499	0.498566
PT2	PT2E12	IRR112	d1 ET2.5% 12/y	2019	3	2019-03-01	24	28.4545	682.909	0.932	22.368	0	2.62907	18.8033	0.523363	41
PT2	PT2E13	IRR112	d1 ET2.5% 12/y	2017	4	2017-04-01	24	15.4211	370.105	0.461641	11.0794	10
PT2	PT2E13	IRR112	d1 ET2.5% 12/y	2017	5	2017-05-01	24	25.9048	621.714	0.775479	18.6115	0
PT2	PT2E13	IRR112	d1 ET2.5% 12/y	2017	6	2017-06-01	24	41.8947	1005.47	1.25415	30.0996	5	3.57337	29.5698	0.999683
PT2	PT2E13	IRR112	d1 ET2.5% 12/y	2017	7	2017-07-01	24	28.8636	692.727	0.864055	20.7373	0
PT2	PT2E13	IRR112	d1 ET2.5% 12/y	2017	8	2017-08-01	24	25.4583	611	0.762115	18.2908	10	4.42654	24.6972	0.771282	33.96
PT2	PT2E13	IRR112	d1 ET2.5% 12/y	2017	9	2017-09-01	24	21.2632	510.316	0.636529	15.2767	15	6.33823	42.2026	1.0408	36.42
PT2	PT2E13	IRR112	d1 ET2.5% 12/y	2017	10	2017-10-01	24	16.5909	398.182	0.496662	11.9199	5	1.67035	25.3547	0.653701	36.6
PT2	PT2E13	IRR112	d1 ET2.5% 12/y	2017	11	2017-11-01	24	26.6667	640	0.798287	19.1589	15	2.82645	29.7781	0.716482	36.8
PT2	PT2E13	IRR112	d1 ET2.5% 12/y	2017	12	2017-12-01	24	35.8824	861.176	1.07417	25.78	5	4.16766	24.4383	1.10281	33.2
PT2	PT2E13	IRR112	d1 ET2.5% 12/y	2018	1	2018-01-01	24	46.2917	1111	1.38578	33.2586	0	6.13948	37.8502	1.32993	41.8
PT2	PT2E13	IRR112	d1 ET2.5% 12/y	2018	2	2018-02-01	24	38.5	924	1.15253	27.6606	5	5.27164	27.7047	0.968324	47.6
PT2	PT2E13	IRR112	d1 ET2.5% 12/y	2018	3	2018-03-01	24	48.2222	1157.33	1.44357	34.6457	0	2.5946	29.1651	0.726234	49.6
PT2	PT2E13	IRR112	d1 ET2.5% 12/y	2018	4	2018-04-01	24	38.7619	930.286	1.16037	27.8488	10	6.36418	26.67	0.503648	46.2
PT2	PT2E13	IRR112	d1 ET2.5% 12/y	2018	5	2018-05-01	24	33.7727	810.545	1.01101	24.2643	0	6.44548	19.4121	0.501836	33.8
PT2	PT2E13	IRR112	d1 ET2.5% 12/y	2018	6	2018-06-01	24	25.0625	601.5	0.750265	18.0064	5	6.54504	18.4991	0.549541	46
PT2	PT2E13	IRR112	d1 ET2.5% 12/y	2018	7	2018-07-01	24	20.0435	481.043	0.600017	14.4004	5	9.88695	11.4213	0.371941	42.2
PT2	PT2E13	IRR112	d1 ET2.5% 12/y	2018	8	2018-08-01	24	21.7647	522.353	0.651543	15.637	5	8.33144	25.5347	0.347515	35.8
PT2	PT2E13	IRR112	d1 ET2.5% 12/y	2018	9	2018-09-01	24	22.7895	546.947	0.68222	16.3733	0	6.27516	28.2153	0.425707	45.6
PT2	PT2E13	IRR112	d1 ET2.5% 12/y	2018	10	2018-10-01	24	28.3636	680.727	0.849087	20.3781	2.5	11.3018	19.0484	0.513072	41.1
PT2	PT2E13	IRR112	d1 ET2.5% 12/y	2018	11	2018-11-01	24	24.25	582	0.725942	17.4226	5	5.07964	18.2047	0.461489	37.4
PT2	PT2E13	IRR112	d1 ET2.5% 12/y	2018	12	2018-12-01	24	27.85	668.4	0.833711	20.0091	5	4.04495	22.4433	0.505238	46.6
PT2	PT2E13	IRR112	d1 ET2.5% 12/y	2019	1	2019-01-01	24	32.5	780	0.972912	23.3499	0
PT2	PT2E13	IRR112	d1 ET2.5% 12/y	2019	2	2019-02-01	24	32.7222	785.333	0.979565	23.5096	0	1.97697	20.0892	0.650238
PT2	PT2E13	IRR112	d1 ET2.5% 12/y	2019	3	2019-03-01	24	33.1	794.4	0.990874	23.781	0	3.56545	22.6196	0.68476	42.6
PT2	PT2E14	IRR112	d1 ET2.5% 12/y	2017	4	2017-04-01	24	13	312	0.407882	9.78917	15
PT2	PT2E14	IRR112	d1 ET2.5% 12/y	2017	5	2017-05-01	24	23.4762	563.429	0.736579	17.6779	10
PT2	PT2E14	IRR112	d1 ET2.5% 12/y	2017	6	2017-06-01	24	30.8889	741.333	0.969156	23.2597	5	5.20588	36.0683	1.13593
PT2	PT2E14	IRR112	d1 ET2.5% 12/y	2017	7	2017-07-01	24	23.2857	558.857	0.730602	17.5345	10
PT2	PT2E14	IRR112	d1 ET2.5% 12/y	2017	8	2017-08-01	24	17.48	419.52	0.548445	13.1627	20	4.02884	20.5697	0.562185	33.04
PT2	PT2E14	IRR112	d1 ET2.5% 12/y	2017	9	2017-09-01	24	14.0526	337.263	0.440909	10.5818	20	5.6756	33.7437	0.972674	34.78
PT2	PT2E14	IRR112	d1 ET2.5% 12/y	2017	10	2017-10-01	24	14.1818	340.364	0.444962	10.6791	85	1.98055	23.605	0.581068	41.8
PT2	PT2E14	IRR112	d1 ET2.5% 12/y	2017	11	2017-11-01	24	24.3333	584	0.763472	18.3233	20	4.77324	21.5723	0.736798	41.2
PT2	PT2E14	IRR112	d1 ET2.5% 12/y	2017	12	2017-12-01	24	30.1176	722.824	0.944958	22.679	25	4.95808	25.8744	0.98359
PT2	PT2E14	IRR112	d1 ET2.5% 12/y	2018	1	2018-01-01	24	43.9583	1055	1.37922	33.1012	10	4.35128	35.7967	1.10315	49.6
PT2	PT2E14	IRR112	d1 ET2.5% 12/y	2018	2	2018-02-01	24	32.6875	784.5	1.02559	24.6141	30	7.32075	25.8772	0.828241	49.4
PT2	PT2E14	IRR112	d1 ET2.5% 12/y	2018	3	2018-03-01	24	48.0556	1153.33	1.50777	36.1865	35	2.49012	27.9283	0.535808	47.2
PT2	PT2E14	IRR112	d1 ET2.5% 12/y	2018	4	2018-04-01	24	40.1429	963.429	1.2595	30.2281	35	5.40268	25.7617	0.572251	35.9202
PT2	PT2E14	IRR112	d1 ET2.5% 12/y	2018	5	2018-05-01	24	34.0909	818.182	1.06962	25.6709	5	5.02825	18.2021	0.551828	40.4
PT2	PT2E14	IRR112	d1 ET2.5% 12/y	2018	6	2018-06-01	24	21.9375	526.5	0.688301	16.5192	10	4.33864	18.8176	0.584462	45
PT2	PT2E14	IRR112	d1 ET2.5% 12/y	2018	7	2018-07-01	24	21.3043	511.304	0.668436	16.0425	5	4.51404	22.6896	0.636171	45
PT2	PT2E14	IRR112	d1 ET2.5% 12/y	2018	8	2018-08-01	24	20.8824	501.176	0.655195	15.7247	5	4.82047	19.5591	0.40705	34.8
PT2	PT2E14	IRR112	d1 ET2.5% 12/y	2018	9	2018-09-01	24	25.5263	612.632	0.800902	19.2217	10	5.76483	20.5576	0.434255	49
PT2	PT2E14	IRR112	d1 ET2.5% 12/y	2018	10	2018-10-01	24	26.4545	634.909	0.830026	19.9206	5	10.2813	15.427	0.533378	41.3
PT2	PT2E14	IRR112	d1 ET2.5% 12/y	2018	11	2018-11-01	24	26.85	644.4	0.842434	20.2184	5	7.48164	17.821	0.459805	43.2
PT2	PT2E14	IRR112	d1 ET2.5% 12/y	2018	12	2018-12-01	24	28.05	673.2	0.880084	21.122	5	3.62184	18.3215	0.534958	45
PT2	PT2E14	IRR112	d1 ET2.5% 12/y	2019	1	2019-01-01	24	31.1429	747.429	0.977125	23.451	10
PT2	PT2E14	IRR112	d1 ET2.5% 12/y	2019	2	2019-02-01	24	33.1579	795.789	1.04035	24.9683	10	2.42786	16.8576	0.498566
PT2	PT2E14	IRR112	d1 ET2.5% 12/y	2019	3	2019-03-01	24	28.5455	685.091	0.89563	21.4951	5	5.58227	18.8286	0.568805	33
PT2	PT2E17	IRR112	d1 ET2.5% 12/y	2017	4	2017-04-01	24	17.5263	420.632	0.534891	12.8374	10
PT2	PT2E17	IRR112	d1 ET2.5% 12/y	2017	5	2017-05-01	24	26.6471	639.529	0.81325	19.518	0
PT2	PT2E17	IRR112	d1 ET2.5% 12/y	2017	6	2017-06-01	24	32.8947	789.474	1.00392	24.0942	5	2.3762	25.1951	0.834918
PT2	PT2E17	IRR112	d1 ET2.5% 12/y	2017	7	2017-07-01	24	23.5455	565.091	0.718591	17.2462	0
PT2	PT2E17	IRR112	d1 ET2.5% 12/y	2017	8	2017-08-01	24	19.04	456.96	0.581088	13.9461	5	3.99426	24.3758	0.597243	35.32
PT2	PT2E17	IRR112	d1 ET2.5% 12/y	2017	9	2017-09-01	24	20.8889	501.333	0.637514	15.3003	5	6.35264	41.4471	0.919688	32.28
PT2	PT2E17	IRR112	d1 ET2.5% 12/y	2017	10	2017-10-01	24	16.2632	390.316	0.49634	11.9122	5	1.69421	22.7938	0.689277	38.6
PT2	PT2E17	IRR112	d1 ET2.5% 12/y	2017	11	2017-11-01	24	25.2778	606.667	0.77146	18.515	5	4.02336	24.4796	0.841087	42.8
PT2	PT2E17	IRR112	d1 ET2.5% 12/y	2017	12	2017-12-01	24	34.6471	831.529	1.0574	25.3777	5	3.13772	30.4146	1.05976	33.8
PT2	PT2E17	IRR112	d1 ET2.5% 12/y	2018	1	2018-01-01	24	39.4167	946	1.20297	28.8713	5	6.37791	37.6981	0.978225	46.4
PT2	PT2E17	IRR112	d1 ET2.5% 12/y	2018	2	2018-02-01	24	38.25	918	1.16736	28.0167	5	7.42583	27.924	0.943809	51
PT2	PT2E17	IRR112	d1 ET2.5% 12/y	2018	3	2018-03-01	24	40.6111	974.667	1.23942	29.7461	0	2.54236	28.1509	0.634755	42.4
PT2	PT2E17	IRR112	d1 ET2.5% 12/y	2018	4	2018-04-01	24	42.1429	1011.43	1.28617	30.8681	10	3.4568	25.8374	0.512014	48.6
PT2	PT2E17	IRR112	d1 ET2.5% 12/y	2018	5	2018-05-01	24	35.9091	861.818	1.09592	26.3021	5	3.92164	19.3069	0.45569	35.6
PT2	PT2E17	IRR112	d1 ET2.5% 12/y	2018	6	2018-06-01	24	22.875	549	0.698129	16.7551	5	3.52282	21.0736	0.558731	49
PT2	PT2E17	IRR112	d1 ET2.5% 12/y	2018	7	2018-07-01	24	20.4783	491.478	0.624982	14.9996	5	3.95478	23.6839	0.511629	49.4
PT2	PT2E17	IRR112	d1 ET2.5% 12/y	2018	8	2018-08-01	24	18.3529	440.471	0.560119	13.4429	0	4.30805	16.1369	0.36413	40.6
PT2	PT2E17	IRR112	d1 ET2.5% 12/y	2018	9	2018-09-01	24	24.55	589.2	0.749249	17.982	5	1.92791	4.08583	0.336804	46.2
PT2	PT2E17	IRR112	d1 ET2.5% 12/y	2018	10	2018-10-01	24	29.05	697.2	0.886586	21.2781	5	5.61702	5.52247	0.525551	42.1
PT2	PT2E17	IRR112	d1 ET2.5% 12/y	2018	11	2018-11-01	24	22.85	548.4	0.697366	16.7368	5	2.53982	14.3191	0.506964	42.8
PT2	PT2E17	IRR112	d1 ET2.5% 12/y	2018	12	2018-12-01	24	30.6	734.4	0.933891	22.4134	5	1.94632	22.2288	0.687272	43.2
PT2	PT2E17	IRR112	d1 ET2.5% 12/y	2019	1	2019-01-01	24	30.8571	740.571	0.941739	22.6017	0
PT2	PT2E17	IRR112	d1 ET2.5% 12/y	2019	2	2019-02-01	24	32.2632	774.316	0.984649	23.6316	0	1.63013	15.9894	0.563139
PT2	PT2E17	IRR112	d1 ET2.5% 12/y	2019	3	2019-03-01	24	28.9091	693.818	0.882285	21.1748	0	4.05164	18.0704	0.581341	39.4
PT2	PT2E18	IRR112	d1 ET2.5% 12/y	2017	4	2017-04-01	24	19.0526	457.263	0.597787	14.3469	5
PT2	PT2E18	IRR112	d1 ET2.5% 12/y	2017	5	2017-05-01	24	24.625	591	0.772623	18.543	5
PT2	PT2E18	IRR112	d1 ET2.5% 12/y	2017	6	2017-06-01	24	37.4737	899.368	1.17576	28.2182	5	5.0789	25.5219	1.04246
PT2	PT2E18	IRR112	d1 ET2.5% 12/y	2017	7	2017-07-01	24	28.4545	682.909	0.892777	21.4267	5
PT2	PT2E18	IRR112	d1 ET2.5% 12/y	2017	8	2017-08-01	24	20.5417	493	0.644506	15.4682	10	4.46112	17.8124	0.608512	34.18
PT2	PT2E18	IRR112	d1 ET2.5% 12/y	2017	9	2017-09-01	24	17.6316	423.158	0.553201	13.2768	5	8.59983	32.2325	1.01431	29.54
PT2	PT2E18	IRR112	d1 ET2.5% 12/y	2017	10	2017-10-01	24	15.1364	363.273	0.474912	11.3979	10	1.44366	18.2287	0.667042	41.6
PT2	PT2E18	IRR112	d1 ET2.5% 12/y	2017	11	2017-11-01	24	23.7778	570.667	0.746041	17.905	15	4.48482	21.3487	0.713773	46.2
PT2	PT2E18	IRR112	d1 ET2.5% 12/y	2017	12	2017-12-01	24	26.6471	639.529	0.836066	20.0656	10	4.83832	21.2184	0.677253	37
PT2	PT2E18	IRR112	d1 ET2.5% 12/y	2018	1	2018-01-01	24	44.375	1065	1.39229	33.415	5	7.35148	37.622	0.9936	43.4
PT2	PT2E18	IRR112	d1 ET2.5% 12/y	2018	2	2018-02-01	24	43.9333	1054.4	1.37843	33.0824	5	7.07555	28.655	0.887776	48.2
PT2	PT2E18	IRR112	d1 ET2.5% 12/y	2018	3	2018-03-01	24	43.7647	1050.35	1.37314	32.9554	5	3.7613	26.914	0.561945	41.8
PT2	PT2E18	IRR112	d1 ET2.5% 12/y	2018	4	2018-04-01	24	36.619	878.857	1.14894	27.5746	5	7.62328	27.3765	0.495281	43.2
PT2	PT2E18	IRR112	d1 ET2.5% 12/y	2018	5	2018-05-01	24	32.2273	773.455	1.01115	24.2676	0	8.65868	15.3613	0.517218	39
PT2	PT2E18	IRR112	d1 ET2.5% 12/y	2018	6	2018-06-01	24	23.6	566.4	0.740463	17.7711	5	5.65506	15.2611	0.564245	39.2
PT2	PT2E18	IRR112	d1 ET2.5% 12/y	2018	7	2018-07-01	24	23.8261	571.826	0.747557	17.9414	5	5.95214	20.2677	0.562119	46.2
PT2	PT2E18	IRR112	d1 ET2.5% 12/y	2018	8	2018-08-01	24	21.0588	505.412	0.660732	15.8576	0	6.12996	21.0859	0.33367	41
PT2	PT2E18	IRR112	d1 ET2.5% 12/y	2018	9	2018-09-01	24	22.1	530.4	0.6934	16.6416	5	5.61362	10.5615	0.350481	44.8
PT2	PT2E18	IRR112	d1 ET2.5% 12/y	2018	10	2018-10-01	24	23.5909	566.182	0.740178	17.7643	0	11.3035	11.1687	0.463028	39.1
PT2	PT2E18	IRR112	d1 ET2.5% 12/y	2018	11	2018-11-01	24	23.15	555.6	0.726344	17.4323	5	5.4931	18.8283	0.458121	35.6
PT2	PT2E18	IRR112	d1 ET2.5% 12/y	2018	12	2018-12-01	24	27.9	669.6	0.875378	21.0091	5	3.72339	23.7536	0.557248	46.8
PT2	PT2E18	IRR112	d1 ET2.5% 12/y	2019	1	2019-01-01	24	30.619	734.857	0.96069	23.0566	0
PT2	PT2E18	IRR112	d1 ET2.5% 12/y	2019	2	2019-02-01	24	27.3158	655.579	0.857048	20.5692	0	2.21976	18.1599	0.504573
PT2	PT2E18	IRR112	d1 ET2.5% 12/y	2019	3	2019-03-01	24	31.9091	765.818	1.00117	24.028	0	4.14168	21.3812	0.546868	49
PT2	PT2E19	IRR112	d1 ET2.5% 12/y	2017	4	2017-04-01	24	18.3889	441.333	0.557953	13.3909	5
PT2	PT2E19	IRR112	d1 ET2.5% 12/y	2017	5	2017-05-01	24	25.4375	610.5	0.771821	18.5237	5
PT2	PT2E19	IRR112	d1 ET2.5% 12/y	2017	6	2017-06-01	24	32.5	780	0.986111	23.6667	5	6.25794	18.7148	0.990177
PT2	PT2E19	IRR112	d1 ET2.5% 12/y	2017	7	2017-07-01	24	28.9048	693.714	0.877024	21.0486	5
PT2	PT2E19	IRR112	d1 ET2.5% 12/y	2017	8	2017-08-01	24	20.44	490.56	0.620188	14.8845	85	3.95968	15.7994	0.667359	36.14
PT2	PT2E19	IRR112	d1 ET2.5% 12/y	2017	9	2017-09-01	24	14.9474	358.737	0.453531	10.8847	10	7.00086	31.9929	1.05215	33.08
PT2	PT2E19	IRR112	d1 ET2.5% 12/y	2017	10	2017-10-01	24	15.6087	374.609	0.473597	11.3663	25	1.65841	23.1914	0.54401	35.6
PT2	PT2E19	IRR112	d1 ET2.5% 12/y	2017	11	2017-11-01	24	19.4444	466.667	0.589981	14.1595	70	2.68224	22.0712	0.610838	40.4
PT2	PT2E19	IRR112	d1 ET2.5% 12/y	2017	12	2017-12-01	24	28.6471	687.529	0.869205	20.8609	40	5.7006	24.8089	0.776606	36.4829
PT2	PT2E19	IRR112	d1 ET2.5% 12/y	2018	1	2018-01-01	24	37.5417	901	1.13908	27.338	25	6.19909	36.8107	1.07816	49.2
PT2	PT2E19	IRR112	d1 ET2.5% 12/y	2018	2	2018-02-01	24	45.0625	1081.5	1.36728	32.8147	40	8.80942	28.9717	1.17144	52.2
PT2	PT2E19	IRR112	d1 ET2.5% 12/y	2018	3	2018-03-01	24	37.1111	890.667	1.12602	27.0245	70	5.3285	28.3241	0.800911	46.2
PT2	PT2E19	IRR112	d1 ET2.5% 12/y	2018	4	2018-04-01	24	35.381	849.143	1.07352	25.7646	75	10.4391	28.5372	0.644201	40.6
PT2	PT2E19	IRR112	d1 ET2.5% 12/y	2018	5	2018-05-01	24	32.3182	775.636	0.980594	23.5343	80	9.60997	17.3078	0.597973	32.8
PT2	PT2E19	IRR112	d1 ET2.5% 12/y	2018	6	2018-06-01	24	21.9375	526.5	0.665625	15.975	80	7.43501	18.1275	0.597328	45.4
PT2	PT2E19	IRR112	d1 ET2.5% 12/y	2018	7	2018-07-01	24	18.1739	436.174	0.55143	13.2343	85	6.8909	18.2282	0.575583	40.6
PT2	PT2E19	IRR112	d1 ET2.5% 12/y	2018	8	2018-08-01	24	21.0625	505.5	0.639076	15.3378	80	9.16648	17.6637	0.420895	46.6859
PT2	PT2E19	IRR112	d1 ET2.5% 12/y	2018	9	2018-09-01	24	24.15	579.6	0.732756	17.5861	85	9.12923	9.97045	0.415449
PT2	PT2E19	IRR112	d1 ET2.5% 12/y	2018	10	2018-10-01	24	11.0455	265.091	0.33514	8.04335	90	9.75537	12.4592	0.485661	40.4
PT2	PT2E19	IRR112	d1 ET2.5% 12/y	2018	11	2018-11-01	24	9.4	225.6	0.285214	6.84513	80	9.62769	11.1291	0.456436	32.4786
PT2	PT2E19	IRR112	d1 ET2.5% 12/y	2018	12	2018-12-01	24	10.35	248.4	0.314038	7.53692	85	5.44968	15.0098	0.546103	39
PT2	PT2E19	IRR112	d1 ET2.5% 12/y	2019	1	2019-01-01	24	10.0556	241.333	0.305104	7.3225	80
PT2	PT2E19	IRR112	d1 ET2.5% 12/y	2019	2	2019-02-01	24	10.9474	262.737	0.332164	7.97193	50	2.96546	14.47	0.609692
PT2	PT2E19	IRR112	d1 ET2.5% 12/y	2019	3	2019-03-01	24	11	264	0.333761	8.01025	82.5	10.0661	15.8211	0.579774	43.6
PT2	PT2E3	IRR112	d1 ET2.5% 12/y	2017	4	2017-04-01	24	16.8889	405.333	0.523602	12.5665	15
PT2	PT2E3	IRR112	d1 ET2.5% 12/y	2017	5	2017-05-01	24	23.0476	553.143	0.71454	17.149	10
PT2	PT2E3	IRR112	d1 ET2.5% 12/y	2017	6	2017-06-01	24	33	792	1.02309	24.5542	5	3.64593	26.3024	1.01077
PT2	PT2E3	IRR112	d1 ET2.5% 12/y	2017	7	2017-07-01	24	24.0455	577.091	0.745476	17.8914	0
PT2	PT2E3	IRR112	d1 ET2.5% 12/y	2017	8	2017-08-01	24	20.76	498.24	0.643618	15.4468	15	4.56487	22.0752	0.678628	31.86
PT2	PT2E3	IRR112	d1 ET2.5% 12/y	2017	9	2017-09-01	24	19.9474	478.737	0.618424	14.8422	5	9.07519	37.7612	1.01052	26.22
PT2	PT2E3	IRR112	d1 ET2.5% 12/y	2017	10	2017-10-01	24	16.9091	405.818	0.524229	12.5815	15	1.8851	23.1914	0.647772	43.4
PT2	PT2E3	IRR112	d1 ET2.5% 12/y	2017	11	2017-11-01	24	22.9444	550.667	0.711342	17.0722	15	3.79263	23.3098	0.683976	39
PT2	PT2E3	IRR112	d1 ET2.5% 12/y	2017	12	2017-12-01	24	31.2941	751.059	0.970205	23.2849	5	4.74251	25.2259	1.00843	34.2
PT2	PT2E3	IRR112	d1 ET2.5% 12/y	2018	1	2018-01-01	24	41.9565	1006.96	1.30077	31.2185	5	8.00715	34.0474	0.945554	41.4
PT2	PT2E3	IRR112	d1 ET2.5% 12/y	2018	2	2018-02-01	24	37.875	909	1.17423	28.1815	5	6.26992	20.2485	0.726681	47.4
PT2	PT2E3	IRR112	d1 ET2.5% 12/y	2018	3	2018-03-01	24	54.3889	1305.33	1.68621	40.469	5	4.16181	26.1967	0.776641	42.8
PT2	PT2E3	IRR112	d1 ET2.5% 12/y	2018	4	2018-04-01	24	36.4286	874.286	1.12939	27.1053	10	7.57749	22.5825	0.632488	46.2
PT2	PT2E3	IRR112	d1 ET2.5% 12/y	2018	5	2018-05-01	24	37.6364	903.273	1.16683	28.004	0	7.2997	17.9128	0.513373	47.2
PT2	PT2E3	IRR112	d1 ET2.5% 12/y	2018	6	2018-06-01	24	19.125	459	0.592928	14.2303	0	8.67727	17.5702	0.645114	41.2
PT2	PT2E3	IRR112	d1 ET2.5% 12/y	2018	7	2018-07-01	24	24.1739	580.174	0.749458	17.987	5	7.62993	21.8993	0.535191	43.1718
PT2	PT2E3	IRR112	d1 ET2.5% 12/y	2018	8	2018-08-01	24	18.7647	450.353	0.581758	13.9622	0	7.53435	26.1402	0.375206	38.8
PT2	PT2E3	IRR112	d1 ET2.5% 12/y	2018	9	2018-09-01	24	25.4	609.6	0.787471	18.8993	0	6.65318	11.872	0.35903	47.2
PT2	PT2E3	IRR112	d1 ET2.5% 12/y	2018	10	2018-10-01	24	25.5238	612.571	0.791309	18.9914	0	14.1856	12.7352	0.499875	41.9
PT2	PT2E3	IRR112	d1 ET2.5% 12/y	2018	11	2018-11-01	24	23.5263	564.632	0.729381	17.5051	0	4.52836	21.5866	0.389066	47.4
PT2	PT2E3	IRR112	d1 ET2.5% 12/y	2018	12	2018-12-01	24	30.9	741.6	0.957986	22.9917	0	2.72484	17.5829	0.586968	47.4
PT2	PT2E3	IRR112	d1 ET2.5% 12/y	2019	1	2019-01-01	24	27.9	669.6	0.864978	20.7595	0
PT2	PT2E3	IRR112	d1 ET2.5% 12/y	2019	2	2019-02-01	24	24.6842	592.421	0.765279	18.3667	0	1.47406	19.5587	0.636723
PT2	PT2E3	IRR112	d1 ET2.5% 12/y	2019	3	2019-03-01	24	26.3636	632.727	0.817346	19.6163	2.5	3.99762	21.9625	0.557836	43.2
PT2	PT2E4	IRR112	d1 ET2.5% 12/y	2017	4	2017-04-01	24	16.2632	390.316	0.505203	12.1249	10
PT2	PT2E4	IRR112	d1 ET2.5% 12/y	2017	5	2017-05-01	24	28.7619	690.286	0.893468	21.4432	5
PT2	PT2E4	IRR112	d1 ET2.5% 12/y	2017	6	2017-06-01	24	36.3684	872.842	1.12976	27.1142	5	4.33521	29.5879	0.975919
PT2	PT2E4	IRR112	d1 ET2.5% 12/y	2017	7	2017-07-01	24	31.8182	763.636	0.988409	23.7218	5
PT2	PT2E4	IRR112	d1 ET2.5% 12/y	2017	8	2017-08-01	24	25.72	617.28	0.798974	19.1754	10	5.86171	24.5111	0.723703	35.28
PT2	PT2E4	IRR112	d1 ET2.5% 12/y	2017	9	2017-09-01	24	21.1053	506.526	0.65562	15.7349	5	8.68626	36.3975	0.948074	29.9
PT2	PT2E4	IRR112	d1 ET2.5% 12/y	2017	10	2017-10-01	24	15.8636	380.727	0.492793	11.827	15	1.37207	23.7641	0.594409	44.2
PT2	PT2E4	IRR112	d1 ET2.5% 12/y	2017	11	2017-11-01	24	25.8235	619.765	0.80219	19.2526	5	4.48482	21.6584	0.847859	45.6
PT2	PT2E4	IRR112	d1 ET2.5% 12/y	2017	12	2017-12-01	24	38.9412	934.588	1.20968	29.0323	5	3.52096	28.2372	1.57971	36.6197
PT2	PT2E4	IRR112	d1 ET2.5% 12/y	2018	1	2018-01-01	24	45.6667	1096	1.4186	34.0465	5	5.22551	34.9601	1.25305	47.8
PT2	PT2E4	IRR112	d1 ET2.5% 12/y	2018	2	2018-02-01	24	36.75	882	1.14161	27.3987	20	4.86882	20.4922	0.882523	48.2
PT2	PT2E4	IRR112	d1 ET2.5% 12/y	2018	3	2018-03-01	24	46.2222	1109.33	1.43586	34.4607	10	2.87321	24.094	0.685162	47.4
PT2	PT2E4	IRR112	d1 ET2.5% 12/y	2018	4	2018-04-01	24	43.9524	1054.86	1.36535	32.7684	5	8.24138	24.7272	0.615755	48.4
PT2	PT2E4	IRR112	d1 ET2.5% 12/y	2018	5	2018-05-01	24	34.9091	837.818	1.08443	26.0262	0	5.59126	18.1758	0.576823	48.6
PT2	PT2E4	IRR112	d1 ET2.5% 12/y	2018	6	2018-06-01	24	21.5625	517.5	0.669824	16.0758	5	6.89732	19.6138	0.645114	43.4
PT2	PT2E4	IRR112	d1 ET2.5% 12/y	2018	7	2018-07-01	24	23	552	0.714479	17.1475	5	6.47146	26.2078	0.531825	46.2
PT2	PT2E4	IRR112	d1 ET2.5% 12/y	2018	8	2018-08-01	24	21.9412	526.588	0.681587	16.3581	0	7.42048	28.8516	0.429202	36
PT2	PT2E4	IRR112	d1 ET2.5% 12/y	2018	9	2018-09-01	24	24.8	595.2	0.770394	18.4895	0	7.33362	15.8294	0.341933	45.4
PT2	PT2E4	IRR112	d1 ET2.5% 12/y	2018	10	2018-10-01	24	26.7273	641.455	0.830264	19.9263	0	11.7174	15.1751	0.506251	42.2
PT2	PT2E4	IRR112	d1 ET2.5% 12/y	2018	11	2018-11-01	24	24.2	580.8	0.751756	18.0421	0	4.23303	17.5811	0.346959	45
PT2	PT2E4	IRR112	d1 ET2.5% 12/y	2018	12	2018-12-01	24	31.25	750	0.970759	23.2982	5	2.04786	15.939	0.423508	48.2
PT2	PT2E4	IRR112	d1 ET2.5% 12/y	2019	1	2019-01-01	24	27.5714	661.714	0.856487	20.5557	0
PT2	PT2E4	IRR112	d1 ET2.5% 12/y	2019	2	2019-02-01	24	29.7778	714.667	0.925026	22.2006	5	1.92494	18.6422	0.497064
PT2	PT2E4	IRR112	d1 ET2.5% 12/y	2019	3	2019-03-01	24	34.7273	833.455	1.07878	25.8907	7.5	3.90759	18.0957	0.556269	46.4
PT2	PT2E6	IRR112	d1 ET2.5% 12/y	2017	4	2017-04-01	24	15.1765	364.235	0.4659	11.1816	30
PT2	PT2E6	IRR112	d1 ET2.5% 12/y	2017	5	2017-05-01	24	25.9048	621.714	0.795246	19.0859	10
PT2	PT2E6	IRR112	d1 ET2.5% 12/y	2017	6	2017-06-01	24	32.7895	786.947	1.0066	24.1584	5	0	0	0
PT2	PT2E6	IRR112	d1 ET2.5% 12/y	2017	7	2017-07-01	24	23.8182	571.636	0.73119	17.5486	30
PT2	PT2E6	IRR112	d1 ET2.5% 12/y	2017	8	2017-08-01	24	19.16	459.84	0.58819	14.1166	25	2.31702	21.923	0.63731	34.4
PT2	PT2E6	IRR112	d1 ET2.5% 12/y	2017	9	2017-09-01	24	17.8333	428	0.547462	13.1391	15	9.52175	44.3957	1.10514	25.12
PT2	PT2E6	IRR112	d1 ET2.5% 12/y	2017	10	2017-10-01	24	16.087	386.087	0.493851	11.8524	25	1.58683	22.3166	0.569209	39.8
PT2	PT2E6	IRR112	d1 ET2.5% 12/y	2017	11	2017-11-01	24	24	576	0.736772	17.6825	25	3.80705	23.4991	0.713773	47.2
PT2	PT2E6	IRR112	d1 ET2.5% 12/y	2017	12	2017-12-01	24	35.1875	844.5	1.08022	25.9252	10	6.01198	30.9474	1.06142	31
PT2	PT2E6	IRR112	d1 ET2.5% 12/y	2018	1	2018-01-01	24	35.375	849	1.08597	26.0633	10	1.4703	35.822	0.832164	45.2
PT2	PT2E6	IRR112	d1 ET2.5% 12/y	2018	2	2018-02-01	24	35.875	861	1.10132	26.4317	35	5.4818	22.6365	0.72493	47.4
PT2	PT2E6	IRR112	d1 ET2.5% 12/y	2018	3	2018-03-01	24	44.7222	1073.33	1.37292	32.9501	75	3.69164	33.8899	0.660892	48.4
PT2	PT2E6	IRR112	d1 ET2.5% 12/y	2018	4	2018-04-01	24	38.5238	924.571	1.18264	28.3833	15	5.54004	25.358	0.652567	37.2
PT2	PT2E6	IRR112	d1 ET2.5% 12/y	2018	5	2018-05-01	24	33.6818	808.364	1.03399	24.8158	25	4.87293	15.2298	0.519141	41.4
PT2	PT2E6	IRR112	d1 ET2.5% 12/y	2018	6	2018-06-01	24	22.4667	539.2	0.6897	16.5528	15	5.54381	10.1121	0.5863	43.8
PT2	PT2E6	IRR112	d1 ET2.5% 12/y	2018	7	2018-07-01	24	21.7391	521.739	0.667366	16.0168	10	5.25307	18.8145	0.600828	38.8
PT2	PT2E6	IRR112	d1 ET2.5% 12/y	2018	8	2018-08-01	24	20.8824	501.176	0.641064	15.3855	0	3.09345	21.9546	0.418126	35.4
PT2	PT2E6	IRR112	d1 ET2.5% 12/y	2018	9	2018-09-01	24	27.25	654	0.836543	20.077	5	2.92967	9.4822	0.389804	48.4
PT2	PT2E6	IRR112	d1 ET2.5% 12/y	2018	10	2018-10-01	24	28.5238	684.571	0.875648	21.0155	2.5	7.53151	10.7308	0.598959	40.3
PT2	PT2E6	IRR112	d1 ET2.5% 12/y	2018	11	2018-11-01	24	24.2	580.8	0.742912	17.8299	0	3.72113	20.963	0.527176	47.8
PT2	PT2E6	IRR112	d1 ET2.5% 12/y	2018	12	2018-12-01	24	31.2	748.8	0.957804	22.9873	5	3.46952	21.6094	0.612973	47.8
PT2	PT2E6	IRR112	d1 ET2.5% 12/y	2019	1	2019-01-01	24	27	648	0.828868	19.8928	5
PT2	PT2E6	IRR112	d1 ET2.5% 12/y	2019	2	2019-02-01	24	30.4706	731.294	0.935411	22.4499	0	1.78621	19.3898	0.620204
PT2	PT2E6	IRR112	d1 ET2.5% 12/y	2019	3	2019-03-01	24	31.6	758.4	0.970083	23.282	10	7.72514	21.9877	0.644019	39.6
PT2	PT2E7	IRR112	d1 ET2.5% 12/y	2017	4	2017-04-01	24	17.0526	409.263	0.544863	13.0767	10
PT2	PT2E7	IRR112	d1 ET2.5% 12/y	2017	5	2017-05-01	24	28.8095	691.429	0.920517	22.0924	10
PT2	PT2E7	IRR112	d1 ET2.5% 12/y	2017	6	2017-06-01	24	37.5789	901.895	1.20072	28.8172	5	2.97479	30.5319	0.979087
PT2	PT2E7	IRR112	d1 ET2.5% 12/y	2017	7	2017-07-01	24	26.9545	646.909	0.861247	20.6699	5
PT2	PT2E7	IRR112	d1 ET2.5% 12/y	2017	8	2017-08-01	24	21.08	505.92	0.673545	16.1651	25	4.54758	22.5658	0.762518	36.72
PT2	PT2E7	IRR112	d1 ET2.5% 12/y	2017	9	2017-09-01	24	16	384	0.51123	12.2695	10	11.0775	37.0425	1.05405	28.74
PT2	PT2E7	IRR112	d1 ET2.5% 12/y	2017	10	2017-10-01	24	14.7143	353.143	0.470149	11.2836	25	1.63455	19.6761	0.849367	37.2
PT2	PT2E7	IRR112	d1 ET2.5% 12/y	2017	11	2017-11-01	24	25.5	612	0.814772	19.5545	15	2.61014	21.7616	0.627091	49
PT2	PT2E7	IRR112	d1 ET2.5% 12/y	2017	12	2017-12-01	24	36.625	879	1.17024	28.0857	10	3.9521	25.2259	1.07301	38.0623
PT2	PT2E7	IRR112	d1 ET2.5% 12/y	2018	1	2018-01-01	24	41.9167	1006	1.33931	32.1436	5	6.49712	37.8755	1.12236	47.6
PT2	PT2E7	IRR112	d1 ET2.5% 12/y	2018	2	2018-02-01	24	34.875	837	1.11432	26.7437	20	5.37672	21.7836	0.737187	48.4
PT2	PT2E7	IRR112	d1 ET2.5% 12/y	2018	3	2018-03-01	24	43.5556	1045.33	1.39168	33.4003	10	3.13441	25.8503	0.793443	47.8
PT2	PT2E7	IRR112	d1 ET2.5% 12/y	2018	4	2018-04-01	24	39.75	954	1.27009	30.4821	10	8.03535	25.2066	0.65926	46.6
PT2	PT2E7	IRR112	d1 ET2.5% 12/y	2018	5	2018-05-01	24	34.9545	838.909	1.11686	26.8047	0	7.10555	18.9913	0.580669	35.2
PT2	PT2E7	IRR112	d1 ET2.5% 12/y	2018	6	2018-06-01	24	23.625	567	0.754862	18.1167	5	8.12104	18.4991	0.589976	45.8
PT2	PT2E7	IRR112	d1 ET2.5% 12/y	2018	7	2018-07-01	24	21.8261	523.826	0.697384	16.7372	5	7.55003	30.5672	0.60756	41.2
PT2	PT2E7	IRR112	d1 ET2.5% 12/y	2018	8	2018-08-01	24	20.9412	502.588	0.669109	16.0586	0	5.12412	28.6673	0.444432	39.4
PT2	PT2E7	IRR112	d1 ET2.5% 12/y	2018	9	2018-09-01	24	25.85	620.4	0.825955	19.8229	5	6.80439	15.1356	0.345352	47.2
PT2	PT2E7	IRR112	d1 ET2.5% 12/y	2018	10	2018-10-01	24	27.1364	651.273	0.867057	20.8094	0	12.3074	14.9011	0.567331	39.1
PT2	PT2E7	IRR112	d1 ET2.5% 12/y	2018	11	2018-11-01	24	25.25	606	0.806784	19.3628	0	5.13871	17.1254	0.442962	49
PT2	PT2E7	IRR112	d1 ET2.5% 12/y	2018	12	2018-12-01	24	30	720	0.958555	23.0053	0	3.87571	18.6789	0.508953	45.6
PT2	PT2E7	IRR112	d1 ET2.5% 12/y	2019	1	2019-01-01	24	30.1905	724.571	0.964641	23.1514	5
PT2	PT2E7	IRR112	d1 ET2.5% 12/y	2019	2	2019-02-01	24	31.6316	759.158	1.01069	24.2565	0	2.16773	20.0892	0.531603
PT2	PT2E7	IRR112	d1 ET2.5% 12/y	2019	3	2019-03-01	24	24.9091	597.818	0.795891	19.1014	7.5	6.51865	21.1537	0.622082	43.6
PT2	PT2E8	IRR112	d1 ET2.5% 12/y	2017	4	2017-04-01	24	14.2353	341.647	0.484508	11.6282	15
PT2	PT2E8	IRR112	d1 ET2.5% 12/y	2017	5	2017-05-01	24	22	528	0.748785	17.9708	10
PT2	PT2E8	IRR112	d1 ET2.5% 12/y	2017	6	2017-06-01	24	27.1579	651.789	0.924337	22.1841	20	2.95665	27.6457	0.82858
PT2	PT2E8	IRR112	d1 ET2.5% 12/y	2017	7	2017-07-01	24	21.0952	506.286	0.71799	17.2318	5
PT2	PT2E8	IRR112	d1 ET2.5% 12/y	2017	8	2017-08-01	24	14.12	338.88	0.480584	11.534	30	3.87322	28.6894	0.648578	33.9
PT2	PT2E8	IRR112	d1 ET2.5% 12/y	2017	9	2017-09-01	24	11.6842	280.421	0.39768	9.54432	95	7.51945	44.8933	1.10325	28.5
PT2	PT2E8	IRR112	d1 ET2.5% 12/y	2017	10	2017-10-01	24	16.0455	385.091	0.546118	13.1068	75	1.40786	26.834	0.552904	40.6
PT2	PT2E8	IRR112	d1 ET2.5% 12/y	2017	11	2017-11-01	24	19.2222	461.333	0.654241	15.7018	35	2.13426	21.7788	0.612192	39.6
PT2	PT2E8	IRR112	d1 ET2.5% 12/y	2017	12	2017-12-01	24	31	744	1.05511	25.3225	25	4.31138	29.4649	1.21707	32.0755
PT2	PT2E8	IRR112	d1 ET2.5% 12/y	2018	1	2018-01-01	24	31.0435	745.043	1.05659	25.358	20	3.13928	38.6107	0.822555	40.4
PT2	PT2E8	IRR112	d1 ET2.5% 12/y	2018	2	2018-02-01	24	29	696	0.987034	23.6888	80	6.42755	23.6598	0.674149	52.2
PT2	PT2E8	IRR112	d1 ET2.5% 12/y	2018	3	2018-03-01	24	39.3889	945.333	1.34063	32.175	15	2.80356	25.7514	0.535808	48.8
PT2	PT2E8	IRR112	d1 ET2.5% 12/y	2018	4	2018-04-01	24	35	840	1.19125	28.59	10	5.42558	24.6767	0.550499	45.4
PT2	PT2E8	IRR112	d1 ET2.5% 12/y	2018	5	2018-05-01	24	36.0455	865.091	1.22683	29.4439	5	5.2418	18.8071	0.474918	38.2
PT2	PT2E8	IRR112	d1 ET2.5% 12/y	2018	6	2018-06-01	24	23.625	567	0.804092	19.2982	5	3.63407	10.1652	0.553217	49.6
PT2	PT2E8	IRR112	d1 ET2.5% 12/y	2018	7	2018-07-01	24	20.7391	497.739	0.70587	16.9409	5	4.03467	20.2677	0.545289	46.4
PT2	PT2E8	IRR112	d1 ET2.5% 12/y	2018	8	2018-08-01	24	18.9375	454.5	0.64455	15.4692	5	6.07303	22.8233	0.361361	35.6
PT2	PT2E8	IRR112	d1 ET2.5% 12/y	2018	9	2018-09-01	24	25.2	604.8	0.857699	20.5848	5	6.63428	16.7802	0.432545	43.8
PT2	PT2E8	IRR112	d1 ET2.5% 12/y	2018	10	2018-10-01	24	27.0909	650.182	0.922057	22.1294	2.5	7.63891	17.5767	0.581247	40
PT2	PT2E8	IRR112	d1 ET2.5% 12/y	2018	11	2018-11-01	24	24.9444	598.667	0.849001	20.376	5	3.70144	20.7711	0.444647	39.2
PT2	PT2E8	IRR112	d1 ET2.5% 12/y	2018	12	2018-12-01	24	31.2632	750.316	1.06406	25.5375	5	2.26788	21.0376	0.455086	46
PT2	PT2E8	IRR112	d1 ET2.5% 12/y	2019	1	2019-01-01	24	29.5238	708.571	1.00486	24.1167	0
PT2	PT2E8	IRR112	d1 ET2.5% 12/y	2019	2	2019-02-01	24	33	792	1.12318	26.9562	15	1.09254	24.165	0.426484
PT2	PT2E8	IRR112	d1 ET2.5% 12/y	2019	3	2019-03-01	24	34.3636	824.727	1.16959	28.0701	20	3.51143	18.8539	0.48889	44.6
PT2	PT2E9	IRR112	d1 ET2.5% 12/y	2017	4	2017-04-01	24	18.1053	434.526	0.55581	13.3394	15
PT2	PT2E9	IRR112	d1 ET2.5% 12/y	2017	5	2017-05-01	24	28	672	0.859567	20.6296	5
PT2	PT2E9	IRR112	d1 ET2.5% 12/y	2017	6	2017-06-01	24	47.9474	1150.74	1.47193	35.3263	5	4.66171	31.5121	0.891952
PT2	PT2E9	IRR112	d1 ET2.5% 12/y	2017	7	2017-07-01	24	33.3636	800.727	1.02422	24.5814	20
PT2	PT2E9	IRR112	d1 ET2.5% 12/y	2017	8	2017-08-01	24	22.36	536.64	0.686426	16.4742	25	4.61674	21.5001	0.633553	35.54
PT2	PT2E9	IRR112	d1 ET2.5% 12/y	2017	9	2017-09-01	24	21.2105	509.053	0.651138	15.6273	35	7.86517	35.9552	1.13163	30.32
PT2	PT2E9	IRR112	d1 ET2.5% 12/y	2017	10	2017-10-01	24	21.2857	510.857	0.653447	15.6827	10	1.78966	25.2275	0.693724	42.8
PT2	PT2E9	IRR112	d1 ET2.5% 12/y	2017	11	2017-11-01	24	29.2222	701.333	0.897088	21.5301	35	4.3983	24.5312	0.790974	42.6
PT2	PT2E9	IRR112	d1 ET2.5% 12/y	2017	12	2017-12-01	24	41.5882	998.118	1.27671	30.641	30	4.5509	33.7271	1.31477	35.8491
PT2	PT2E9	IRR112	d1 ET2.5% 12/y	2018	1	2018-01-01	24	48.5833	1166	1.49145	35.7948	10	4.01351	43.2247	0.643822	38.6
PT2	PT2E9	IRR112	d1 ET2.5% 12/y	2018	2	2018-02-01	24	44	1056	1.35075	32.418	15	7.93373	28.5819	0.716174	49
PT2	PT2E9	IRR112	d1 ET2.5% 12/y	2018	3	2018-03-01	24	37.7222	905.333	1.15803	27.7927	20	4.00508	29.5114	0.733702	46.4
PT2	PT2E9	IRR112	d1 ET2.5% 12/y	2018	4	2018-04-01	24	42.8571	1028.57	1.31566	31.5759	10	8.24138	26.0897	0.557192	49
PT2	PT2E9	IRR112	d1 ET2.5% 12/y	2018	5	2018-05-01	24	33.4091	801.818	1.02562	24.6149	5	6.85317	20.8062	0.497991	43
PT2	PT2E9	IRR112	d1 ET2.5% 12/y	2018	6	2018-06-01	24	22.6429	543.429	0.695109	16.6826	5	9.17788	13.4032	0.553217	47.8
PT2	PT2E9	IRR112	d1 ET2.5% 12/y	2018	7	2018-07-01	24	25	600	0.767471	18.4193	0	12.7232	20.956	0.493117	43.4
PT2	PT2E9	IRR112	d1 ET2.5% 12/y	2018	8	2018-08-01	24	20.0588	481.412	0.615782	14.7788	0	8.19859	24.666	0.371052	39.8
PT2	PT2E9	IRR112	d1 ET2.5% 12/y	2018	9	2018-09-01	24	23.95	574.8	0.735237	17.6457	5	6.69099	14.8786	0.470158	44.2
PT2	PT2E9	IRR112	d1 ET2.5% 12/y	2018	10	2018-10-01	24	25.2381	605.714	0.77478	18.5947	2.5	14.7838	13.9539	0.49175	43.6
PT2	PT2E9	IRR112	d1 ET2.5% 12/y	2018	11	2018-11-01	24	23.6	566.4	0.724492	17.3878	0	3.44549	18.8043	0.461489	44.2
PT2	PT2E9	IRR112	d1 ET2.5% 12/y	2018	12	2018-12-01	24	28.45	682.8	0.873382	20.9612	0	4.33267	16.1296	0.518241	44.2
PT2	PT2E9	IRR112	d1 ET2.5% 12/y	2019	1	2019-01-01	24	30.95	742.8	0.950129	22.8031	0
PT2	PT2E9	IRR112	d1 ET2.5% 12/y	2019	2	2019-02-01	24	31.3684	752.842	0.962974	23.1114	0	1.97697	21.1263	0.522593
PT2	PT2E9	IRR112	d1 ET2.5% 12/y	2019	3	2019-03-01	24	31.1	746.4	0.954734	22.9136	0	4.4298	20.4713	0.672224	35.6
