# Supplementary material for: Dynamic analysis of Tapping Panel Dryness in Hevea brasiliensis reveals new insights on this physiological syndrome affecting latex production
Source: Heliyon. 2022 Oct 3;8(10):e10920. doi: 10.1016/j.heliyon.2022.e10920 (PMC9547236; doi:10.1016/j.heliyon.2022.e10920)
Supplement: Supplementary Data Table 3 [file mmc3.xlsx]

## Sheet: 3
Supplementary table 3. Determination of the DCL from August 2010 to February 2013 for each tree of the PT1 trial consisting of three clones, 3 levels of tapping frequency and 3 levels of stimulation frequency. DCL: dry cut enght. ND: non determined.
Clone	Harvesting system	Tree number	2010/8	2011/1	2011/4	2011/6	2012/10	2011/12	2012/3	2012/6	2012/7	2012/9	2012/12	2013/1	2013/2	Mean DCL	K-mean class	DCL class	Brown bast (spot No)
PB260	d1 ET0%	PT1A11	10	10	90	30	93	48	90	90	95	80	90	91	88	69.6154	1	High	1
PB260	d1 ET0%	PT1A12	0	0	60	5	88	8	15	50	10	95	20	5	5	27.7692	2	Medium	ND
PB260	d1 ET0%	PT1A13	70	90	95	98	93	85	95	95	95	95	93	89	89	90.9231	1	High	1
PB260	d1 ET2.5% 12/y	PT1A41	10	30	5	40	95	78	80	35	25	20	95	95	95	54.0769	1	High	1
PB260	d1 ET2.5% 12/y	PT1A42	100	40	90	95	83	53	20	95	60	90	20	46	36	63.6923	2	Medium	ND
PB260	d1 ET2.5% 24/y	PT1A71	50	60	20	95	40	53	40	70	25	100	45	46	15	50.6923	2	Medium	ND
PB260	d1 ET2.5% 24/y	PT1A72	0	70	70	70	35	49	80	80	20	80	8	11	15	45.2308	2	Medium	ND
PB260	d1 ET2.5% 24/y	PT1A73	90	40	80	98	95	55	95	95	20	95	95	78	68	77.2308	1	High	ND
PB260	d2 ET0%	PT1A21	10	30	0	5	18	45	20	10	10	90	3	5	5	19.3077	3	Low	ND
PB260	d2 ET0%	PT1A22	10	10	0	30	35	5	5	20	20	5	3	4	4	11.6154	3	Low	ND
PB260	d2 ET0%	PT1A23	0	10	5	5	25	30	10	10	15	10	3	5	5	10.2308	3	Low	ND
PB260	d2 ET2.5% 12/y	PT1A51	10	60	10	95	40	55	60	60	40	20	13	11	23	38.2308	2	Medium	ND
PB260	d2 ET2.5% 12/y	PT1A52	60	0	20	40	80	64	95	95	95	30	10	45	44	52.1538	1	High	ND
PB260	d2 ET2.5% 12/y	PT1A53	50	10	15	70	75	45	50	40	15	95	30	15	8	39.8462	2	Medium	ND
PB260	d2 ET2.5% 24/y	PT1A81	0	30	5	15	23	50	5	15	25	80	5	8	5	20.4615	3	Low	ND
PB260	d2 ET2.5% 24/y	PT1A82	40	40	85	5	25	20	90	60	20	25	30	10	10	35.3846	2	Medium	0
PB260	d2 ET2.5% 24/y	PT1A83	50	15	70	30	48	45	40	30	15	75	30	13	8	36.0769	2	Medium	ND
PB260	d4 ET0%	PT1A31	15	0	0	5	23	3	0	15	10	10	5	4	5	7.30769	3	Low	ND
PB260	d4 ET0%	PT1A32	70	20	0	0	28	3	0	5	5	90	3	3	1	17.5385	3	Low	ND
PB260	d4 ET0%	PT1A33	15	10	5	5	23	20	5	10	10	15	5	6	1	10	3	Low	ND
PB260	d4 ET2.5% 12/y	PT1A61	10	20	90	0	90	3	20	95	85	90	90	68	68	56.0769	1	High	ND
PB260	d4 ET2.5% 12/y	PT1A62	95	90	90	5	80	70	95	95	95	95	90	91	26	78.2308	1	High	ND
PB260	d4 ET2.5% 12/y	PT1A63	50	20	20	0	70	10	10	40	30	95	35	20	13	31.7692	2	Medium	ND
PB260	d4 ET2.5% 24/y	PT1A91	0	30	60	25	30	50	40	80	20	95	13	13	9	35.7692	2	Medium	0
PB260	d4 ET2.5% 24/y	PT1A92	80	50	50	90	70	48	20	60	10	15	10	8	5	39.6923	2	Medium	ND
PB260	d4 ET2.5% 24/y	PT1A93	40	20	90	50	83	28	70	95	25	95	25	40	8	51.4615	2	Medium	ND
RRIM600	d1 ET0%	PT1G11	10	0	0	0	100	50	99	100	100	100	100	98	98	65.7692	1	High	1
RRIM600	d1 ET0%	PT1G12	40	20	30	80	93	50	10	20	15	95	15	9	21	38.3077	2	Medium	ND
RRIM600	d1 ET0%	PT1G13	0	0	0	0	0	0	0	5	5	5	5	6	5	2.38462	3	Low	ND
RRIM600	d1 ET2.5% 12/y	PT1G42	0	0	0	5	3	3	0	5	5	0	0	1	1	1.76923	3	Low	ND
RRIM600	d1 ET2.5% 12/y	PT1G43	90	80	30	20	100	50	50	100	100	100	95	95	95	77.3077	1	High	0
RRIM600	d1 ET2.5% 24/y	PT1G71	0	0	5	20	3	5	30	10	5	0	5	6	9	7.53846	3	Low	ND
RRIM600	d1 ET2.5% 24/y	PT1G73	0	0	0	5	3	0	5	5	5	0	3	4	4	2.61538	3	Low	ND
RRIM600	d2 ET0%	PT1G21	0	10	15	25	38	3	95	80	70	30	15	15	14	31.5385	2	Medium	ND
RRIM600	d2 ET0%	PT1G23	0	0	0	20	8	3	5	10	5	5	3	1	1	4.69231	3	Low	ND
RRIM600	d2 ET2.5% 12/y	PT1G51	0	30	0	5	5	8	10	10	5	5	5	3	5	7	3	Low	ND
RRIM600	d2 ET2.5% 12/y	PT1G53	0	80	95	100	100	100	100	100	100	100	100	100	100	90.3846	1	High	ND
RRIM600	d2 ET2.5% 24/y	PT1G81	0	0	0	0	0	0	0	0	0	0	0	0	3	0.230769	3	Low	ND
RRIM600	d2 ET2.5% 24/y	PT1G82	10	0	0	0	5	0	15	5	5	0	8	6	5	4.53846	3	Low	ND
RRIM600	d2 ET2.5% 24/y	PT1G83	100	100	100	100	95	100	100	100	100	95	95	95	95	98.0769	1	High	ND
RRIM600	d4 ET0%	PT1G31	0	0	0	15	3	3	10	5	5	0	5	0	4	3.84615	3	Low	ND
RRIM600	d4 ET0%	PT1G32	0	0	0	10	0	5	5	5	0	0	5	5	4	3	3	Low	ND
RRIM600	d4 ET0%	PT1G33	0	0	0	0	3	0	5	0	0	0	0	0	5	1	3	Low	ND
RRIM600	d4 ET2.5% 12/y	PT1G61	0	0	0	0	5	3	5	10	10	10	15	9	6	5.61538	3	Low	ND
RRIM600	d4 ET2.5% 12/y	PT1G62	0	0	0	0	0	3	5	0	0	0	8	55	76	11.3077	3	Low	ND
RRIM600	d4 ET2.5% 24/y	PT1G91	5	40	5	20	5	8	20	10	5	0	10	10	10	11.3846	3	Low	ND
RRIM600	d4 ET2.5% 24/y	PT1G92	70	20	80	0	63	54	5	60	15	40	5	11	13	33.5385	2	Medium	ND
RRIM600	d4 ET2.5% 24/y	PT1G93	0	0	0	0	3	0	0	0	0	0	5	0	1	0.692308	3	Low	ND
SP217	d1 ET0%	PT1F11	0	0	0	0	0	0	30	15	10	0	5	10	5	5.76923	3	Low	ND
SP217	d1 ET0%	PT1F12	0	10	0	0	3	0	0	50	15	10	0	8	5	7.76923	3	Low	ND
SP217	d1 ET0%	PT1F13	0	0	0	0	0	0	20	10	5	0	3	5	4	3.61538	3	Low	ND
SP217	d1 ET2.5% 12/y	PT1F41	0	0	0	0	53	0	40	95	95	90	90	91	91	49.6154	1	High	ND
SP217	d1 ET2.5% 12/y	PT1F42	0	100	100	100	100	100	100	100	100	100	100	100	100	92.3077	1	High	ND
SP217	d1 ET2.5% 12/y	PT1F43	10	0	0	0	78	0	0	10	5	5	95	95	96	30.3077	1	High	0
SP217	d1 ET2.5% 24/y	PT1F71	0	0	0	10	98	0	40	100	100	90	95	98	100	56.2308	1	High	ND
SP217	d1 ET2.5% 24/y	PT1F72	20	10	0	10	93	0	30	95	95	90	90	90	86	54.5385	1	High	ND
SP217	d1 ET2.5% 24/y	PT1F73	0	0	0	10	20	0	0	10	15	15	10	10	10	7.69231	3	Low	ND
SP217	d2 ET0%	PT1F21	0	0	0	0	0	0	5	30	10	0	0	1	3	3.76923	3	Low	0
SP217	d2 ET0%	PT1F22	0	0	0	0	8	0	0	25	5	5	5	4	4	4.30769	3	Low	ND
SP217	d2 ET0%	PT1F23	0	0	0	0	0	0	5	5	5	0	3	5	4	2.07692	3	Low	ND
SP217	d2 ET2.5% 12/y	PT1F51	0	0	0	0	0	0	5	10	5	0	3	3	3	2.23077	3	Low	ND
SP217	d2 ET2.5% 12/y	PT1F52	0	0	0	0	0	0	0	15	5	0	8	5	6	3	3	Low	ND
SP217	d2 ET2.5% 12/y	PT1F53	10	60	10	15	8	15	50	10	10	5	5	5	5	16	3	Low	ND
SP217	d2 ET2.5% 24/y	PT1F81	0	0	0	0	0	0	0	5	0	0	5	1	1	0.923077	3	Low	ND
SP217	d2 ET2.5% 24/y	PT1F82	0	5	0	0	0	0	5	15	5	0	5	4	3	3.23077	3	Low	ND
SP217	d2 ET2.5% 24/y	PT1F83	0	0	0	0	3	0	5	0	5	0	0	3	5	1.61538	3	Low	ND
SP217	d4 ET0%	PT1F31	0	0	0	0	100	40	100	100	100	95	98	100	100	64.0769	1	High	0
SP217	d4 ET0%	PT1F33	0	0	0	0	0	0	5	5	5	0	3	4	0	1.69231	3	Low	ND
SP217	d4 ET2.5% 12/y	PT1F61	0	90	95	90	63	68	80	90	15	60	80	55	23	62.2308	1	High	ND
SP217	d4 ET2.5% 12/y	PT1F62	0	5	0	0	0	0	0	0	0	0	0	4	3	0.923077	3	Low	ND
SP217	d4 ET2.5% 12/y	PT1F63	0	0	0	0	0	0	15	0	0	0	5	4	3	2.07692	3	Low	ND
SP217	d4 ET2.5% 24/y	PT1F91	0	0	0	5	3	0	0	5	0	0	5	4	3	1.92308	3	Low	ND
SP217	d4 ET2.5% 24/y	PT1F92	0	0	0	0	3	0	5	0	0	0	0	0	0	0.615385	3	Low	ND
SP217	d4 ET2.5% 24/y	PT1F93	10	0	0	0	0	0	10	5	0	0	3	5	6	3	3	Low	ND
