# Supplementary material for: Dynamic analysis of Tapping Panel Dryness in Hevea brasiliensis reveals new insights on this physiological syndrome affecting latex production
Source: Heliyon. 2022 Oct 3;8(10):e10920. doi: 10.1016/j.heliyon.2022.e10920 (PMC9547236; doi:10.1016/j.heliyon.2022.e10920)
Supplement: Supplementary Data Table 4 [file mmc4.xlsx]

## Sheet: 4
Supplementary Table 4. Mean of data (3 replicates – trees per treatments) and sum of yield collected during the 3 years at a frequency of 3 months in the trial PT1. LS Mean ± std error from ANOVA, Tukey test (0.05%).
Clone	Tapping	Ethephon	DCL (%)				Yield (gram rubber/cm/tree/month)				TSC (%)				Suc (mM)				Pi (mM)				RSH (mM)				Sum of DCL	Sum of yield (gram rubber/cm/tree/3 years)
PB260	d1	0/Y	62.7	±	5.6	A B	8.3	±	0.3	E F G H I	37.7	±	1	A B C D E F	2.6	±	0.3	B C D	12.4	±	1.2	A B C D E F	0.9	±	0.2	A	2444.25	321.865
	d1	12/y	66.5	±	3.2	A	12.5	±	0.7	B C D	37.5	±	0.9	A B C D E F	2.4	±	0.3	B C D	16.2	±	1.5	A B	1	±	0.1	A	2542.5	469.841
	d1	24/y	56.5	±	5.8	A B C	12.5	±	0.5	B C D	36	±	1.2	A B C D E F	2.5	±	0.5	B C D	15.3	±	1.7	A B C	1	±	0.1	A	1861.5	431.219
	d2	0/Y	13.7	±	2.9	G H I	9	±	0.8	D E F G H I	38.8	±	1	A B C D E	2.8	±	0.5	B C D	13.5	±	1.6	A B C D E F	1	±	0.1	A	532.5	349.107
	d2	12/y	44.5	±	6.1	A B C D E	9.9	±	0.6	C D E F G	39.8	±	1.8	A B C D	2.3	±	0.5	C D	14.1	±	1.2	A B C D E	1	±	0.1	A	1651.5	379.279
	d2	24/y	30.6	±	4.4	D E F G H	11	±	0.6	C D E F	38.9	±	0.9	A B C D E	2.6	±	0.7	B C D	17.3	±	1.4	A	1	±	0.1	A	1192.5	429.145
	d4	0/Y	11.5	±	3.4	H I	8.4	±	0.8	E F G H I	40.2	±	0.7	A	2	±	0.3	D	13.6	±	1.5	A B C D E F	1	±	0.1	A	450	325.751
	d4	12/y	53.4	±	7.5	A B C D	8.4	±	0.6	E F G H I	39.9	±	1	A B C	2.8	±	0.5	B C D	14.7	±	1.4	A B C D	0.9	±	0.1	A	1897.5	305.299
	d4	24/y	41.2	±	6	B C D E F	8.7	±	0.7	E F G H I	40	±	0.7	A B	2.5	±	0.5	B C D	15.7	±	1.3	A B C	1	±	0.1	A	1551.25	334.369
RRIM600	d1	0/Y	23.1	±	4.2	E F G H I	17.6	±	1.6	A	35.4	±	0.8	A B C D E F	7.8	±	1.2	A	14.9	±	1.9	A B C	0.8	±	0.1	A	735.25	537.112
	d1	12/y	21	±	5.2	E F G H I	15.3	±	0.7	A B	35	±	0.8	C D E F	5.2	±	1.1	A B C D	14.8	±	1.8	A B C	0.9	±	0.1	A	532.5	319.131
	d1	24/y	4.8	±	1.5	I	16.2	±	0.8	A B	33.4	±	0.9	F	6.3	±	1.1	A B C	13	±	1.5	A B C D E F	0.9	±	0.1	A	125	398.016
	d2	0/Y	18	±	4.6	F G H I	7.8	±	0.5	E F G H I	36.5	±	0.7	A B C D E F	6.5	±	1	A B	9.7	±	1.3	B C D E F G	0.7	±	0.1	A	468.75	203.614
	d2	12/y	23.4	±	6.6	E F G H I	8.5	±	0.7	E F G H I	36.3	±	1	A B C D E F	4.4	±	0.7	A B C D	9	±	1.4	C D E F G	0.7	±	0.1	A	565	153.426
	d2	24/y	26.6	±	4.2	E F G H I	10.4	±	0.7	C D E F G	34.4	±	1	E F	6.6	±	1.3	A B	11.3	±	1.6	A B C D E F G	0.8	±	0.1	A	1036.25	366.896
	d4	0/Y	2.6	±	0.7	I	5.4	±	0.3	I	36.2	±	0.9	A B C D E F	4.9	±	0.8	A B C D	7.2	±	0.8	F G	0.7	±	0.1	A	96.25	196.542
	d4	12/y	8.4	±	3.6	H I	7.9	±	0.7	E F G H I	36.2	±	1	A B C D E F	5.2	±	1	A B C D	7.8	±	1.1	E F G	0.8	±	0.1	A	218.75	206.437
	d4	24/y	15.9	±	2.6	G H I	6.9	±	0.5	G H I	36.2	±	0.8	A B C D E F	4.8	±	0.7	A B C D	12.3	±	1.6	A B C D E F	0.9	±	0.2	A	591.5	262.269
SP217	d1	0/Y	5.7	±	2.1	I	11.4	±	0.6	C D E	35	±	0.9	B C D E F	5.6	±	0.9	A B C D	6.8	±	0.8	F G	0.7	±	0.1	A	217.5	428.555
	d1	12/y	44.1	±	9.8	A B C D E	10.7	±	0.7	C D E F	34.8	±	1	D E F	3.8	±	0.5	A B C D	7.7	±	0.9	E F G	0.8	±	0.1	A	1047.5	287.945
	d1	24/y	37.1	±	8.3	C D E F G	12.7	±	0.6	B C	33.4	±	0.9	F	4.2	±	0.7	A B C D	9.3	±	1.3	C D E F G	0.8	±	0.1	A	1336.25	447.98
	d2	0/Y	3.3	±	1.5	I	8.4	±	0.6	E F G H I	37.4	±	0.6	A B C D E F	4.9	±	0.9	A B C D	5	±	0.5	G	0.7	±	0.1	A	130	320.349
	d2	12/y	7	±	1.6	H I	10.3	±	0.6	C D E F G	35.4	±	0.8	A B C D E F	3.6	±	0.7	B C D	7.6	±	0.7	E F G	0.9	±	0.1	A	273.75	402.74
	d2	24/y	1.9	±	0.6	I	10.7	±	0.6	C D E F	34.8	±	0.9	D E F	4.1	±	0.8	A B C D	9	±	0.8	C D E F G	0.8	±	0.1	A	73.75	417.688
	d4	0/Y	6.9	±	4	H I	6.2	±	0.5	H I	36.2	±	0.8	A B C D E F	4.2	±	0.8	A B C D	7.1	±	0.6	F G	0.8	±	0.1	A	161.25	109.44
	d4	12/y	22.3	±	3.2	E F G H I	7.5	±	0.5	F G H I	35.8	±	0.6	A B C D E F	4.6	±	0.8	A B C D	8	±	1.2	D E F G	0.9	±	0.1	A	830	283.546
	d4	24/y	1.8	±	0.5	I	9.6	±	0.9	C D E F G H	35	±	0.9	C D E F	4.5	±	0.9	A B C D	9.1	±	1	C D E F G	0.9	±	0.1	A	70	373.236
