# Supplementary material for: Dynamic analysis of Tapping Panel Dryness in Hevea brasiliensis reveals new insights on this physiological syndrome affecting latex production
Source: Heliyon. 2022 Oct 3;8(10):e10920. doi: 10.1016/j.heliyon.2022.e10920 (PMC9547236; doi:10.1016/j.heliyon.2022.e10920)
Supplement: Supplementary Data Table 5b [file mmc5.xlsx]

## Sheet: 5
Supplementary table 5. Determination of the monthly DCL (dry cut lenght) and BB (brown bast) spots at the end of the trial for each tree of the PT2 trial consisting of 5 clones
Clone	Tree number	4	5	6	7	8	9	10	11	12	1	2	3	4	5	6	7	8	9	10	11	12	1	2	3	Total DCL	Mean DCL	Cl2ss DCL	DCL Profile	BB (No spots)	BB class
BPM24	PT2D11	50	30	5	15	20	5	10	30	80	80	70	30	15	5	10	10	25	25	5	5	5	0	0	0	530	22.0833	2	Medium	0	No
BPM24	PT2D12	90	90	10	20	20	10	5	85	15	80	95	90	95	95	85	25	5	0	3	5	5	0	0	10	938	39.0833	1	High
BPM24	PT2D16	15	85	5	10	15	10	10	20	10	10	20	15	5	5	0	5	5	0	0	5	5	0	0	0	255	10.625	3	Low	0	No
BPM24	PT2D19	20	25	5	35	35	15	10	20	15	5	20	15	25	10	15	5	0	0	3	5	5	5	5	0	298	12.4167	3	Low	0	No
BPM24	PT2D2	15	20	10	15	20	5	20	10	20	10	25	20	15	10	15	5	5	0	3	0	0	0	0	0	243	10.125	3	Low	0	No
BPM24	PT2D20	85	85	5	5	15	5	5	5	10	70	30	80	10	5	5	5	10	5	18	25	25	75	20	38	641	26.7083	2	Medium	0	No
BPM24	PT2D21	90	85	15	25	20	5	5	30	25	25	35	25	20	5	0	0	0	20	5	5	5	5	0	0	450	18.75	2	Medium	0	No
BPM24	PT2D24	10	90	10	20	15	15	10	5	10	10			30						5	0	0	5	0	0	235	13.8235	3	Low	0	No
BPM24	PT2D25	20	20	5	25	15	5	10	10	5	10	20	15	25	10	5	10	5	0	3	5	5	0	0	0	228	9.5	3	Low	0	No
BPM24	PT2D3	85	30	10	25	15	5	5	15	10	15	30	15	10	10	5	0	0	0	3	5	5	0	0	0	298	12.4167	3	Low	0	No
BPM24	PT2D4	15	25	5	5	15	10	5	5	5	5	15	15	10	5	5	5	0	0	8	5	20	5	0	0	188	7.83333	3	Low	0	No
BPM24	PT2D5	70	20	25	15	30	25	85	15	10	10	20	15	10	10	10	5	10	10	5	35	5	5	0	5	450	18.75	2	Medium	0	No
BPM24	PT2D6	70	85	5	15	20	5	15	90	10	20	20	25	75	10	5	5	10	5	3	0	0	0	0	0	493	20.5417	2	Medium	0	No
BPM24	PT2D7	25	20	10	70	30	5	5	15	10	15	10	10	15	10	5	5	5	0	5	0	0	0	0	5	275	11.4583	3	Low	0	No
BPM24	PT2D9	90	75	5	30	25	15	15	15	20	80	40	35	15	10	25	10	5	0	5	5	5	0	0	0	525	21.875	2	Medium	0	No
IRR112	PT2E1	10	15	20	20	30	5	75	10	15	20	40		10						0	0	5	0	5	0	280	15.5556	3	Low	0	No
IRR112	PT2E10	5	5	5	0	15	25	15	15	5	5	10	5	5	0	0	5	5	0	0	0	5	0	5	0	135	5.625	3	Low	0	No
IRR112	PT2E11	10	5	15	15	85	75	80	25	90	15	25	10	35	5	20	10	5	5	3	0	0	5	5	5	548	22.8333	2	Medium	0	No
IRR112	PT2E12	5	0	5	10	20	0	10	20	5	5	15	5	10	5	5	0	5	5	0	5	5	0	15	0	155	6.45833	3	Low	0	No
IRR112	PT2E13	10	0	5	0	10	15	5	15	5	0	5	0	10	0	5	5	5	0	3	5	5	0	0	0	108	4.5	3	Low	0	No
IRR112	PT2E14	15	10	5	10	20	20	85	20	25	10	30	35	35	5	10	5	5	10	5	5	5	10	10	5	395	16.4583	2	Medium	2	Spot
IRR112	PT2E17	10	0	5	0	5	5	5	5	5	5	5	0	10	5	5	5	0	5	5	5	5	0	0	0	95	3.95833	3	Low	0	No
IRR112	PT2E18	5	5	5	5	10	5	10	15	10	5	5	5	5	0	5	5	0	5	0	5	5	0	0	0	115	4.79167	3	Low	0	No
IRR112	PT2E19	5	5	5	5	85	10	25	70	40	25	40	70	75	80	80	85	80	85	90	80	85	80	50	83	1338	55.75	1	High	2	Spot
IRR112	PT2E3	15	10	5	0	15	5	15	15	5	5	5	5	10	0	0	5	0	0	0	0	0	0	0	3	118	4.91667	3	Low	0	No
IRR112	PT2E4	10	5	5	5	10	5	15	5	5	5	20	10	5	0	5	5	0	0	0	0	5	0	5	8	133	5.54167	3	Low	0	No
IRR112	PT2E6	30	10	5	30	25	15	25	25	10	10	35	75	15	25	15	10	0	5	3	0	5	5	0	10	388	16.1667	2	Medium	0	No
IRR112	PT2E7	10	10	5	5	25	10	25	15	10	5	20	10	10	0	5	5	0	5	0	0	0	5	0	8	188	7.83333	3	Low	0	No
IRR112	PT2E8	15	10	20	5	30	95	75	35	25	20	80	15	10	5	5	5	5	5	3	5	5	0	15	20	508	21.1667	2	Medium	0	No
IRR112	PT2E9	15	5	5	20	25	35	10	35	30	10	15	20	10	5	5	0	0	5	3	0	0	0	0	0	253	10.5417	3	Low	0	No
IRR118	PT2B1	15	10	5	10	5	0	5	10	0	0	0	5	0	0	5	0	5	15	3	0	0	5	0	0	98	4.08333	3	Low	0	No
IRR118	PT2B10	5	5	5	0	10	5	75	5	5	5	5	0	5	0	0	0	0	0	0	0	0	0	0	0	130	5.41667	3	Low	0	No
IRR118	PT2B11	15	5	10	10	0	0	85	20	5	0	5	0	5	5	5	0	0	0	0	0	0	5	0	0	175	7.29167	3	Low	0	No
IRR118	PT2B12	5	5	5	5	10	5	5	5	0	5	5	5	5	5	5	5	5	0	0	0	0	5	0	0	90	3.75	3	Low	0	No
IRR118	PT2B13	5	5	5	0	0	0	75	5	5	5	5	0	0	0	0	0	0	0	3	0	0	5	0	0	118	4.91667	3	Low	0	No
IRR118	PT2B14	10	0	5	5	5	0	5	5	5	10	5	0	5	0	0	0	25	10	0	0	0	0	0	0	95	3.95833	3	Low	0	No
IRR118	PT2B15	5	0	5	5	10	5	15	0	5	5	5	5	0	0	0	0	0	0	0	0	0	0	0	0	65	2.70833	3	Low	0	No
IRR118	PT2B2	5	5	5	10	5	5	5	5	10	10	5	5	5	0	10	5	0	0	0	15	15	0	0	0	125	5.20833	3	Low	0	No
IRR118	PT2B3	5	15	10	5	5	5	5	5	10	5	5	5	5	5	5	5	5	10	5	5	5	5	0	0	135	5.625	3	Low	0	No
IRR118	PT2B4	10	10	5	20	5	5	85	15	5	5	5	5	5	0	5	0	0	0	5	10	10	0	0	0	210	8.75	3	Low	0	No
IRR118	PT2B5	5	5	5	0	0	0	10	0	0	5	5	5	0	5	5	0	0	0	0	0	0	0	0	0	50	2.08333	3	Low	0	No
IRR118	PT2B6	20	10	10	5	15	0	5	5	5	5	5	0	0	0	0	0	0	0	0	0	0	5	25	10	125	5.20833	3	Low	2	Spot
IRR118	PT2B7	5	10	10	5	5	0	75	20	5	5	0	5	5	0	0	0	0	5	3	0	0	0	0	0	158	6.58333	3	Low	0	No
IRR118	PT2B8	5	5	5	5	5	5	15	5	0	5	5	5	5	0	5	5	5	0	3	0	0	0	0	0	88	3.66667	3	Low	0	No
IRR118	PT2B9	5	10	5	10	85	10	5	5	5	5	5	5	15	0	5	5	0	0	0	0	0	0	0	0	180	7.5	3	Low	0	No
PB260	PT2A1	30	30	30	20	95	85	85	40	30	25	15	80	15	15	15	75	30	15	48	20	10	10	5	8	831	34.625	2	Medium	0	No
PB260	PT2A13	15	50	40	15	95	90	95	75	30	70	15	90	80	80	95	100	100	100	80	85	95	30	50	40	1615	67.2917	1	High	2	Spot
PB260	PT2A14	35	40	25	80	95	95	95	85	90	85	90	95	85	90	90	95	95	95	90	75	85	70	65	70	1915	79.7917	1	High	2	Spot
PB260	PT2A21	40	100	90	90	95	95	100	95	95	75	85	85	20	90	90	90	90	25	18	10	5	15	5	8	1511	62.9583	1	High	2	Spot
PB260	PT2A23			95		100	100	100	100	95	90	90	100	95	95	95	100	100	95	85	20	20	20	10	20	1625	77.381	1	High	4	Spot
PB260	PT2A24	20	25	20	75	90	95	100	80	75	15	40	35	10	30	35	85	25	35	10	15	15	15	20	30	995	41.4583	1	High	1	Spot
PB260	PT2A25	25	25	30	35	95	90	95	95	80	15	25	40	95	25	15	80	25	80	5	5	10	10	5	5	1010	42.0833	1	High	0	No
PB260	PT2A26	25	50	20	25	95	95	95	90	90	20	30	40	80	15	25	30	20	15	8	5	20	5	10	35	943	39.2917	1	High	2	Spot
PB260	PT2A27	70	30	30	35	95	90	85	75	85	20	25	75	35	10	20	30	20	80	5	5	40	10	20	25	1015	42.2917	1	High	0	No
PB260	PT2A28	25	80	70	70	95	95	90	75	15	10	75	85	95	30	30	75	20	10	15	10	25	10	20	40	1165	48.5417	1	High	1	Spot
PB260	PT2A29	20	20	25	20	95	90	90	25	10	25	85	30	40	10	10	20	10	80	18	30	25	35	15	60	888	37	1	High	1	Spot
PB260	PT2A3	20	25	30	40	95	95	90	80	35	30	25	75	90	80	85	90	85	90	78	75	80	35	45	55	1528	63.6667	1	High	0	No
PB260	PT2A30	20	80	85	35	90	95	90	95	35	15	25	95	30	5	5	20	5	5	8	5	5	5	35	25	913	38.0417	1	High	1	Spot
RRIC100	PT2C1	10	10	10	15	5	5	10	10	10	15	15	25	15	10	5	5	0	0	5	5	5	5	0	0	195	8.125	3	Low	0	No
RRIC100	PT2C10	5	25	5	5	5	5	10	5	5	5	15	10	20	5	5	0	0	5	0	5	5	5	0	0	150	6.25	3	Low	0	No
RRIC100	PT2C11	5	5	10	5	5	0	20	5	5	5	5	5	10	10	10	5	5	10	8	10	10	5	10	0	168	7	3	Low	0	No
RRIC100	PT2C12	10	10	5	5	5	5	0	5	5	5	5	0	0	0	5	0	0	10	0	0	0	0	0	0	75	3.125	3	Low	0	No
RRIC100	PT2C14	5	15	5	5	5	5	10	5	10	10	5	5	0	5	0	0	0	5	3	5	5	5	15	43	171	7.125	3	Low	0	No
RRIC100	PT2C15	5	80	15	0	5	5	25	20	85	85	80	75	5	5	5	5	5	10	95	90	90	80	25	23	918	38.25	1	High	2	Spot
RRIC100	PT2C16	5	10	5	0	0	5	15	10	15	5	10	5	5	5	0	0	0	20	8	0	0	0	0	0	123	5.125	3	Low	0	No
RRIC100	PT2C17	5	10	5	0	0	5	5	5	5	10	15	10	5	5	5	5	0	10	0	5	5	5	0	3	123	5.125	3	Low	1	Spot
RRIC100	PT2C2	10	40	10	15	15	5	10	10	15	5	15	5	10	5	5	5	0	5	0	5	5	5	0	3	203	8.45833	3	Low	0	No
RRIC100	PT2C3	10	10	5	5	5	5	5	5	5	5	5	5	5	0	5	0	0	0	3	5	5	0	0	0	93	3.875	3	Low	0	No
RRIC100	PT2C4	5	15	5	0	5	5	5	10	10	15	15	15	5	5	5	5	0	5	0	0	0	0	0	5	135	5.625	3	Low	0	No
RRIC100	PT2C6	5	10	5	5	10	5	15	5	5	10	5	5	0	0	5	5	5	15	5	10	10	5	5	23	173	7.20833	3	Low	0	No
RRIC100	PT2C7	15	15	5	20	20	10	20	15	5	10	5	15	20	10	5	5	5	20	90	25	25	20	0	0	380	15.8333	2	Medium	0	No
RRIC100	PT2C8	10	10	5	5	5	5	10	10	5	5	5	5	5	5	5	0	5	5	5	5	5	5	0	3	128	5.33333	3	Low	0	No
RRIC100	PT2C9	5	10	5	0	5	0	5	5	5	5	5	5	10	0	5	5	5	0	0	5	5	5	0	0	95	3.95833	3	Low	0	No
