# Supplementary material for: Dynamic analysis of Tapping Panel Dryness in Hevea brasiliensis reveals new insights on this physiological syndrome affecting latex production
Source: Heliyon. 2022 Oct 3;8(10):e10920. doi: 10.1016/j.heliyon.2022.e10920 (PMC9547236; doi:10.1016/j.heliyon.2022.e10920)
Supplement: Supplementary Data Table 6b [file mmc6.xlsx]

## Sheet: Supplementary Data Table 6
Supplementary table 6. Determination of the bark consumption on some trees at the end of the PT2 trial
Id-plant	Date	Bark_consumption (cm)
PT2A1	2019-12-16	83
PT2A13	2019-12-16	93
PT2A14	2019-12-16	97
PT2A21	2019-12-16	94
PT2A23	2019-12-16	89.5
PT2A24	2019-12-16	89.2
PT2A25	2019-12-16	90.2
PT2A26	2019-12-16	90.8
PT2A27	2019-12-16	89.5
PT2A28	2019-12-16	85
PT2A29	2019-12-16	87
PT2A3	2019-12-16	85
PT2A30	2019-12-16	90.2
PT2C15	2019-12-16	97.5
PT2C7	2019-12-16	94.4
PT2D11	2019-12-16	103.5
PT2D19	2019-12-16	100
PT2D20	2019-12-16	103
PT2D21	2019-12-16	10.5
PT2D5	2019-12-16	101.2
PT2D6	2019-12-16	99.7
PT2D9	2019-12-16	98.3
PT2E1	2019-12-16	99.6
PT2E11	2019-12-16	101.6
PT2E14	2019-12-16	104.5
PT2E19	2019-12-16	98
PT2E6	2019-12-16	97.5
PT2E8	2019-12-16	98.8
PT2E9	2019-12-16	98
	Mean	92.1
	Std error	3.1
