# Supplementary material for: Dynamic analysis of Tapping Panel Dryness in Hevea brasiliensis reveals new insights on this physiological syndrome affecting latex production
Source: Heliyon. 2022 Oct 3;8(10):e10920. doi: 10.1016/j.heliyon.2022.e10920 (PMC9547236; doi:10.1016/j.heliyon.2022.e10920)
Supplement: Supplementary Data [file mmc7.xlsx]

## Sheet: 1
Supplementary Table 1. Dataset from the polyclonal trial PT1.
Id_trial	Id_plant	Genotype	Harvesting_system	Year	Month	Yield_day (g rubber/day)	Number_tapping_days_per_month	Yield_Month (g rubber/month)	Yield_day_gct (g. rubber/cm tapping cut/day)	Yield_month_gct (g. rubber/cm tapping cut/month)	DCL (%)	Suc (mM)	Pi (mM)	RSH (mM)	TSC (%)
PT1	PT1A11	PB260	d1 ET0%	2010	8	9.23	24	221.52	0.321805	7.72331	10	4.03468	6.19297	0.848251	36
PT1	PT1A11	PB260	d1 ET0%	2011	1	8.3	24	199.2	0.28938	6.94513	10	1.14986	12.5664	1.43918	27.18
PT1	PT1A11	PB260	d1 ET0%	2011	4	11.22	24	269.28	0.391186	9.38847	90	1.62037	8.78834	0.631313	39.78
PT1	PT1A11	PB260	d1 ET0%	2011	6	9.94	24	238.56	0.346559	8.31742	30	5.02686	6.33684	1.19132	38.16
PT1	PT1A11	PB260	d1 ET0%	2011	12	11.23	24	269.52	0.391535	9.39684	47.5	2.00859	4.2531	0.726844	29.16
PT1	PT1A11	PB260	d1 ET0%	2012	3	8.89	24	213.36	0.309951	7.43882	90	1.97875	9.75959	0.736641	37.8
PT1	PT1A11	PB260	d1 ET0%	2012	6	9.98	24	239.52	0.347954	8.35089	90	2.54545	17.1442	2.22918	41.4
PT1	PT1A11	PB260	d1 ET0%	2012	7	11.58	24	277.92	0.403738	9.68971	95	1.58928	4.94194	0.533556	36.72
PT1	PT1A11	PB260	d1 ET0%	2012	9	8.43	24	202.32	0.293913	7.05391	80	3.60435	3.37344	0.261237	43.2
PT1	PT1A11	PB260	d1 ET0%	2012	10	6.87	24	164.88	0.239523	5.74856	92.5	0.672703	5.04394	0.398429	39.24
PT1	PT1A11	PB260	d1 ET0%	2012	12	10.5	24	252	0.366083	8.786	90	1.33284	6.06223	0.428693	38.88
PT1	PT1A11	PB260	d1 ET0%	2013	1	6.78	24	162.72	0.236385	5.67325	91.25	4.60128	5.91739	0.405393
PT1	PT1A11	PB260	d1 ET0%	2013	2	7.7	24	184.8	0.268461	6.44307	87.5	2.03763	3.56866	0.584967
PT1	PT1A12	PB260	d1 ET0%	2010	8	14.93	24	358.32	0.444014	10.6563	0	6.72038	15.8953	1.10104	32.4
PT1	PT1A12	PB260	d1 ET0%	2011	1	15.4	24	369.6	0.457992	10.9918	0	0.393788	22.2963	1.72118	27.72
PT1	PT1A12	PB260	d1 ET0%	2011	4	11.76	24	282.24	0.349739	8.39374	60	2.20679	22.9377	0.717172	41.4
PT1	PT1A12	PB260	d1 ET0%	2011	6	11.98	24	287.52	0.356282	8.55077	5	2.29585	20.6156	1.23729	39.24
PT1	PT1A12	PB260	d1 ET0%	2011	12	15.2	24	364.8	0.452044	10.8491	7.5	1.23007	8.2153	0.86021	29.52
PT1	PT1A12	PB260	d1 ET0%	2012	3	13.83	24	331.92	0.411301	9.87121	15	1.99279	26.6333	1.05153	36
PT1	PT1A12	PB260	d1 ET0%	2012	6	15.68	24	376.32	0.466319	11.1917	50	3.84921	21.946	2.696	37.8
PT1	PT1A12	PB260	d1 ET0%	2012	7	13.57	24	325.68	0.403568	9.68564	10	2.10628	14.0577	0.791001	36.72
PT1	PT1A12	PB260	d1 ET0%	2012	9	9.91	24	237.84	0.294721	7.0733	95	3.31545	8.24022	1.04495	48.6
PT1	PT1A12	PB260	d1 ET0%	2012	10	9.35	24	224.4	0.278066	6.6736	87.5	1.56637	12.1863	0.529539	48.6
PT1	PT1A12	PB260	d1 ET0%	2012	12	13.65	24	327.6	0.405947	9.74274	20	2.61518	14.5493	0.691755	39.6
PT1	PT1A12	PB260	d1 ET0%	2013	1	13.25	24	318	0.394051	9.45723	5	2.04029	17.3598	0.552502	38.88
PT1	PT1A12	PB260	d1 ET0%	2013	2	12.95	24	310.8	0.38513	9.24311	5	1.45153	9.70286	0.651886
PT1	PT1A13	PB260	d1 ET0%	2010	8	11.219	24	269.257	0.315158	7.56378	70	4.99123	16.3288	0.999925	37.8
PT1	PT1A13	PB260	d1 ET0%	2011	1	8.5	24	204	0.238776	5.73063	90	7.3087	15.145	1.25766	36.54
PT1	PT1A13	PB260	d1 ET0%	2011	4	8.59524	24	206.286	0.241451	5.79483	95	3.42593	8.92983	0.565657	43.2
PT1	PT1A13	PB260	d1 ET0%	2011	6	7.89231	24	189.415	0.221705	5.32092	98	2.01074	16.3186	1.19324	46.8
PT1	PT1A13	PB260	d1 ET0%	2011	12	12.1308	24	291.138	0.340769	8.17846	85	1.10551	6.78089	0.760186	34.38
PT1	PT1A13	PB260	d1 ET0%	2012	3	13.376	24	321.024	0.375749	9.01798	95	1.43144	19.6622	0.950382	38.52
PT1	PT1A13	PB260	d1 ET0%	2012	6	16.9417	24	406.6	0.475913	11.4219	95	3.19112	21.7326	2.49516
PT1	PT1A13	PB260	d1 ET0%	2012	7	12.8476	24	308.343	0.360906	8.66175	95	2.56583	12.6732	0.733076	48.6
PT1	PT1A13	PB260	d1 ET0%	2012	9	9.08696	24	218.087	0.255264	6.12635	95	5.65415	10.6897	1.03328	42.66
PT1	PT1A13	PB260	d1 ET0%	2012	10	8.62308	24	206.954	0.242233	5.8136	92.5	1.71716	12.2971	0.52122	38.88
PT1	PT1A13	PB260	d1 ET0%	2012	12	13.9125	24	333.9	0.39082	9.37969	92.5	2.05984	13.1637	0.584582	39.78
PT1	PT1A13	PB260	d1 ET0%	2013	1	13.5692	24	325.662	0.381177	9.14826	88.75	1.39275	14.3907	0.570183	42.12
PT1	PT1A13	PB260	d1 ET0%	2013	2	9.45	24	226.8	0.265463	6.37111	88.75	1.93908	7.46273	0.67095
PT1	PT1A21	PB260	d2 ET0%	2010	8	10.92	12	131.04	0.364443	4.37332	10	3.58093	14.6773	1.04487	33.84
PT1	PT1A21	PB260	d2 ET0%	2011	1	16.38	12	196.56	0.546665	6.55998	30	0.551303	11.9132	1.03724	31.68
PT1	PT1A21	PB260	d2 ET0%	2011	4	17.15	12	205.8	0.572363	6.86835	0	2.65432	9.43292	0.507576	41.76
PT1	PT1A21	PB260	d2 ET0%	2011	6	16.8	12	201.6	0.560682	6.72818	5	2.13079	9.54706	0.894448	37.44
PT1	PT1A21	PB260	d2 ET0%	2011	12	24.5538	12	294.646	0.819458	9.8335	45	0.576109	6.15897	0.437885	31.68
PT1	PT1A21	PB260	d2 ET0%	2012	3	18.4154	12	220.985	0.614593	7.37512	20	2.52607	15.6582	0.767176	45
PT1	PT1A21	PB260	d2 ET0%	2012	6	19.25	12	231	0.642448	7.70937	10	4.10996	36.0846	2.44631	39.6
PT1	PT1A21	PB260	d2 ET0%	2012	7	18.4154	12	220.985	0.614593	7.37512	10	4.97209	14.8561	0.766544	37.26
PT1	PT1A21	PB260	d2 ET0%	2012	9	15.4	12	184.8	0.513958	6.1675	90	8.54313	10.2707	0.877009	41.4
PT1	PT1A21	PB260	d2 ET0%	2012	10	13.8923	12	166.708	0.463641	5.56369	17.5	0.947119	4.80724	0.42409	42.66
PT1	PT1A21	PB260	d2 ET0%	2012	12	26.4923	12	317.908	0.884152	10.6098	2.5	1.26215	12.5811	0.655219	39.96
PT1	PT1A21	PB260	d2 ET0%	2013	1	27.4615	12	329.538	0.916499	10.998	5	1.49052	14.5699	0.559028	48.6
PT1	PT1A21	PB260	d2 ET0%	2013	2	31.85	12	382.2	1.06296	12.7555	5	1.35476	8.40349	0.847573
PT1	PT1A22	PB260	d2 ET0%	2010	8	16.38	12	196.56	0.511262	6.13514	10	3.86299	15.276	1.12351	32.4
PT1	PT1A22	PB260	d2 ET0%	2011	1	25.2	12	302.4	0.786556	9.43868	10	0.740321	19.0989	1.42297	32.76
PT1	PT1A22	PB260	d2 ET0%	2011	4	16.8	12	201.6	0.524371	6.29245	0	1.95988	15.9574	0.699495	42.12
PT1	PT1A22	PB260	d2 ET0%	2011	6	20.0308	12	240.369	0.625212	7.50254	30	2.04076	11.6203	0.90977	38.52
PT1	PT1A22	PB260	d2 ET0%	2011	12	31.6615	12	379.938	0.988238	11.8589	5	3.69021	6.76082	0.855765	31.14
PT1	PT1A22	PB260	d2 ET0%	2012	3	25.8462	12	310.154	0.806725	9.68069	5	1.88052	23.8985	1.01908	39.24
PT1	PT1A22	PB260	d2 ET0%	2012	6	26.95	12	323.4	0.841178	10.0941	20	3.70021	26.6055	2.2907	45
PT1	PT1A22	PB260	d2 ET0%	2012	7	21	12	252	0.655464	7.86556	20	3.31898	12.9157	0.653911	39.78
PT1	PT1A22	PB260	d2 ET0%	2012	9	14.7	12	176.4	0.458825	5.5059	5	6.50708	8.46584	1.35283	41.4
PT1	PT1A22	PB260	d2 ET0%	2012	10	15.5077	12	186.092	0.484035	5.80842	35	0.874691	9.35843	0.551896	42.84
PT1	PT1A22	PB260	d2 ET0%	2012	12	33.2769	12	399.323	1.03866	12.4639	2.5	2.13052	14.5808	0.577274	39.24
PT1	PT1A22	PB260	d2 ET0%	2013	1	39.4154	12	472.985	1.23025	14.7631	3.75	1.20756	17.9468	0.671245	41.76
PT1	PT1A22	PB260	d2 ET0%	2013	2	35.7	12	428.4	1.11429	13.3715	3.75	5.18696	10.3286	1.04931
PT1	PT1A23	PB260	d2 ET0%	2010	8	15.12	12	181.44	0.496524	5.95828	0	6.07042	10.4042	0.932514	37.44
PT1	PT1A23	PB260	d2 ET0%	2011	1	24.36	12	292.32	0.799955	9.59946	10	0.929339	17.8096	1.41649	35.28
PT1	PT1A23	PB260	d2 ET0%	2011	4	21.35	12	256.2	0.70111	8.41332	5	1.74383	12.2785	0.502525	41.58
PT1	PT1A23	PB260	d2 ET0%	2011	6	16.1538	12	193.846	0.530474	6.36569	5	2.46091	7.50723	0.800598	39.78
PT1	PT1A23	PB260	d2 ET0%	2011	12	34.8923	12	418.708	1.14582	13.7499	30	3.40994	8.95759	0.895775	33.12
PT1	PT1A23	PB260	d2 ET0%	2012	3	31.0154	12	372.185	1.01851	12.2221	10	2.34363	19.537	0.958015	41.4
PT1	PT1A23	PB260	d2 ET0%	2012	6	23.45	12	281.4	0.770071	9.24086	10	4.4328	20.3098	2.14052
PT1	PT1A23	PB260	d2 ET0%	2012	7	21.6462	12	259.754	0.710835	8.53002	15	3.40196	12.2689	0.618513	41.76
PT1	PT1A23	PB260	d2 ET0%	2012	9	15.4	12	184.8	0.505718	6.06862	10	7.56638	7.91792	1.61873	43.2
PT1	PT1A23	PB260	d2 ET0%	2012	10	16.4769	12	197.723	0.541083	6.493	25	1.06764	8.4203	0.583962	42.12
PT1	PT1A23	PB260	d2 ET0%	2012	12	31.9846	12	383.815	1.05034	12.6041	2.5	2.16081	12.959	0.679576	38.88
PT1	PT1A23	PB260	d2 ET0%	2013	1	30.6923	12	368.308	1.0079	12.0948	5	1.29111	17.2469	0.689283	41.4
PT1	PT1A23	PB260	d2 ET0%	2013	2	35.7	12	428.4	1.17235	14.0682	5	1.50854	9.5617	1.03628
PT1	PT1A31	PB260	d4 ET0%	2010	8	22.9333	8	183.467	0.710843	5.68675	15	1.74141	16.7623	0.979327	35.82
PT1	PT1A31	PB260	d4 ET0%	2011	1	31.3286	8	250.629	0.971063	7.7685	0	1.13411	12.532	1.25442	36.36
PT1	PT1A31	PB260	d4 ET0%	2011	4	24.725	8	197.8	0.766378	6.13102	0	1.09568	11.461	0.60101	43.2
PT1	PT1A31	PB260	d4 ET0%	2011	6	29.6222	8	236.978	0.918173	7.34538	5	1.44053	16.1681	0.963399	39.24
PT1	PT1A31	PB260	d4 ET0%	2011	12	60.6778	8	485.422	1.88077	15.0462	2.5	1.8996	11.8866	0.613483	37.8
PT1	PT1A31	PB260	d4 ET0%	2012	3	51.1222	8	408.978	1.58459	12.6767	0	1.81035	18.9472	0.973282	43.2
PT1	PT1A31	PB260	d4 ET0%	2012	6	41.3875	8	331.1	1.28285	10.2628	15	2.81862	26.7478	2.16947	45
PT1	PT1A31	PB260	d4 ET0%	2012	7	33.9222	8	271.378	1.05146	8.41165	10	1.93395	22.0012	0.622374	43.38
PT1	PT1A31	PB260	d4 ET0%	2012	9	24.725	8	197.8	0.766378	6.13102	10	5.32398	10.5071	1.14991	48.6
PT1	PT1A31	PB260	d4 ET0%	2012	10	28.1889	8	225.511	0.873745	6.98996	22.5	0.570777	10.7729	0.590166	41.58
PT1	PT1A31	PB260	d4 ET0%	2012	12	54.9818	8	439.855	1.70422	13.6338	5	0.989529	17.053	0.735599	37.98
PT1	PT1A31	PB260	d4 ET0%	2013	1	47.1692	8	377.354	1.46206	11.6965	3.75	2.12554	17.1242	0.68186	43.2
PT1	PT1A31	PB260	d4 ET0%	2013	2	44.1	8	352.8	1.36693	10.9354	5	2.39775	11.1244	0.93404
PT1	PT1A32	PB260	d4 ET0%	2010	8	24.3667	8	194.933	0.763454	6.10764	70	3.70357	19.3014	1.19279	36.18
PT1	PT1A32	PB260	d4 ET0%	2011	1	28.2571	8	226.057	0.88535	7.0828	20	0.756072	14.9559	1.27386	36.9
PT1	PT1A32	PB260	d4 ET0%	2011	4	19.35	8	154.8	0.606273	4.85018	0	1.69753	7.76644	0.515152	39.24
PT1	PT1A32	PB260	d4 ET0%	2011	6	25.8	8	206.4	0.808363	6.46691	0	1.30548	8.77794	0.900193	43.2
PT1	PT1A32	PB260	d4 ET0%	2011	12	51.1222	8	408.978	1.60176	12.8141	2.5	0.638391	10.9738	0.822423	39.78
PT1	PT1A32	PB260	d4 ET0%	2012	3	45.3889	8	363.111	1.42212	11.377	0	1.54371	19.8588	1.0458	46.8
PT1	PT1A32	PB260	d4 ET0%	2012	6	43	8	344	1.34727	10.7782	5	3.29045	29.2909	2.08081	41.76
PT1	PT1A32	PB260	d4 ET0%	2012	7	30.1	8	240.8	0.943091	7.54473	5	1.4361	4.64886	0.424785	44.28
PT1	PT1A32	PB260	d4 ET0%	2012	9	14.5125	8	116.1	0.454704	3.63764	90	4.03082	5.50064	1.84498	42.48
PT1	PT1A32	PB260	d4 ET0%	2012	10	18.1556	8	145.244	0.568848	4.55079	27.5	0.820811	7.08503	0.51525	42.48
PT1	PT1A32	PB260	d4 ET0%	2012	12	35.8909	8	287.127	1.12453	8.99625	2.5	1.24196	10.8648	0.606503	42.66
PT1	PT1A32	PB260	d4 ET0%	2013	1	41.6769	8	333.415	1.30582	10.4465	2.5	1.58377	16.2759	0.617509	41.58
PT1	PT1A32	PB260	d4 ET0%	2013	2	43.75	8	350	1.37077	10.9662	1.25	4.83384	8.70679	1.03024
PT1	PT1A33	PB260	d4 ET0%	2010	8	20.7833	8	166.267	0.644608	5.15687	15	3.37245	14.8631	1.07857	36.72
PT1	PT1A33	PB260	d4 ET0%	2011	1	31.9429	8	255.543	0.990728	7.92582	10	1.0081	16.0733	1.18959	35.82
PT1	PT1A33	PB260	d4 ET0%	2011	4	23.1125	8	184.9	0.716849	5.73479	5	1.65123	10.7221	0.659091	43.2
PT1	PT1A33	PB260	d4 ET0%	2011	6	17.6778	8	141.422	0.548287	4.3863	5	2.40089	10.2995	0.905939	42.48
PT1	PT1A33	PB260	d4 ET0%	2011	12	40.1333	8	321.067	1.24476	9.95809	20	1.13665	8.51623	0.686835	46.8
PT1	PT1A33	PB260	d4 ET0%	2012	3	47.7778	8	382.222	1.48186	11.8549	5	1.86648	18.8221	1.05725	43.2
PT1	PT1A33	PB260	d4 ET0%	2012	6	23.1125	8	184.9	0.716849	5.73479	10	2.75653	24.5069	2.19842
PT1	PT1A33	PB260	d4 ET0%	2012	7	25.8	8	206.4	0.800203	6.40163	10	1.41057	12.0264	0.529694	43.38
PT1	PT1A33	PB260	d4 ET0%	2012	9	16.6625	8	133.3	0.516798	4.13438	15	3.89325	4.9957	1.26187	46.8
PT1	PT1A33	PB260	d4 ET0%	2012	10	21.0222	8	168.178	0.652018	5.21614	22.5	0.983358	5.8595	0.610179	42.66
PT1	PT1A33	PB260	d4 ET0%	2012	12	40.8545	8	326.836	1.26713	10.137	5	1.40352	9.33741	0.611375	43.2
PT1	PT1A33	PB260	d4 ET0%	2013	1	41.0308	8	328.246	1.2726	10.1808	6.25	1.5117	16.553	0.692338	39.6
PT1	PT1A33	PB260	d4 ET0%	2013	2	42.7	8	341.6	1.32437	10.5949	1.25	2.83406	9.35038	1.11831
PT1	PT1A41	PB260	d1 ET2.5% 12/y	2010	8	11.7619	24	282.286	0.380904	9.1417	10	2.21969	15.8127	1.27706	35.28
PT1	PT1A41	PB260	d1 ET2.5% 12/y	2011	1	16.6	24	398.4	0.537584	12.902	30	0.83483	18.1018	1.2609	31.5
PT1	PT1A41	PB260	d1 ET2.5% 12/y	2011	4	19	24	456	0.615307	14.7674	5	2.79321	18.6772	0.722222	39.24
PT1	PT1A41	PB260	d1 ET2.5% 12/y	2011	6	13.3	24	319.2	0.430715	10.3372	40	2.32586	16.8369	1.24495	37.8
PT1	PT1A41	PB260	d1 ET2.5% 12/y	2011	12	12.2769	24	294.646	0.397583	9.54199	77.5	0.949801	6.69061	0.502345	31.68
PT1	PT1A41	PB260	d1 ET2.5% 12/y	2012	3	14.592	24	350.208	0.472556	11.3413	80	1.44547	29.243	0.780534	35.64
PT1	PT1A41	PB260	d1 ET2.5% 12/y	2012	6	17.2583	24	414.2	0.558904	13.4137	35	4.49488	18.3713	1.92339	37.8
PT1	PT1A41	PB260	d1 ET2.5% 12/y	2012	7	17.3714	24	416.914	0.562566	13.5016	25	1.60843	11.9556	0.798081	38.34
PT1	PT1A41	PB260	d1 ET2.5% 12/y	2012	9	13.0522	24	313.252	0.422689	10.1445	20	4.85624	11.0443	1.38549	38.52
PT1	PT1A41	PB260	d1 ET2.5% 12/y	2012	10	9.35385	24	224.492	0.30292	7.27009	95	0.715443	12.6316	0.453112	39.6
PT1	PT1A41	PB260	d1 ET2.5% 12/y	2012	12	14.4375	24	346.5	0.467552	11.2213	95				46.8
PT1	PT1A41	PB260	d1 ET2.5% 12/y	2013	1	10.0154	24	240.369	0.324344	7.78425	95	3.15368	14.0536	0.467554	41.4
PT1	PT1A41	PB260	d1 ET2.5% 12/y	2013	2	10.15	24	243.6	0.328703	7.88888	95	3.62681	9.2904	0.67582
PT1	PT1A42	PB260	d1 ET2.5% 12/y	2010	8	14.6571	24	351.771	0.495899	11.9016	100	5.15066	16.143	1.32574	32.94
PT1	PT1A42	PB260	d1 ET2.5% 12/y	2011	1	14.4	24	345.6	0.487199	11.6928	40	1.11836	17.2079	1.41649	32.58
PT1	PT1A42	PB260	d1 ET2.5% 12/y	2011	4	16.2857	24	390.857	0.550999	13.224	90	3.54938	13.2847	0.926768	38.52
PT1	PT1A42	PB260	d1 ET2.5% 12/y	2011	6	11.2538	24	270.092	0.380755	9.13811	95	2.17581	10.3329	1.13961	38.88
PT1	PT1A42	PB260	d1 ET2.5% 12/y	2011	12	17.9769	24	431.446	0.608219	14.5972	52.5	1.61933	8.04478	1.05137	39.6
PT1	PT1A42	PB260	d1 ET2.5% 12/y	2012	3	16.872	24	404.928	0.570835	13.7	20	2.04892	20.109	1.01718	36.72
PT1	PT1A42	PB260	d1 ET2.5% 12/y	2012	6	12.9833	24	311.6	0.439269	10.5425	95	4.23413	34.5373	2.08985	36.72
PT1	PT1A42	PB260	d1 ET2.5% 12/y	2012	7	15.019	24	360.457	0.508144	12.1955	60	2.62327	16.6146	0.615295	43.2
PT1	PT1A42	PB260	d1 ET2.5% 12/y	2012	9	14.3739	24	344.974	0.486317	11.6716	90	5.65415	13.4508	1.71903	39.24
PT1	PT1A42	PB260	d1 ET2.5% 12/y	2012	10	16.0769	24	385.846	0.543935	13.0544	82.5	1.82788	13.6271	0.771006	46.8
PT1	PT1A42	PB260	d1 ET2.5% 12/y	2012	12	28.875	24	693	0.976936	23.4465	20	2.181	14.2029	0.538302	37.44
PT1	PT1A42	PB260	d1 ET2.5% 12/y	2013	1	32.3077	24	775.385	1.09308	26.2338	46.25	2.79334	16.6973	0.449079	41.4
PT1	PT1A42	PB260	d1 ET2.5% 12/y	2013	2	23.45	24	562.8	0.793391	19.0414	36.25	2.40397	9.62029	0.905215
PT1	PT1A43	PB260	d1 ET2.5% 12/y	2010	8	13.9333	24	334.4	0.39777	9.54647	90	2.23195	17.4229	1.0767	32.58
PT1	PT1A43	PB260	d1 ET2.5% 12/y	2011	1	15.2	24	364.8	0.433931	10.4143	70	0.882084	21.5399	1.17014	33.12
PT1	PT1A43	PB260	d1 ET2.5% 12/y	2011	4	16.8286	24	403.886	0.480423	11.5302	85	1.60494	19.5576	0.626263	39.6
PT1	PT1A43	PB260	d1 ET2.5% 12/y	2011	6	13.3	24	319.2	0.379689	9.11254	95	1.6206	16.4691	1.06491	41.4
PT1	PT1A43	PB260	d1 ET2.5% 12/y	2011	12	19	24	456	0.542413	13.0179	60	1.02765	9.06793	0.982462	37.8
PT1	PT1A43	PB260	d1 ET2.5% 12/y	2012	3	16.568	24	397.632	0.472984	11.3516	95	1.81035	20.6453	0.84542	38.34
PT1	PT1A43	PB260	d1 ET2.5% 12/y	2012	6	18.1739	24	436.174	0.51883	12.4519	95	3.40221	31.8163	1.95415
PT1	PT1A43	PB260	d1 ET2.5% 12/y	2012	7	16.4667	24	395.2	0.470092	11.2822	95	1.1042	14.7551	0.891405	42.48
PT1	PT1A43	PB260	d1 ET2.5% 12/y	2012	9	12.2636	24	294.327	0.350103	8.40248	95	4.27844	6.7254	1.40181	39.6
PT1	PT1A43	PB260	d1 ET2.5% 12/y	2012	10	18.2692	24	438.462	0.521551	12.5172	92.5	1.5986	20.1155	0.739079	39.6
PT1	PT1A43	PB260	d1 ET2.5% 12/y	2012	12	21.2625	24	510.3	0.607003	14.5681	80	2.13052	18.974	0.691755	38.88
PT1	PT1A43	PB260	d1 ET2.5% 12/y	2013	1	19.7077	24	472.985	0.562617	13.5028	80	1.74525	16.3672	0.45922	42.12
PT1	PT1A43	PB260	d1 ET2.5% 12/y	2013	2	19.95	24	478.8	0.569534	13.6688	75	2.94485	15.4567	0.750726
PT1	PT1A51	PB260	d2 ET2.5% 12/y	2010	8	16.38	12	196.56	0.524243	6.29092	10	1.31219	22.625	0.868849	34.74
PT1	PT1A51	PB260	d2 ET2.5% 12/y	2011	1	24.78	12	297.36	0.793085	9.51703	60	1.5279	18.8238	1.06642	32.94
PT1	PT1A51	PB260	d2 ET2.5% 12/y	2011	4	20.3	12	243.6	0.649703	7.79643	10	1.01852	14.8411	0.707071	46.8
PT1	PT1A51	PB260	d2 ET2.5% 12/y	2011	6	14.5385	12	174.462	0.465304	5.58365	95	1.72564	10.6171	0.854226	38.52
PT1	PT1A51	PB260	d2 ET2.5% 12/y	2011	12	27.7846	12	333.415	0.889248	10.671	55	0.825237	8.19524	0.764631	33.48
PT1	PT1A51	PB260	d2 ET2.5% 12/y	2012	3	31.0154	12	372.185	0.992649	11.9118	60	4.39255	18.6791	0.937023	43.2
PT1	PT1A51	PB260	d2 ET2.5% 12/y	2012	6	21	12	252	0.672106	8.06528	60	3.35254	21.7859	1.84559	39.78
PT1	PT1A51	PB260	d2 ET2.5% 12/y	2012	7	19.7077	12	236.492	0.630746	7.56895	40	1.07229	10.9349	0.695103	39.6
PT1	PT1A51	PB260	d2 ET2.5% 12/y	2012	9	25.2	12	302.4	0.806528	9.67833	20	4.5811	15.7177	1.3435	39.78
PT1	PT1A51	PB260	d2 ET2.5% 12/y	2012	10	29.4	12	352.8	0.940949	11.2914	40	0.464309	11.7439	0.742139	41.22
PT1	PT1A51	PB260	d2 ET2.5% 12/y	2012	12	41.0308	12	492.369	1.31319	15.7583	12.5	1.20157	12.2977	0.777006	36.36
PT1	PT1A51	PB260	d2 ET2.5% 12/y	2013	1	36.1846	12	434.215	1.15809	13.8971	11.25	1.51919	16.7577	0.555193	42.3
PT1	PT1A51	PB260	d2 ET2.5% 12/y	2013	2	29.75	12	357	0.952151	11.4258	22.5	1.76515	12.1611	0.966341
PT1	PT1A52	PB260	d2 ET2.5% 12/y	2010	8	20.16	12	241.92	0.617099	7.40519	60	1.85178	20.2304	1.06359	36.72
PT1	PT1A52	PB260	d2 ET2.5% 12/y	2011	1	29.82	12	357.84	0.912792	10.9535	0	1.44914	18.6347	1.21552	32.94
PT1	PT1A52	PB260	d2 ET2.5% 12/y	2011	4	23.8	12	285.6	0.72852	8.74224	20	1.21914	19.3218	0.689394	38.88
PT1	PT1A52	PB260	d2 ET2.5% 12/y	2011	6	17.4462	12	209.354	0.534028	6.40834	40				41.76
PT1	PT1A52	PB260	d2 ET2.5% 12/y	2011	12	25.2	12	302.4	0.771374	9.25649	64	1.04322	6.43983	0.775745	31.86
PT1	PT1A52	PB260	d2 ET2.5% 12/y	2012	3	25.8462	12	310.154	0.791153	9.49383	95	4.42062	17.124	0.84542	57.78
PT1	PT1A52	PB260	d2 ET2.5% 12/y	2012	6	29.05	12	348.6	0.889223	10.6707	95	3.12904	16.6996	1.86911	38.88
PT1	PT1A52	PB260	d2 ET2.5% 12/y	2012	7	28.4308	12	341.169	0.870268	10.4432	95	1.51269	12.3296	0.624949	45
PT1	PT1A52	PB260	d2 ET2.5% 12/y	2012	9	17.5	12	210	0.535676	6.42812	30	4.04457	10.4319	1.63506	43.2
PT1	PT1A52	PB260	d2 ET2.5% 12/y	2012	10	20.6769	12	248.123	0.632922	7.59507	80	1.00893	10.9765	0.677326	39.78
PT1	PT1A52	PB260	d2 ET2.5% 12/y	2012	12	36.1846	12	434.215	1.10761	13.2914	10	1.26215	16.3759	0.703934	36.36
PT1	PT1A52	PB260	d2 ET2.5% 12/y	2013	1	32.3077	12	387.692	0.988941	11.8673	45	2.19011	16.8045	0.574568	38.88
PT1	PT1A52	PB260	d2 ET2.5% 12/y	2013	2	36.4	12	436.8	1.11421	13.3705	43.75	1.72025	9.1877	0.937511
PT1	PT1A53	PB260	d2 ET2.5% 12/y	2010	8	24.36	12	292.32	0.753639	9.04367	50	6.15626	14.7599	1.08793	36.72
PT1	PT1A53	PB260	d2 ET2.5% 12/y	2011	1	33.6	12	403.2	1.0395	12.474	10	0.708818	19.649	1.55587	33.84
PT1	PT1A53	PB260	d2 ET2.5% 12/y	2011	4	21	12	252	0.649689	7.79626	15	2.19136	14.9826	0.712121	43.2
PT1	PT1A53	PB260	d2 ET2.5% 12/y	2011	6	19.0615	12	228.738	0.589717	7.07661	70	0.390144	6.4706	0.794852	41.76
PT1	PT1A53	PB260	d2 ET2.5% 12/y	2011	12	30.6923	12	368.308	0.949545	11.3945	45	2.32	7.17209	0.989131	31.14
PT1	PT1A53	PB260	d2 ET2.5% 12/y	2012	3	31.0154	12	372.185	0.95954	11.5145	50	4.64516	21.4675	0.851145	41.4
PT1	PT1A53	PB260	d2 ET2.5% 12/y	2012	6	26.6	12	319.2	0.822939	9.87527	40	4.86739	16.006	1.95958
PT1	PT1A53	PB260	d2 ET2.5% 12/y	2012	7	26.4923	12	317.908	0.819607	9.83529	15	2.502	10.7429	0.668071	48.6
PT1	PT1A53	PB260	d2 ET2.5% 12/y	2012	9	17.85	12	214.2	0.552235	6.62682	95	10.5241	12.3979	1.7097	43.2
PT1	PT1A53	PB260	d2 ET2.5% 12/y	2012	10	24.2308	12	290.769	0.749641	8.99569	75	1.35865	10.6771	0.697699	42.66
PT1	PT1A53	PB260	d2 ET2.5% 12/y	2012	12	29.7231	12	356.677	0.919559	11.0347	30	2.5647	13.8093	0.633297	41.58
PT1	PT1A53	PB260	d2 ET2.5% 12/y	2013	1	31.0154	12	372.185	0.95954	11.5145	15	1.44364	14.7612	0.554302	43.2
PT1	PT1A53	PB260	d2 ET2.5% 12/y	2013	2	35.35	12	424.2	1.09364	13.1237	7.5	1.11729	8.81825	0.99166
PT1	PT1A61	PB260	d4 ET2.5% 12/y	2010	8	29.3833	8	235.067	0.898307	7.18646	10	3.22529	16.8862	1.05048	33.84
PT1	PT1A61	PB260	d4 ET2.5% 12/y	2011	1	46.6857	8	373.486	1.42728	11.4182	20	0.913587	17.7924	1.14421	35.82
PT1	PT1A61	PB260	d4 ET2.5% 12/y	2011	4	20.425	8	163.4	0.624433	4.99546	90	1.40432	17.561	0.691919	39.78
PT1	PT1A61	PB260	d4 ET2.5% 12/y	2011	6	30.5778	8	244.622	0.934824	7.47859	0	1.84568	16.5193	0.905939	38.88
PT1	PT1A61	PB260	d4 ET2.5% 12/y	2011	12	49.6889	8	397.511	1.51909	12.1527	2.5	0.871948	6.26931	0.66683	36.72
PT1	PT1A61	PB260	d4 ET2.5% 12/y	2012	3	58.7667	8	470.133	1.79661	14.3729	20	4.37852	16.9988	1.04962	39.24
PT1	PT1A61	PB260	d4 ET2.5% 12/y	2012	6	20.9625	8	167.7	0.640866	5.12692	95	3.60087	11.9156	1.80759	43.2
PT1	PT1A61	PB260	d4 ET2.5% 12/y	2012	7	27.2333	8	217.867	0.832577	6.66062	85	5.68057	12.2386	0.736938	43.74
PT1	PT1A61	PB260	d4 ET2.5% 12/y	2012	9	21.5	8	172	0.657298	5.25838	90	7.24997	5.80146	1.24787	46.8
PT1	PT1A61	PB260	d4 ET2.5% 12/y	2012	10	29.1444	8	233.156	0.891004	7.12803	90	2.74359	7.69666	0.677581	41.58
PT1	PT1A61	PB260	d4 ET2.5% 12/y	2012	12	43.1455	8	345.164	1.31904	10.5523	90	2.34256	10.6128	0.582146	42.84
PT1	PT1A61	PB260	d4 ET2.5% 12/y	2013	1	32.6308	8	261.046	0.997588	7.9807	67.5	1.09757	17.75	0.489021	44.1
PT1	PT1A61	PB260	d4 ET2.5% 12/y	2013	2	33.6	8	268.8	1.02722	8.21775	67.5	1.90974	8.67548	0.667937
PT1	PT1A62	PB260	d4 ET2.5% 12/y	2010	8	15.05	8	120.4	0.483565	3.86852	95	3.17624	14.8012	1.03363	35.28
PT1	PT1A62	PB260	d4 ET2.5% 12/y	2011	1	40.5429	8	324.343	1.30267	10.4213	90	1.05535	18.841	1.08586	31.5
PT1	PT1A62	PB260	d4 ET2.5% 12/y	2011	4	26.3375	8	210.7	0.846239	6.76991	90	1.21914	14.1808	0.681818	39.6
PT1	PT1A62	PB260	d4 ET2.5% 12/y	2011	6	28.6667	8	229.333	0.921076	7.36861	5	1.53057	16.2183	1.08406	39.24
PT1	PT1A62	PB260	d4 ET2.5% 12/y	2011	12	26.7556	8	214.044	0.859671	6.87737	70				35.28
PT1	PT1A62	PB260	d4 ET2.5% 12/y	2012	3	23.4111	8	187.289	0.752212	6.0177	95	4.23818	25.9183	0.90458	38.52
PT1	PT1A62	PB260	d4 ET2.5% 12/y	2012	6	29.5625	8	236.5	0.94986	7.59888	95	5.81107	28.8285	1.70988	42.12
PT1	PT1A62	PB260	d4 ET2.5% 12/y	2012	7	37.2667	8	298.133	1.1974	9.5792	95	2.45732	15.0279	0.541923	44.28
PT1	PT1A62	PB260	d4 ET2.5% 12/y	2012	9	17.2	8	137.6	0.552646	4.42117	95				38.88
PT1	PT1A62	PB260	d4 ET2.5% 12/y	2012	10	33.9222	8	271.378	1.08994	8.71952	80	2.45579	10.6004	0.665668
PT1	PT1A62	PB260	d4 ET2.5% 12/y	2012	12	33.9818	8	271.855	1.09186	8.73484	90	1.21167	12.7858	0.708805	41.76
PT1	PT1A62	PB260	d4 ET2.5% 12/y	2013	1	30.0462	8	240.369	0.9654	7.7232	91.25	1.33953	17.6067	0.541831	42.3
PT1	PT1A62	PB260	d4 ET2.5% 12/y	2013	2	31.85	8	254.8	1.02336	8.18687	26.25	1.7199	12.0925	0.797152
PT1	PT1A63	PB260	d4 ET2.5% 12/y	2010	8	24.3667	8	194.933	0.756225	6.0498	50	6.15626	17.588	1.35009	36.18
PT1	PT1A63	PB260	d4 ET2.5% 12/y	2011	1	36.8571	8	294.857	1.14387	9.15095	20	0.83483	18.2393	1.33545	38.16
PT1	PT1A63	PB260	d4 ET2.5% 12/y	2011	4	27.95	8	223.6	0.867434	6.93947	20	2.03704	16.3976	0.924242	38.88
PT1	PT1A63	PB260	d4 ET2.5% 12/y	2011	6	29.1444	8	233.156	0.904504	7.23603	0	3.70637	12.891	0.890617	46.8
PT1	PT1A63	PB260	d4 ET2.5% 12/y	2011	12	48.7333	8	389.867	1.51245	12.0996	10	1.26121	8.83722	0.69128	46.8
PT1	PT1A63	PB260	d4 ET2.5% 12/y	2012	3	52.5556	8	420.444	1.63107	13.0486	10	4.58902	24.5777	0.984733	39.6
PT1	PT1A63	PB260	d4 ET2.5% 12/y	2012	6	45.15	8	361.2	1.40124	11.2099	40	3.50154	21.857	1.83473
PT1	PT1A63	PB260	d4 ET2.5% 12/y	2012	7	32.0111	8	256.089	0.993472	7.94777	30	2.52115	25.2655	0.590837	43.38
PT1	PT1A63	PB260	d4 ET2.5% 12/y	2012	9	16.125	8	129	0.500443	4.00354	95				42.48
PT1	PT1A63	PB260	d4 ET2.5% 12/y	2012	10	24.3667	8	194.933	0.756225	6.0498	70	1.24233	12.0519	0.691284	42.84
PT1	PT1A63	PB260	d4 ET2.5% 12/y	2012	12	41.2364	8	329.891	1.27978	10.2382	35	1.26215	13.6046	0.601632	42.84
PT1	PT1A63	PB260	d4 ET2.5% 12/y	2013	1	42	8	336	1.30348	10.4278	20	1.61237	18.6803	0.497006	42.3
PT1	PT1A63	PB260	d4 ET2.5% 12/y	2013	2	45.85	8	366.8	1.42296	11.3837	12.5	2.48624	10.3074	0.806907
PT1	PT1A71	PB260	d1 ET2.5% 24/y	2010	8	13.5714	24	325.714	0.443596	10.6463	50	1.88857	22.5011	1.64782	29.88
PT1	PT1A71	PB260	d1 ET2.5% 24/y	2011	1	16.8	24	403.2	0.549125	13.179	60	0.708818	17.3626	1.10855	31.68
PT1	PT1A71	PB260	d1 ET2.5% 24/y	2011	4	16.4667	24	395.2	0.53823	12.9175	20	1.34259	18.1898	0.689394	46.8
PT1	PT1A71	PB260	d1 ET2.5% 24/y	2011	6	11.1077	24	266.585	0.363066	8.71359	95	1.66562	17.5726	1.01511	43.2
PT1	PT1A71	PB260	d1 ET2.5% 24/y	2011	12	19	24	456	0.621034	14.9048	52.5	1.27678	6.53011	0.800196	28.98
PT1	PT1A71	PB260	d1 ET2.5% 24/y	2012	3	17.784	24	426.816	0.581288	13.9509	40	3.64876	21.0743	0.992366	36.36
PT1	PT1A71	PB260	d1 ET2.5% 24/y	2012	6	17.1	24	410.4	0.558931	13.4143	70	3.07937	22.8174	1.84016	39.6
PT1	PT1A71	PB260	d1 ET2.5% 24/y	2012	7	18.819	24	451.657	0.61512	14.7629	25	3.33813	15.7556	0.814171	35.28
PT1	PT1A71	PB260	d1 ET2.5% 24/y	2012	9	14.2087	24	341.009	0.464426	11.1462	100				39.24
PT1	PT1A71	PB260	d1 ET2.5% 24/y	2012	10	17.1	24	410.4	0.558931	13.4143	40	1.35181	16.9421	0.684765	38.88
PT1	PT1A71	PB260	d1 ET2.5% 24/y	2012	12	23.625	24	567	0.772207	18.533	45	2.02954	18.5488	0.852515	39.24
PT1	PT1A71	PB260	d1 ET2.5% 24/y	2013	1	22.9385	24	550.523	0.749767	17.9944	46.25	1.87754	15.0061	0.518047	39.78
PT1	PT1A71	PB260	d1 ET2.5% 24/y	2013	2	24.15	24	579.6	0.789367	18.9448	15	1.38471	8.25046	0.700229
PT1	PT1A72	PB260	d1 ET2.5% 24/y	2010	8	12.4857	24	299.657	0.401436	9.63445	0				27.54
PT1	PT1A72	PB260	d1 ET2.5% 24/y	2011	1	15.4	24	369.6	0.495134	11.8832	70	1.18136	17.9299	1.00807	32.94
PT1	PT1A72	PB260	d1 ET2.5% 24/y	2011	4	17.5524	24	421.257	0.564337	13.5441	70	1.92901	20.8782	0.775253	39.24
PT1	PT1A72	PB260	d1 ET2.5% 24/y	2011	6	15.3462	24	368.308	0.493403	11.8417	70	1.80067	14.9141	0.791021	38.52
PT1	PT1A72	PB260	d1 ET2.5% 24/y	2011	12	18.7077	24	448.985	0.601482	14.4356	49	1.58819	6.51005	0.982462	29.16
PT1	PT1A72	PB260	d1 ET2.5% 24/y	2012	3	17.328	24	415.872	0.557123	13.3709	80	10.8761	15.3901	1.09542	38.16
PT1	PT1A72	PB260	d1 ET2.5% 24/y	2012	6	15.3583	24	368.6	0.493795	11.8511	80	3.21595	24.3291	1.78949	39.6
PT1	PT1A72	PB260	d1 ET2.5% 24/y	2012	7	17.1905	24	412.571	0.552701	13.2648	20	4.28915	15.513	0.586976	35.1
PT1	PT1A72	PB260	d1 ET2.5% 24/y	2012	9	12.5565	24	301.357	0.403712	9.68909	80	4.07209	10.0451	1.76568	38.16
PT1	PT1A72	PB260	d1 ET2.5% 24/y	2012	10	12.7154	24	305.169	0.40882	9.81168	35	1.44633	12.6989	0.64797	39.78
PT1	PT1A72	PB260	d1 ET2.5% 24/y	2012	12	15.75	24	378	0.506388	12.1533	7.5	2.25168	12.9118	0.755085	36.72
PT1	PT1A72	PB260	d1 ET2.5% 24/y	2013	1	16.1538	24	387.692	0.519372	12.4649	11.25	1.74375	13.1613	0.54981	39.6
PT1	PT1A72	PB260	d1 ET2.5% 24/y	2013	2	22.75	24	546	0.731449	17.5548	15	1.27461	6.25627	0.695107
PT1	PT1A73	PB260	d1 ET2.5% 24/y	2010	8	10.5857	24	254.057	0.357903	8.58968	90	1.6801	27.6619	1.58977	27.36
PT1	PT1A73	PB260	d1 ET2.5% 24/y	2011	1	14.4	24	345.6	0.486864	11.6847	40	1.48064	19.0645	1.31276	28.26
PT1	PT1A73	PB260	d1 ET2.5% 24/y	2011	4	15.019	24	360.457	0.507794	12.1871	80	1.38889	25.799	0.805556	37.8
PT1	PT1A73	PB260	d1 ET2.5% 24/y	2011	6	11.2538	24	270.092	0.380493	9.13183	98				41.58
PT1	PT1A73	PB260	d1 ET2.5% 24/y	2011	12	14.4692	24	347.262	0.489205	11.7409	55	0.716243	3.27007	0.746849	29.52
PT1	PT1A73	PB260	d1 ET2.5% 24/y	2012	3	16.112	24	386.688	0.544747	13.0739	95	9.57099	12.4587	1.05725	36.72
PT1	PT1A73	PB260	d1 ET2.5% 24/y	2012	6	9.61176	24	230.682	0.324974	7.79938	95
PT1	PT1A73	PB260	d1 ET2.5% 24/y	2012	7	15.381	24	369.143	0.52003	12.4807	20	2.92964	12.1376	0.651981	34.74
PT1	PT1A73	PB260	d1 ET2.5% 24/y	2012	9	13.0522	24	313.252	0.441294	10.5911	95	3.74192	6.12376	1.56276	37.44
PT1	PT1A73	PB260	d1 ET2.5% 24/y	2012	10	12.8615	24	308.677	0.434849	10.4364	95	0.961414	11.9616	0.664068	39.6
PT1	PT1A73	PB260	d1 ET2.5% 24/y	2012	12	14.9625	24	359.1	0.505883	12.1412	95				38.52
PT1	PT1A73	PB260	d1 ET2.5% 24/y	2013	1	10.3385	24	248.123	0.349544	8.38905	77.5	1.44526	13.4776	0.590322	43.2
PT1	PT1A73	PB260	d1 ET2.5% 24/y	2013	2	10.85	24	260.4	0.366839	8.80413	67.5	1.32405	5.63932	0.680004
PT1	PT1A81	PB260	d2 ET2.5% 24/y	2010	8	12.39	12	148.68	0.409334	4.91201	0	1.6801	20.4987	1.07108	34.56
PT1	PT1A81	PB260	d2 ET2.5% 24/y	2011	1	26.46	12	317.52	0.874172	10.4901	30	0.551303	15.3857	1.37111	35.1
PT1	PT1A81	PB260	d2 ET2.5% 24/y	2011	4	25.9	12	310.8	0.855671	10.2681	5	1.26543	16.6648	0.727273	39.24
PT1	PT1A81	PB260	d2 ET2.5% 24/y	2011	6	25.2	12	302.4	0.832545	9.99054	15	2.9711	12.0216	0.710578	38.16
PT1	PT1A81	PB260	d2 ET2.5% 24/y	2011	12	34.8923	12	418.708	1.15275	13.833	50	0.871948	8.20527	0.824646	32.94
PT1	PT1A81	PB260	d2 ET2.5% 24/y	2012	3	34.2462	12	410.954	1.13141	13.5769	5	9.97797	12.5123	0.872137	39.24
PT1	PT1A81	PB260	d2 ET2.5% 24/y	2012	6	32.9	12	394.8	1.08693	13.0432	15	3.97338	21.9638	2.2527	39.78
PT1	PT1A81	PB260	d2 ET2.5% 24/y	2012	7	30.0462	12	360.554	0.992649	11.9118	25	2.15096	25.2655	0.684805	41.58
PT1	PT1A81	PB260	d2 ET2.5% 24/y	2012	9	23.45	12	281.4	0.774729	9.29675	80	6.03935	11.1517	1.67705	41.22
PT1	PT1A81	PB260	d2 ET2.5% 24/y	2012	10	28.4308	12	341.169	0.939281	11.2714	22.5	0.850261	11.9559	0.6425	41.22
PT1	PT1A81	PB260	d2 ET2.5% 24/y	2012	12	37.4769	12	449.723	1.23814	14.8577	5	2.181	15.0847	0.489587	39.6
PT1	PT1A81	PB260	d2 ET2.5% 24/y	2013	1	35.5385	12	426.462	1.1741	14.0892	7.5	1.0723	16.1552	0.45532	43.38
PT1	PT1A81	PB260	d2 ET2.5% 24/y	2013	2	36.75	12	441	1.21413	14.5695	5	1.06865	10.296	1.02813
PT1	PT1A82	PB260	d2 ET2.5% 24/y	2010	8	21.84	12	262.08	0.687356	8.24827	40	1.96215	25.2467	1.05985	33.3
PT1	PT1A82	PB260	d2 ET2.5% 24/y	2011	1	24.36	12	292.32	0.766666	9.19999	40	0.645812	20.3022	1.30304	39.6
PT1	PT1A82	PB260	d2 ET2.5% 24/y	2011	4	24.15	12	289.8	0.760057	9.12068	85	1.6358	21.4442	0.777778	46.8
PT1	PT1A82	PB260	d2 ET2.5% 24/y	2011	6	19.0615	12	228.738	0.599911	7.19893	5	1.87569	13.4094	0.630135	46.8
PT1	PT1A82	PB260	d2 ET2.5% 24/y	2011	12	36.5077	12	438.092	1.14898	13.7878	20	0.653961	11.4352	0.94023	32.4
PT1	PT1A82	PB260	d2 ET2.5% 24/y	2012	3	34.8923	12	418.708	1.09814	13.1777	90	10.5533	27.1338	0.946565	46.8
PT1	PT1A82	PB260	d2 ET2.5% 24/y	2012	6	31.15	12	373.8	0.980363	11.7644	60	5.88557	24.8626	2.41917	39.24
PT1	PT1A82	PB260	d2 ET2.5% 24/y	2012	7	29.4	12	352.8	0.925286	11.1034	20	2.18925	25.2655	0.538705	41.4
PT1	PT1A82	PB260	d2 ET2.5% 24/y	2012	9	21.35	12	256.2	0.671934	8.06321	25	5.24144	9.71208	1.64672	45
PT1	PT1A82	PB260	d2 ET2.5% 24/y	2012	10	26.4923	12	317.908	0.833775	10.0053	25	0.817082	17.1105	0.655199	41.4
PT1	PT1A82	PB260	d2 ET2.5% 24/y	2012	12	34.2462	12	410.954	1.07781	12.9337	30	2.27188	16.0295	0.599196	38.16
PT1	PT1A82	PB260	d2 ET2.5% 24/y	2013	1	37.8	12	453.6	1.18965	14.2758	10	1.6001	16.594	0.514468	42.48
PT1	PT1A82	PB260	d2 ET2.5% 24/y	2013	2	33.95	12	407.4	1.06849	12.8218	10	1.09451	9.81502	0.751127
PT1	PT1A83	PB260	d2 ET2.5% 24/y	2010	8	22.26	12	267.12	0.63548	7.62576	50	2.71023	19.8175	1.27893	35.28
PT1	PT1A83	PB260	d2 ET2.5% 24/y	2011	1	36.12	12	433.44	1.03116	12.3739	15	0.913587	22.8292	1.3549	33.66
PT1	PT1A83	PB260	d2 ET2.5% 24/y	2011	4	23.45	12	281.4	0.669452	8.03343	70	1.41975	21.4127	0.825758	39.6
PT1	PT1A83	PB260	d2 ET2.5% 24/y	2011	6	24.8769	12	298.523	0.710188	8.52226	30	1.56058	18.4755	0.762291	39.24
PT1	PT1A83	PB260	d2 ET2.5% 24/y	2011	12	31.3385	12	376.062	0.894653	10.7358	45	1.13665	12.659	1.07804	34.2
PT1	PT1A83	PB260	d2 ET2.5% 24/y	2012	3	28.4308	12	341.169	0.811644	9.73972	40	7.24139	17.1597	0.965649	41.58
PT1	PT1A83	PB260	d2 ET2.5% 24/y	2012	6	29.26	12	351.12	0.835317	10.0238	30	3.31529	27.8148	2.18213
PT1	PT1A83	PB260	d2 ET2.5% 24/y	2012	7	31.3385	12	376.062	0.894653	10.7358	15	2.46371	25.2655	0.650693	41.76
PT1	PT1A83	PB260	d2 ET2.5% 24/y	2012	9	21.35	12	256.2	0.609501	7.31402	75	3.83822	9.43275	2.0759	41.58
PT1	PT1A83	PB260	d2 ET2.5% 24/y	2012	10	27.7846	12	333.415	0.793197	9.51837	47.5	1.69727	14.2713	0.659778	42.84
PT1	PT1A83	PB260	d2 ET2.5% 24/y	2012	12	36.1846	12	434.215	1.033	12.396	30	1.49439	20.6588	0.830593	45
PT1	PT1A83	PB260	d2 ET2.5% 24/y	2013	1	41.3538	12	496.246	1.18057	14.1669	12.5	1.66144	18.5148	0.624892	42.48
PT1	PT1A83	PB260	d2 ET2.5% 24/y	2013	2	41.3	12	495.6	1.17904	14.1484	7.5	1.4639	9.8842	0.961444
PT1	PT1A91	PB260	d4 ET2.5% 24/y	2010	8	16.4833	8	131.867	0.53557	4.28456	0	2.13384	22.0883	0.968092	31.5
PT1	PT1A91	PB260	d4 ET2.5% 24/y	2011	1	34.4	8	275.2	1.11771	8.94169	30	0.582806	17.9471	0.991864	34.92
PT1	PT1A91	PB260	d4 ET2.5% 24/y	2011	4	23.65	8	189.2	0.768426	6.14741	60	1.32716	16.1775	0.684343	43.2
PT1	PT1A91	PB260	d4 ET2.5% 24/y	2011	6	21.9778	8	175.822	0.714093	5.71274	25	1.51556	18.9938	0.777614	46.8
PT1	PT1A91	PB260	d4 ET2.5% 24/y	2011	12	32.9667	8	263.733	1.07114	8.56912	50	0.731814	5.69755	0.5468	38.52
PT1	PT1A91	PB260	d4 ET2.5% 24/y	2012	3	32.4889	8	259.911	1.05562	8.44493	40	7.42383	12.8519	0.89313	43.2
PT1	PT1A91	PB260	d4 ET2.5% 24/y	2012	6	27.95	8	223.6	0.90814	7.26512	80	4.27138	17.98	2.1948	41.76
PT1	PT1A91	PB260	d4 ET2.5% 24/y	2012	7	31.0556	8	248.444	1.00904	8.07236	20	2.15096	25.2655	0.623662	42.48
PT1	PT1A91	PB260	d4 ET2.5% 24/y	2012	9	18.8125	8	150.5	0.611248	4.88998	95	5.72293	10.26	1.66072	42.12
PT1	PT1A91	PB260	d4 ET2.5% 24/y	2012	10	23.8889	8	191.111	0.776188	6.2095	30	0.417409	12.0447	0.561615	38.88
PT1	PT1A91	PB260	d4 ET2.5% 24/y	2012	12	35.5091	8	284.073	1.15375	9.22998	12.5	1.31264	12.896	0.589453	37.98
PT1	PT1A91	PB260	d4 ET2.5% 24/y	2013	1	30.6923	8	245.538	0.997242	7.97794	12.5	1.49434	16.7576	0.525565	41.94
PT1	PT1A91	PB260	d4 ET2.5% 24/y	2013	2	28.35	8	226.8	0.921137	7.36909	8.75	1.13749	10.6032	0.962366
PT1	PT1A92	PB260	d4 ET2.5% 24/y	2010	8	15.7667	8	126.133	0.516724	4.13379	80	3.5932	13.7897	1.32949	35.64
PT1	PT1A92	PB260	d4 ET2.5% 24/y	2011	1	39.9286	8	319.429	1.30859	10.4687	50	0.645812	23.9123	1.28683	36.9
PT1	PT1A92	PB260	d4 ET2.5% 24/y	2011	4	29.025	8	232.2	0.951242	7.60993	50	1.66667	14.9669	0.777778	39.24
PT1	PT1A92	PB260	d4 ET2.5% 24/y	2011	6	27.7111	8	221.689	0.908181	7.26545	90	1.48555	10.7007	0.812089	38.52
PT1	PT1A92	PB260	d4 ET2.5% 24/y	2011	12	46.8222	8	374.578	1.53451	12.2761	47.5	1.23007	8.12503	0.726844	39.42
PT1	PT1A92	PB260	d4 ET2.5% 24/y	2012	3	54.9444	8	439.556	1.8007	14.4056	20	7.42383	19.7873	1.01718	41.4
PT1	PT1A92	PB260	d4 ET2.5% 24/y	2012	6	41.925	8	335.4	1.37402	10.9921	60	2.98003	18.229	2.2527	43.56
PT1	PT1A92	PB260	d4 ET2.5% 24/y	2012	7	39.6556	8	317.244	1.29964	10.3971	10	4.51254	19.4039	0.714411	43.2
PT1	PT1A92	PB260	d4 ET2.5% 24/y	2012	9	17.2	8	137.6	0.563699	4.50959	15	3.6181	10.174	1.94995	41.58
PT1	PT1A92	PB260	d4 ET2.5% 24/y	2012	10	29.6222	8	236.978	0.970815	7.76652	70	1.52378	13.3262	0.545106	41.58
PT1	PT1A92	PB260	d4 ET2.5% 24/y	2012	12	51.1636	8	409.309	1.6768	13.4144	10	1.27225	16.99	0.689319	39.42
PT1	PT1A92	PB260	d4 ET2.5% 24/y	2013	1	39.4154	8	315.323	1.29177	10.3341	7.5	1.45836	22.8909	0.635461	42.84
PT1	PT1A92	PB260	d4 ET2.5% 24/y	2013	2	47.95	8	383.6	1.57147	12.5718	5	1.41339	11.7385	0.958201
PT1	PT1A93	PB260	d4 ET2.5% 24/y	2010	8	17.9167	8	143.333	0.538703	4.30962	40	2.24421	13.0672	1.131	35.64
PT1	PT1A93	PB260	d4 ET2.5% 24/y	2011	1	44.2286	8	353.829	1.32983	10.6386	20	0.850581	22.7261	1.25766	36.18
PT1	PT1A93	PB260	d4 ET2.5% 24/y	2011	4	22.0375	8	176.3	0.662605	5.30084	90	2.16049	16.0674	0.694444	41.58
PT1	PT1A93	PB260	d4 ET2.5% 24/y	2011	6	32.0111	8	256.089	0.962483	7.69986	50	2.38588	14.8974	0.681849	39.6
PT1	PT1A93	PB260	d4 ET2.5% 24/y	2011	12	44.9111	8	359.289	1.35035	10.8028	27.5	1.3702	7.19215	0.7713	39.6
PT1	PT1A93	PB260	d4 ET2.5% 24/y	2012	3	49.6889	8	397.511	1.494	11.952	70	8.26585	24.6313	1.24809	42.48
PT1	PT1A93	PB260	d4 ET2.5% 24/y	2012	6	38.1625	8	305.3	1.14744	9.1795	95	4.19688	17.0197	2.13509
PT1	PT1A93	PB260	d4 ET2.5% 24/y	2012	7	36.7889	8	294.311	1.10614	8.84909	25	3.24877	25.2655	0.665496	39.78
PT1	PT1A93	PB260	d4 ET2.5% 24/y	2012	9	20.425	8	163.4	0.614121	4.91297	95				42.66
PT1	PT1A93	PB260	d4 ET2.5% 24/y	2012	10	32.0111	8	256.089	0.962483	7.69986	82.5	1.65109	12.8322	0.630431	42.66
PT1	PT1A93	PB260	d4 ET2.5% 24/y	2012	12	41.6182	8	332.945	1.25134	10.0107	25	2.05984	15.1275	0.57971	42.84
PT1	PT1A93	PB260	d4 ET2.5% 24/y	2013	1	49.1077	8	392.862	1.47653	11.8122	40	2.26978	18.2541	0.626638	41.4
PT1	PT1A93	PB260	d4 ET2.5% 24/y	2013	2	70.07	8	560.56	2.1068	16.8544	7.5	0.925781	10.1644	0.981436
PT1	PT1F11	SP217	d1 ET0%	2010	8	11.6714	24	280.114	0.350284	8.40681	0	5.53082	9.1656	0.760243	31.5
PT1	PT1F11	SP217	d1 ET0%	2011	1	12.2	24	292.8	0.366147	8.78754	0	1.44914	7.15133	0.943243	27.36
PT1	PT1F11	SP217	d1 ET0%	2011	4	11.7619	24	282.286	0.352999	8.47198	0	3.56481	2.90848	0.441919	41.4
PT1	PT1F11	SP217	d1 ET0%	2011	6	13.7385	24	329.723	0.41232	9.89567	0	6.69248	4.02949	0.743138	37.8
PT1	PT1F11	SP217	d1 ET0%	2011	12	17.1	24	410.4	0.513206	12.317	0	5.60538	9.43907	0.606815	32.4
PT1	PT1F11	SP217	d1 ET0%	2012	3	14.592	24	350.208	0.437936	10.5105	30	8.96754	7.32863	1.24427	34.56
PT1	PT1F11	SP217	d1 ET0%	2012	6	13.6167	24	326.8	0.408664	9.80795	15	2.85587	5.37089	0.441493	35.28
PT1	PT1F11	SP217	d1 ET0%	2012	7	12.6667	24	304	0.380153	9.12367	10	3.23601	5.40682	0.474987	35.28
PT1	PT1F11	SP217	d1 ET0%	2012	9	15.2	24	364.8	0.456184	10.9484	0	14.5274	7.73528	1.70037	37.8
PT1	PT1F11	SP217	d1 ET0%	2012	10	18.2692	24	438.462	0.548298	13.1591	0	2.81615	5.4487	0.360295	36.54
PT1	PT1F11	SP217	d1 ET0%	2012	12	16.5375	24	396.9	0.496325	11.9118	5	2.17091	15.2091	0.72342	34.2
PT1	PT1F11	SP217	d1 ET0%	2013	1	18.0923	24	434.215	0.542988	13.0317	10	2.25721	6.28365	0.433132	41.4
PT1	PT1F11	SP217	d1 ET0%	2013	2	22.4	24	537.6	0.67227	16.1345	5	2.75254	3.99384	0.564273
PT1	PT1F12	SP217	d1 ET0%	2010	8	9.77143	24	234.514	0.327445	7.85867	0	6.7817	7.43157	0.75088	29.52
PT1	PT1F12	SP217	d1 ET0%	2011	1	9	24	216	0.301594	7.23825	10	2.89828	5.82765	0.914071	34.56
PT1	PT1F12	SP217	d1 ET0%	2011	4	13.2095	24	317.029	0.442657	10.6238	0	8.39506	2.38967	0.431818	43.2
PT1	PT1F12	SP217	d1 ET0%	2011	6	12.1308	24	291.138	0.406507	9.75617	0	12.1245	3.87901	0.955737	35.28
PT1	PT1F12	SP217	d1 ET0%	2011	12	15.4923	24	371.815	0.519154	12.4597	0	8.87519	7.73382	0.686835	32.4
PT1	PT1F12	SP217	d1 ET0%	2012	3	14.896	24	357.504	0.499171	11.9801	0	11.7883	6.73876	1.07252	33.66
PT1	PT1F12	SP217	d1 ET0%	2012	6	12.5083	24	300.2	0.419159	10.0598	50	2.38403	12.787	0.45235	36.18
PT1	PT1F12	SP217	d1 ET0%	2012	7	13.9333	24	334.4	0.466912	11.2059	15	3.51684	4.60843	0.390673	36.18
PT1	PT1F12	SP217	d1 ET0%	2012	9	14.0435	24	337.043	0.470603	11.2945	10	9.34104	5.75849	1.6234	39.42
PT1	PT1F12	SP217	d1 ET0%	2012	10	17.8308	24	427.938	0.597516	14.3404	2.5	4.67677	4.51017	0.55734	37.62
PT1	PT1F12	SP217	d1 ET0%	2012	12	15.75	24	378	0.527789	12.6669	0	2.45363	9.51386	0.70637	35.1
PT1	PT1F12	SP217	d1 ET0%	2013	1	12.2769	24	294.646	0.411405	9.87371	7.5	3.10013	5.39083	0.491953	46.8
PT1	PT1F12	SP217	d1 ET0%	2013	2	16.1	24	386.4	0.539518	12.9484	5	3.48574	3.70237	0.619122
PT1	PT1F13	SP217	d1 ET0%	2010	8	10.1333	24	243.2	0.339804	8.15529	0	12.337	12.902	0.769605	31.5
PT1	PT1F13	SP217	d1 ET0%	2011	1	13.2	24	316.8	0.442639	10.6233	0	2.06345	10.7098	0.907588	29.16
PT1	PT1F13	SP217	d1 ET0%	2011	4	12.6667	24	304	0.424755	10.1941	0	7.20679	2.98709	0.45202	39.78
PT1	PT1F13	SP217	d1 ET0%	2011	6	11.5462	24	277.108	0.38718	9.29233	0	10.6239	4.96581	0.84848	43.2
PT1	PT1F13	SP217	d1 ET0%	2011	12	17.6846	24	424.431	0.593023	14.2326	0	6.13478	7.49308	0.597924	29.7
PT1	PT1F13	SP217	d1 ET0%	2012	3	14.592	24	350.208	0.489318	11.7436	20	10.7358	8.27599	1.15267	34.92
PT1	PT1F13	SP217	d1 ET0%	2012	6	12.9833	24	311.6	0.435374	10.449	10	2.66961	1.97407	0.389021	35.82
PT1	PT1F13	SP217	d1 ET0%	2012	7	14.8381	24	356.114	0.49757	11.9417	5	3.4977	5.75043	0.54321	34.38
PT1	PT1F13	SP217	d1 ET0%	2012	9	15.5304	24	372.73	0.520786	12.4989	0	9.05214	5.80146	1.63973	38.16
PT1	PT1F13	SP217	d1 ET0%	2012	10	16.0769	24	385.846	0.539112	12.9387	0	5.25421	6.1305	0.656054	34.56
PT1	PT1F13	SP217	d1 ET0%	2012	12	21.2625	24	510.3	0.713001	17.112	2.5	2.31227	15.4376	0.874437	33.66
PT1	PT1F13	SP217	d1 ET0%	2013	1	18.0923	24	434.215	0.606694	14.5607	5	2.44043	10.9431	0.636113	37.26
PT1	PT1F13	SP217	d1 ET0%	2013	2	16.45	24	394.8	0.551622	13.2389	3.75
PT1	PT1F21	SP217	d2 ET0%	2010	8	14.7	12	176.4	0.39168	4.70015	0	4.77049	5.28467	0.657254	38.34
PT1	PT1F21	SP217	d2 ET0%	2011	1	21.84	12	262.08	0.581924	6.98309	0	2.34697	5.26035	0.816829	32.4
PT1	PT1F21	SP217	d2 ET0%	2011	4	18.55	12	222.6	0.494262	5.93115	0	3.7963	2.484	0.323232	35.64
PT1	PT1F21	SP217	d2 ET0%	2011	6	18.4154	12	220.985	0.490675	5.88811	0	4.5917	2.17359	0.616728	42.12
PT1	PT1F21	SP217	d2 ET0%	2011	12	220.985	12	2651.82	5.88811	70.6573	0	3.25424	6.0386	0.629043	33.3
PT1	PT1F21	SP217	d2 ET0%	2012	3	32.6308	12	391.569	0.869442	10.4333	5	8.7009	5.23729	1.10496	35.28
PT1	PT1F21	SP217	d2 ET0%	2012	6	29.05	12	348.6	0.774033	9.2884	30	5.30198	4.51724	0.267791	36.18
PT1	PT1F21	SP217	d2 ET0%	2012	7	24.8769	12	298.523	0.662842	7.95411	10	2.22755	3.46643	0.442163	36.72
PT1	PT1F21	SP217	d2 ET0%	2012	9	19.95	12	239.4	0.531565	6.37878	0	9.79502	3.82467	1.76801	39.6
PT1	PT1F21	SP217	d2 ET0%	2012	10	37.8	12	453.6	1.00718	12.0861	0	2.49205	3.90904	0.464046	43.2
PT1	PT1F21	SP217	d2 ET0%	2012	12	32.6308	12	391.569	0.869442	10.4333	0	1.33284	9.15485	0.72342	35.28
PT1	PT1F21	SP217	d2 ET0%	2013	1	26.8154	12	321.785	0.714492	8.57391	1.25	1.72322	5.95812	0.500507	38.7
PT1	PT1F21	SP217	d2 ET0%	2013	2	38.85	12	466.2	1.03515	12.4218	2.5	4.81393	5.67097	0.718826
PT1	PT1F22	SP217	d2 ET0%	2010	8	15.96	12	191.52	0.46044	5.52528	0	6.07042	4.41765	0.70594	37.8
PT1	PT1F22	SP217	d2 ET0%	2011	1	18.06	12	216.72	0.521024	6.25229	0	1.84293	4.16015	0.781174	35.82
PT1	PT1F22	SP217	d2 ET0%	2011	4	19.6	12	235.2	0.565453	6.78543	0	6.14198	2.87704	0.358586	37.8
PT1	PT1F22	SP217	d2 ET0%	2011	6	22.2923	12	267.508	0.643125	7.7175	0	5.6871	3.5279	0.706748	38.52
PT1	PT1F22	SP217	d2 ET0%	2011	12	22.2923	12	267.508	0.643125	7.7175	0	3.86148	5.08566	0.489008	33.66
PT1	PT1F22	SP217	d2 ET0%	2012	3	23.5846	12	283.015	0.680408	8.16489	0	8.89737	4.6653	1.12023	36.72
PT1	PT1F22	SP217	d2 ET0%	2012	6	19.95	12	239.4	0.57555	6.9066	25	3.2532	6.63359	0.712903	37.8
PT1	PT1F22	SP217	d2 ET0%	2012	7	23.2615	12	279.138	0.671087	8.05304	5	1.57652	2.29411	0.252297	39.96
PT1	PT1F22	SP217	d2 ET0%	2012	9	20.65	12	247.8	0.595745	7.14894	5	10.648	5.07091	1.91029	36.72
PT1	PT1F22	SP217	d2 ET0%	2012	10	21	12	252	0.605842	7.27011	7.5	2.70652	3.59937	0.421711	41.22
PT1	PT1F22	SP217	d2 ET0%	2012	12	25.8462	12	310.154	0.745652	8.94783	5	2.5647	7.52297	0.594325	37.44
PT1	PT1F22	SP217	d2 ET0%	2013	1	21.6462	12	259.754	0.624484	7.4938	3.75	2.02589	6.47652	0.452395	39.96
PT1	PT1F22	SP217	d2 ET0%	2013	2	25.9	12	310.8	0.747206	8.96647	3.75	5.37886	4.43677	0.652131
PT1	PT1F23	SP217	d2 ET0%	2010	8	13.02	12	156.24	0.392916	4.71499	0	3.87526	4.85116	0.659127	39.42
PT1	PT1F23	SP217	d2 ET0%	2011	1	18.9	12	226.8	0.570362	6.84434	0	1.71691	4.77901	0.813588	34.56
PT1	PT1F23	SP217	d2 ET0%	2011	4	16.45	12	197.4	0.496426	5.95711	0	8.34877	2.4054	0.449495	38.88
PT1	PT1F23	SP217	d2 ET0%	2011	6	16.8	12	201.6	0.506989	6.08386	0	7.09763	2.89254	0.720155	46.8
PT1	PT1F23	SP217	d2 ET0%	2011	12	25.8462	12	310.154	0.779982	9.35979	0	3.89263	3.97223	0.746849	35.28
PT1	PT1F23	SP217	d2 ET0%	2012	3	28.1077	12	337.292	0.848231	10.1788	5	10.8621	5.25516	1.11832	34.56
PT1	PT1F23	SP217	d2 ET0%	2012	6	24.15	12	289.8	0.728796	8.74555	5	2.21019	12.4669	1.00241	37.8
PT1	PT1F23	SP217	d2 ET0%	2012	7	28.1077	12	337.292	0.848231	10.1788	5	2.77646	3.31484	0.353987	38.34
PT1	PT1F23	SP217	d2 ET0%	2012	9	24.5	12	294	0.739358	8.8723	0	18.2694	8.21874	1.74702	35.46
PT1	PT1F23	SP217	d2 ET0%	2012	10	28.4308	12	341.169	0.857981	10.2958	0	3.56112	5.17175	0.425216	39.6
PT1	PT1F23	SP217	d2 ET0%	2012	12	40.3846	12	484.615	1.21872	14.6247	2.5	4.34181	7.78407	0.599196	34.56
PT1	PT1F23	SP217	d2 ET0%	2013	1	34.2462	12	410.954	1.03348	12.4017	5	3.38591	7.95928	0.498126	38.34
PT1	PT1F23	SP217	d2 ET0%	2013	2	38.85	12	466.2	1.17241	14.0689	3.75	2.87273	4.11706	0.599367
PT1	PT1F31	SP217	d4 ET0%	2010	8	18.6333	8	149.067	0.568245	4.54596	0	3.81394	4.7273	0.76586	37.8
PT1	PT1F31	SP217	d4 ET0%	2011	1	19.0429	8	152.343	0.580734	4.64587	0	1.38613	9.30017	1.04373	28.8
PT1	PT1F31	SP217	d4 ET0%	2011	4	18.275	8	146.2	0.557317	4.45854	0	3.42593	3.83606	0.348485	36
PT1	PT1F31	SP217	d4 ET0%	2011	6	19.5889	8	156.711	0.597386	4.77908	0	8.44813	4.21341	0.727816	41.4
PT1	PT1F31	SP217	d4 ET0%	2011	12	15.7667	8	126.133	0.480822	3.84658	40	6.61746	8.20527	0.837983	34.56
PT1	PT1F31	SP217	d4 ET0%	2012	3		8				100
PT1	PT1F31	SP217	d4 ET0%	2012	6	21.5	8	172	0.655667	5.24534	100
PT1	PT1F31	SP217	d4 ET0%	2012	7		8				100
PT1	PT1F31	SP217	d4 ET0%	2012	9	15.05	8	120.4	0.458967	3.67174	95				36.72
PT1	PT1F31	SP217	d4 ET0%	2012	10		8				100
PT1	PT1F31	SP217	d4 ET0%	2012	12	8.4	8	67.2	0.256168	2.04934	97.5
PT1	PT1F31	SP217	d4 ET0%	2013	1		8				100	0.576177	7.11448	0.272322
PT1	PT1F31	SP217	d4 ET0%	2013	2	8.4	8	67.2	0.256168	2.04934	100
PT1	PT1F33	SP217	d4 ET0%	2010	8	15.7667	8	126.133	0.556016	4.44813	0	1.44709	15.565	0.887574	32.4
PT1	PT1F33	SP217	d4 ET0%	2011	1	20.2714	8	162.171	0.714877	5.71902	0	2.06345	6.53246	0.962692	31.5
PT1	PT1F33	SP217	d4 ET0%	2011	4	19.35	8	154.8	0.682383	5.45906	0	4.70679	4.37059	0.439394	34.74
PT1	PT1F33	SP217	d4 ET0%	2011	6	22.9333	8	183.467	0.80875	6.47	0	9.07836	4.73173	0.78719	35.64
PT1	PT1F33	SP217	d4 ET0%	2011	12	22.9333	8	183.467	0.80875	6.47	0	3.51893	4.24307	0.597924	35.1
PT1	PT1F33	SP217	d4 ET0%	2012	3	28.6667	8	229.333	1.01094	8.0875	5	2.5822	8.18661	0.998092	46.8
PT1	PT1F33	SP217	d4 ET0%	2012	6	29.025	8	232.2	1.02357	8.18859	5	3.55121	3.91257	1.12183	38.16
PT1	PT1F33	SP217	d4 ET0%	2012	7	20.5444	8	164.356	0.724505	5.79604	5	5.23378	5.39671	0.543853	37.44
PT1	PT1F33	SP217	d4 ET0%	2012	9	23.65	8	189.2	0.834023	6.67219	0	10.8406	7.53116	1.85665	34.92
PT1	PT1F33	SP217	d4 ET0%	2012	10	21.9778	8	175.822	0.775052	6.20042	0	3.78101	8.79015	0.744689	39.6
PT1	PT1F33	SP217	d4 ET0%	2012	12	31.5	8	252	1.11086	8.88685	2.5	2.17091	9.51386	0.672269	35.64
PT1	PT1F33	SP217	d4 ET0%	2013	1	22.9385	8	183.508	0.808931	6.47145	3.75	3.25839	8.21385	0.508491	38.88
PT1	PT1F33	SP217	d4 ET0%	2013	2	29.4	8	235.2	1.0368	8.29439	0	1.74287	8.32489	0.583577
PT1	PT1F41	SP217	d1 ET2.5% 12/y	2010	8	13.3905	24	321.371	0.402613	9.66272	0	7.12508	9.76425	0.799566	29.7
PT1	PT1F41	SP217	d1 ET2.5% 12/y	2011	1	15.4	24	369.6	0.463034	11.1128	0	1.0081	11.0708	1.03724	27.18
PT1	PT1F41	SP217	d1 ET2.5% 12/y	2011	4	12.8476	24	308.343	0.386291	9.27099	0	2.77778	4.57497	0.436869	33.12
PT1	PT1F41	SP217	d1 ET2.5% 12/y	2011	6	15.0538	24	361.292	0.452626	10.863	0	5.402	4.73173	0.781445	36.72
PT1	PT1F41	SP217	d1 ET2.5% 12/y	2011	12	19.1462	24	459.508	0.57567	13.8161	0	2.92725	7.35265	0.526795	36
PT1	PT1F41	SP217	d1 ET2.5% 12/y	2012	3	15.2	24	364.8	0.457021	10.9685	40	6.31517	8.57986	0.961832	32.76
PT1	PT1F41	SP217	d1 ET2.5% 12/y	2012	6	11.4	24	273.6	0.342765	8.22637	95	4.01063	5.2464	1.00241	39.96
PT1	PT1F41	SP217	d1 ET2.5% 12/y	2012	7	12.6667	24	304	0.38085	9.14041	95	3.019	3.50685	0.421567	37.8
PT1	PT1F41	SP217	d1 ET2.5% 12/y	2012	9	12.0609	24	289.461	0.362636	8.70326	90	4.92502	5.01719	1.70504	35.64
PT1	PT1F41	SP217	d1 ET2.5% 12/y	2012	10	13.8846	24	333.231	0.417471	10.0193	52.5	1.24733	7.17783	0.627588	39.6
PT1	PT1F41	SP217	d1 ET2.5% 12/y	2012	12	15.4875	24	371.7	0.465665	11.176	90	1.40352	7.49033	0.628425	37.98
PT1	PT1F41	SP217	d1 ET2.5% 12/y	2013	1	11.9538	24	286.892	0.359418	8.62603	91.25	1.65703	8.16379	0.452833	37.8
PT1	PT1F41	SP217	d1 ET2.5% 12/y	2013	2	16.1	24	386.4	0.484081	11.6179	91.25	2.55421	5.30358	0.806508
PT1	PT1F42	SP217	d1 ET2.5% 12/y	2010	8	13.7524	24	330.057	0.420961	10.1031	0	4.19411	23.7191	1.18718	28.8
PT1	PT1F42	SP217	d1 ET2.5% 12/y	2011	1	5.1	24	122.4	0.156111	3.74667	100	1.54365	9.14545	1.24145	34.38
PT1	PT1F42	SP217	d1 ET2.5% 12/y	2011	4		24				100
PT1	PT1F42	SP217	d1 ET2.5% 12/y	2011	6		24				100
PT1	PT1F42	SP217	d1 ET2.5% 12/y	2011	12		24				100
PT1	PT1F42	SP217	d1 ET2.5% 12/y	2012	3	26.6	24	638.4	0.814228	19.5415	100	5.27667	9.09822	0.839695
PT1	PT1F42	SP217	d1 ET2.5% 12/y	2012	6		24				100
PT1	PT1F42	SP217	d1 ET2.5% 12/y	2012	7		24				100
PT1	PT1F42	SP217	d1 ET2.5% 12/y	2012	9	15.2	24	364.8	0.465273	11.1666	100
PT1	PT1F42	SP217	d1 ET2.5% 12/y	2012	10		24				100
PT1	PT1F42	SP217	d1 ET2.5% 12/y	2012	12		24				100
PT1	PT1F42	SP217	d1 ET2.5% 12/y	2013	1		24				100
PT1	PT1F42	SP217	d1 ET2.5% 12/y	2013	2		24				100
PT1	PT1F43	SP217	d1 ET2.5% 12/y	2010	8	11.0381	24	264.914	0.376827	9.04384	10	8.80517	12.7988	0.880084	32.4
PT1	PT1F43	SP217	d1 ET2.5% 12/y	2011	1	12.2	24	292.8	0.416493	9.99582	0	1.02385	12.2226	1.20255	29.52
PT1	PT1F43	SP217	d1 ET2.5% 12/y	2011	4	14.2952	24	343.086	0.488021	11.7125	0	4.25926	4.81079	0.517677	38.16
PT1	PT1F43	SP217	d1 ET2.5% 12/y	2011	6	14.7615	24	354.277	0.50394	12.0946	0	5.01185	3.74526	0.808259	33.48
PT1	PT1F43	SP217	d1 ET2.5% 12/y	2011	12	19.7308	24	473.538	0.673583	16.166	0	5.68323	6.91129	0.653493	31.14
PT1	PT1F43	SP217	d1 ET2.5% 12/y	2012	3	16.72	24	401.28	0.5708	13.6992	0	3.41019	7.93637	1.39313	32.4
PT1	PT1F43	SP217	d1 ET2.5% 12/y	2012	6	14.8833	24	357.2	0.508098	12.1944	10	6.64299	8.35868	1.02955	34.92
PT1	PT1F43	SP217	d1 ET2.5% 12/y	2012	7	17.0095	24	408.229	0.580684	13.9364	5	3.77215	7.53923	0.616582	33.48
PT1	PT1F43	SP217	d1 ET2.5% 12/y	2012	9	13.8783	24	333.078	0.473786	11.3709	5	6.10813	9.63687	1.99193	35.64
PT1	PT1F43	SP217	d1 ET2.5% 12/y	2012	10	13.5923	24	326.215	0.464024	11.1366	77.5	6.10817	4.2441	0.560987
PT1	PT1F43	SP217	d1 ET2.5% 12/y	2012	12	6.3	24	151.2	0.215074	5.16178	95				38.52
PT1	PT1F43	SP217	d1 ET2.5% 12/y	2013	1		24				95	1.57488	13.382	0.417715
PT1	PT1F43	SP217	d1 ET2.5% 12/y	2013	2	10.92	24	262.08	0.372795	8.94708	96.25			0.448943
PT1	PT1F51	SP217	d2 ET2.5% 12/y	2010	8	21.42	12	257.04	0.597957	7.17549	0	1.59425	11.1474	0.986817	29.88
PT1	PT1F51	SP217	d2 ET2.5% 12/y	2011	1	25.62	12	307.44	0.715204	8.58244	0	0.94509	7.06538	1.13449	27.36
PT1	PT1F51	SP217	d2 ET2.5% 12/y	2011	4	23.8	12	285.6	0.664397	7.97276	0	3.33333	5.23527	0.616162	33.66
PT1	PT1F51	SP217	d2 ET2.5% 12/y	2011	6	25.8462	12	310.154	0.721517	8.6582	0	3.58633	6.35356	0.704832	37.44
PT1	PT1F51	SP217	d2 ET2.5% 12/y	2011	12	30.6923	12	368.308	0.856801	10.2816	0	6.18149	5.76776	0.806864	32.94
PT1	PT1F51	SP217	d2 ET2.5% 12/y	2012	3	36.8308	12	441.969	1.02816	12.3379	5	6.58181	7.73974	1.36641	33.66
PT1	PT1F51	SP217	d2 ET2.5% 12/y	2012	6	31.5	12	378	0.879349	10.5522	10	1.73835	6.79365	1.05307	38.16
PT1	PT1F51	SP217	d2 ET2.5% 12/y	2012	7	34.8923	12	418.708	0.974048	11.6886	5	2.57859	3.99195	0.766544	38.7
PT1	PT1F51	SP217	d2 ET2.5% 12/y	2012	9	32.2	12	386.4	0.89889	10.7867	0	9.01087	7.58487	1.76335	38.88
PT1	PT1F51	SP217	d2 ET2.5% 12/y	2012	10	42	12	504	1.17246	14.0696	0	3.31824	6.37488	0.765526	41.4
PT1	PT1F51	SP217	d2 ET2.5% 12/y	2012	12	39.7385	12	476.862	1.10933	13.312	2.5	2.03964	10.9336	0.745342	35.28
PT1	PT1F51	SP217	d2 ET2.5% 12/y	2013	1	36.8308	12	441.969	1.02816	12.3379	2.5	1.75707	8.79561	0.48636	35.46
PT1	PT1F51	SP217	d2 ET2.5% 12/y	2013	2	37.1	12	445.2	1.03568	12.4281	2.5	1.95923	3.21196	0.551483
PT1	PT1F52	SP217	d2 ET2.5% 12/y	2010	8	17.64	12	211.68	0.534306	6.41167	0	1.61878	10.8583	0.928769	39.6
PT1	PT1F52	SP217	d2 ET2.5% 12/y	2011	1	25.62	12	307.44	0.776016	9.31219	0	0.724569	9.67836	1.13449	32.4
PT1	PT1F52	SP217	d2 ET2.5% 12/y	2011	4	23.45	12	281.4	0.710288	8.52345	0	3.95062	3.2858	0.492424	33.66
PT1	PT1F52	SP217	d2 ET2.5% 12/y	2011	6	23.5846	12	283.015	0.714365	8.57238	0	4.8768	4.63141	0.802513	38.88
PT1	PT1F52	SP217	d2 ET2.5% 12/y	2011	12	30.6923	12	368.308	0.929653	11.1558	0	2.35115	5.8781	0.720176	31.14
PT1	PT1F52	SP217	d2 ET2.5% 12/y	2012	3	32.3077	12	387.692	0.978582	11.743	0	7.87291	11.6186	1.3645	35.28
PT1	PT1F52	SP217	d2 ET2.5% 12/y	2012	6	25.2	12	302.4	0.763294	9.15953	15	1.57693	14.6188	0.973456	36
PT1	PT1F52	SP217	d2 ET2.5% 12/y	2012	7	28.4308	12	341.169	0.861152	10.3338	5	1.65949	4.16376	0.542566	41.4
PT1	PT1F52	SP217	d2 ET2.5% 12/y	2012	9	25.55	12	306.6	0.773895	9.28675	0	7.96533	7.88569	1.73069	39.42
PT1	PT1F52	SP217	d2 ET2.5% 12/y	2012	10	29.4	12	352.8	0.89051	10.6861	0	2.63337	5.26694	0.697679	39.24
PT1	PT1F52	SP217	d2 ET2.5% 12/y	2012	12	25.2	12	302.4	0.763294	9.15953	7.5	2.50411	9.13853	0.533431	35.28
PT1	PT1F52	SP217	d2 ET2.5% 12/y	2013	1	25.2	12	302.4	0.763294	9.15953	5	1.26519	9.25674	0.529584	36.72
PT1	PT1F52	SP217	d2 ET2.5% 12/y	2013	2	32.2	12	386.4	0.97532	11.7038	6.25	4.32112	4.08547	0.728359
PT1	PT1F53	SP217	d2 ET2.5% 12/y	2010	8	13.44	12	161.28	0.458188	5.49826	10	2.26874	9.3101	0.953112	32.22
PT1	PT1F53	SP217	d2 ET2.5% 12/y	2011	1	14.7	12	176.4	0.501143	6.01372	60	1.35463	8.02806	0.871933	34.2
PT1	PT1F53	SP217	d2 ET2.5% 12/y	2011	4	18.9	12	226.8	0.644327	7.73193	10	3.25617	4.32342	0.429293	39.6
PT1	PT1F53	SP217	d2 ET2.5% 12/y	2011	6	18.7385	12	224.862	0.63882	7.66584	15	8.73323	3.97933	0.831242	36.72
PT1	PT1F53	SP217	d2 ET2.5% 12/y	2011	12	26.4923	12	317.908	0.903159	10.8379	15	4.858	7.35265	0.833537	32.22
PT1	PT1F53	SP217	d2 ET2.5% 12/y	2012	3	38.1231	12	457.477	1.29967	15.596	50	11.0165	10.9929	1.44084	34.92
PT1	PT1F53	SP217	d2 ET2.5% 12/y	2012	6	26.6	12	319.2	0.906831	10.882	10	4.23413	2.36533	1.13087	35.28
PT1	PT1F53	SP217	d2 ET2.5% 12/y	2012	7	33.6	12	403.2	1.14547	13.7456	10	2.91687	5.77064	0.501375	37.44
PT1	PT1F53	SP217	d2 ET2.5% 12/y	2012	9	25.2	12	302.4	0.859103	10.3092	5	7.19494	10.5178	1.85665	36.36
PT1	PT1F53	SP217	d2 ET2.5% 12/y	2012	10	32.3077	12	387.692	1.10141	13.217	7.5	2.63198	11.1796	0.708203	36.18
PT1	PT1F53	SP217	d2 ET2.5% 12/y	2012	12	36.1846	12	434.215	1.23358	14.803	5	2.00935	13.6099	0.745342	33.84
PT1	PT1F53	SP217	d2 ET2.5% 12/y	2013	1	25.2	12	302.4	0.859103	10.3092	5	1.12373	11.5906	0.503082	34.2
PT1	PT1F53	SP217	d2 ET2.5% 12/y	2013	2	26.25	12	315	0.894899	10.7388	5	1.92918	4.40607	0.720447
PT1	PT1F61	SP217	d4 ET2.5% 12/y	2010	8	18.6333	8	149.067	0.560594	4.48475	0	1.47162	11.1267	0.704067	28.44
PT1	PT1F61	SP217	d4 ET2.5% 12/y	2011	1	10.4429	8	83.5429	0.314179	2.51343	90	5.7808	8.97354	1.10531	27.18
PT1	PT1F61	SP217	d4 ET2.5% 12/y	2011	4	19.8875	8	159.1	0.598326	4.78661	95	3.2716	2.21674	0.252525	38.52
PT1	PT1F61	SP217	d4 ET2.5% 12/y	2011	6	18.6333	8	149.067	0.560594	4.48475	90	10.2488	1.92279	0.668442	38.88
PT1	PT1F61	SP217	d4 ET2.5% 12/y	2011	12	27.2333	8	217.867	0.81933	6.55464	67.5	2.44457	7.46299	0.709062	39.6
PT1	PT1F61	SP217	d4 ET2.5% 12/y	2012	3	36.7889	8	294.311	1.10681	8.85451	80	8.42023	9.25909	1.39313	36.72
PT1	PT1F61	SP217	d4 ET2.5% 12/y	2012	6	33.325	8	266.6	1.0026	8.02081	90	5.6124	4.03706	0.942696	41.4
PT1	PT1F61	SP217	d4 ET2.5% 12/y	2012	7	35.3556	8	282.844	1.06369	8.50953	15	5.09336	5.95256	0.486572	36.72
PT1	PT1F61	SP217	d4 ET2.5% 12/y	2012	9	33.8625	8	270.9	1.01877	8.15017	60	9.34104	2.63214	1.72836	36.36
PT1	PT1F61	SP217	d4 ET2.5% 12/y	2012	10	34.4	8	275.2	1.03494	8.27954	62.5	1.84391	5.89452	0.594142	46.8
PT1	PT1F61	SP217	d4 ET2.5% 12/y	2012	12	27.3	8	218.4	0.821335	6.57068	80	2.17091	11.3579	0.426257	39.6
PT1	PT1F61	SP217	d4 ET2.5% 12/y	2013	1	21	8	168	0.631796	5.05437	55	1.70235	10.3067	0.486035	38.88
PT1	PT1F61	SP217	d4 ET2.5% 12/y	2013	2	19.6	8	156.8	0.589677	4.71741	22.5	1.97726	5.13709	0.770403
PT1	PT1F62	SP217	d4 ET2.5% 12/y	2010	8	20.0667	8	160.533	0.639321	5.11457	0	2.37911	19.3221	0.865104	32.22
PT1	PT1F62	SP217	d4 ET2.5% 12/y	2011	1	25.8	8	206.4	0.821985	6.57588	5	1.22862	9.85027	0.936761	32.58
PT1	PT1F62	SP217	d4 ET2.5% 12/y	2011	4	24.725	8	197.8	0.787735	6.30188	0	4.69136	3.58451	0.363636	35.28
PT1	PT1F62	SP217	d4 ET2.5% 12/y	2011	6	31.0556	8	248.444	0.989426	7.91541	0	6.57243	4.73173	0.806343	43.2
PT1	PT1F62	SP217	d4 ET2.5% 12/y	2011	12	37.2667	8	298.133	1.18731	9.49849	0	5.18498	3.95217	0.622374	32.58
PT1	PT1F62	SP217	d4 ET2.5% 12/y	2012	3	38.2222	8	305.778	1.21775	9.74204	0	7.80274	5.41603	1.32252	35.82
PT1	PT1F62	SP217	d4 ET2.5% 12/y	2012	6	37.625	8	301	1.19873	9.58982	0	4.81772	3.0767	1.02412	35.64
PT1	PT1F62	SP217	d4 ET2.5% 12/y	2012	7	46.3444	8	370.756	1.47653	11.8122	0	3.86789	11.3493	0.568954	38.52
PT1	PT1F62	SP217	d4 ET2.5% 12/y	2012	9	33.8625	8	270.9	1.07885	8.63084	0	6.36951	13.193	2.10622	35.64
PT1	PT1F62	SP217	d4 ET2.5% 12/y	2012	10	43	8	344	1.36997	10.9598	0	2.06236	7.94985	0.687481	37.8
PT1	PT1F62	SP217	d4 ET2.5% 12/y	2012	12	42.35	8	338.8	1.34927	10.7941	0	2.45363	11.3579	0.74047	33.84
PT1	PT1F62	SP217	d4 ET2.5% 12/y	2013	1	25.5231	8	204.185	0.813162	6.5053	3.75	3.56166	12.0815	0.504189	34.56
PT1	PT1F62	SP217	d4 ET2.5% 12/y	2013	2	29.4	8	235.2	0.93668	7.49344	2.5	2.53618	5.34901	0.776211
PT1	PT1F63	SP217	d4 ET2.5% 12/y	2010	8	17.2	8	137.6	0.679701	5.43761	0	3.40924	28.7973	0.95873	35.82
PT1	PT1F63	SP217	d4 ET2.5% 12/y	2011	1	23.3429	8	186.743	0.922452	7.37961	0	0.929339	7.30605	1.06317	33.66
PT1	PT1F63	SP217	d4 ET2.5% 12/y	2011	4	17.7375	8	141.9	0.700942	5.60753	0	5.66358	2.98709	0.517677	33.48
PT1	PT1F63	SP217	d4 ET2.5% 12/y	2011	6	22.4556	8	179.644	0.887388	7.0991	0	13.2049	3.67838	0.896363	39.24
PT1	PT1F63	SP217	d4 ET2.5% 12/y	2011	12	29.6222	8	236.978	1.1706	9.36477	0	4.43759	5.72764	0.684612	32.4
PT1	PT1F63	SP217	d4 ET2.5% 12/y	2012	3	24.8444	8	198.756	0.98179	7.85432	15				35.28
PT1	PT1F63	SP217	d4 ET2.5% 12/y	2012	6	24.1875	8	193.5	0.95583	7.64664	0	6.45674	3.23676	1.16887	33.84
PT1	PT1F63	SP217	d4 ET2.5% 12/y	2012	7	26.7556	8	214.044	1.05731	8.4585	0	6.35713	6.46797	0.611433	35.1
PT1	PT1F63	SP217	d4 ET2.5% 12/y	2012	9	27.4125	8	219.3	1.08327	8.66619	0	8.90081	10.5071	1.8963	38.7
PT1	PT1F63	SP217	d4 ET2.5% 12/y	2012	10	31.5333	8	252.267	1.24612	9.96895	0	1.9561	7.85122	0.668752	37.26
PT1	PT1F63	SP217	d4 ET2.5% 12/y	2012	12	26.25	8	210	1.03733	8.29868	5	2.02954	10.2808	0.686883	34.56
PT1	PT1F63	SP217	d4 ET2.5% 12/y	2013	1	21.6462	8	173.169	0.855402	6.84322	3.75	1.99481	11.8843	0.543451	33.48
PT1	PT1F63	SP217	d4 ET2.5% 12/y	2013	2	21.7	8	173.6	0.85753	6.86024	2.5	1.72484	6.61302	0.855317
PT1	PT1F71	SP217	d1 ET2.5% 24/y	2010	8	15.7429	24	377.829	0.423136	10.1553	0	7.39487	14.8425	0.857614	28.62
PT1	PT1F71	SP217	d1 ET2.5% 24/y	2011	1	16.8	24	403.2	0.45155	10.8372	0	0.866333	12.5492	0.907588	36
PT1	PT1F71	SP217	d1 ET2.5% 24/y	2011	4	16.2857	24	390.857	0.437727	10.5054	0	1.94444	4.41775	0.464646	38.16
PT1	PT1F71	SP217	d1 ET2.5% 24/y	2011	6	19.2923	24	463.015	0.518538	12.4449	10	8.56817	6.3034	0.752715	34.56
PT1	PT1F71	SP217	d1 ET2.5% 24/y	2011	12	21.3385	24	512.123	0.573534	13.7648	0	1.68161	7.59339	0.740181	32.4
PT1	PT1F71	SP217	d1 ET2.5% 24/y	2012	3	20.672	24	496.128	0.555621	13.3349	40	8.89737	3.46769	1.35496	32.94
PT1	PT1F71	SP217	d1 ET2.5% 24/y	2012	6	11.2417	24	269.8	0.302153	7.25167	100	2.6572	3.02335	0.379974	35.64
PT1	PT1F71	SP217	d1 ET2.5% 24/y	2012	7	15.7429	24	377.829	0.423136	10.1553	100	3.54238	4.00206	0.23685	35.28
PT1	PT1F71	SP217	d1 ET2.5% 24/y	2012	9	16.3565	24	392.557	0.43963	10.5511	90	4.0033	5.60808	1.43214	35.28
PT1	PT1F71	SP217	d1 ET2.5% 24/y	2012	10	14.0308	24	336.738	0.377118	9.05084	97.5	2.64986	5.0249	0.361983
PT1	PT1F71	SP217	d1 ET2.5% 24/y	2012	12	15.4875	24	371.7	0.416272	9.99054	95				35.28
PT1	PT1F71	SP217	d1 ET2.5% 24/y	2013	1	9.04615	24	217.108	0.243142	5.83541	97.5
PT1	PT1F71	SP217	d1 ET2.5% 24/y	2013	2	4.2	24	100.8	0.112887	2.7093	100	4.37521	8.73206	0.763925
PT1	PT1F72	SP217	d1 ET2.5% 24/y	2010	8	13.0286	24	312.686	0.401556	9.63734	20	6.61001	15.9779	0.908172	27.18
PT1	PT1F72	SP217	d1 ET2.5% 24/y	2011	1	13.2	24	316.8	0.40684	9.76415	10	0.94509	16.3312	1.1669	27.18
PT1	PT1F72	SP217	d1 ET2.5% 24/y	2011	4	15.381	24	369.143	0.474059	11.3774	0	2.31481	6.74454	0.510101	38.88
PT1	PT1F72	SP217	d1 ET2.5% 24/y	2011	6	17.9769	24	431.446	0.55407	13.2977	10				38.16
PT1	PT1F72	SP217	d1 ET2.5% 24/y	2011	12	19	24	456	0.585602	14.0545	0	3.05182	8.38583	0.677943	36
PT1	PT1F72	SP217	d1 ET2.5% 24/y	2012	3	17.784	24	426.816	0.548124	13.155	30	9.64116	9.50934	1.36832	31.32
PT1	PT1F72	SP217	d1 ET2.5% 24/y	2012	6	10.6083	24	254.6	0.326961	7.84707	95	3.55121	14.5299	0.589864	36.72
PT1	PT1F72	SP217	d1 ET2.5% 24/y	2012	7	14.1143	24	338.743	0.435019	10.4405	95	3.07644	2.74889	0.220759	39.24
PT1	PT1F72	SP217	d1 ET2.5% 24/y	2012	9	14.2087	24	341.009	0.437929	10.5103	90	7.31875	2.58917	1.72603	36.72
PT1	PT1F72	SP217	d1 ET2.5% 24/y	2012	10	14.0308	24	336.738	0.432445	10.3787	92.5	6.28002	6.0233	0.410832
PT1	PT1F72	SP217	d1 ET2.5% 24/y	2012	12	20.7375	24	497.7	0.639154	15.3397	90	1.15108	7.29451	0.492023	36.36
PT1	PT1F72	SP217	d1 ET2.5% 24/y	2013	1	19.3846	24	465.231	0.597457	14.339	90	3.48725	7.53701	0.526534	35.28
PT1	PT1F72	SP217	d1 ET2.5% 24/y	2013	2	23.45	24	562.8	0.722757	17.3462	86.25	2.08544	3.79288	0.812024
PT1	PT1F73	SP217	d1 ET2.5% 24/y	2010	8	13.5714	24	325.714	0.454784	10.9148	0	2.64891	33.215	0.98869	36
PT1	PT1F73	SP217	d1 ET2.5% 24/y	2011	1	16.4	24	393.6	0.549571	13.1897	0	0.661563	16.6234	1.00483	28.62
PT1	PT1F73	SP217	d1 ET2.5% 24/y	2011	4	15.2	24	364.8	0.509358	12.2246	0	4.36728	4.19765	0.489899	33.66
PT1	PT1F73	SP217	d1 ET2.5% 24/y	2011	6	17.2462	24	413.908	0.577926	13.8702	10	7.0376	9.9985	1.02469	46.8
PT1	PT1F73	SP217	d1 ET2.5% 24/y	2011	12	21.1923	24	508.615	0.710163	17.0439	0	7.10015	9.5795	0.682389	28.98
PT1	PT1F73	SP217	d1 ET2.5% 24/y	2012	3	19.912	24	477.888	0.667259	16.0142	0	8.20972	12.2442	1.2958	32.58
PT1	PT1F73	SP217	d1 ET2.5% 24/y	2012	6	15.3583	24	368.6	0.514664	12.3519	10	2.78136	4.4461	0.834132	33.48
PT1	PT1F73	SP217	d1 ET2.5% 24/y	2012	7	16.2857	24	390.857	0.545741	13.0978	15	2.91687	12.6732	0.543853	33.48
PT1	PT1F73	SP217	d1 ET2.5% 24/y	2012	9	17.6783	24	424.278	0.592406	14.2177	15	5.91553	10.5608	1.94995	34.56
PT1	PT1F73	SP217	d1 ET2.5% 24/y	2012	10	22.2154	24	533.169	0.744447	17.8667	20	6.06138	9.27613	0.64201	34.56
PT1	PT1F73	SP217	d1 ET2.5% 24/y	2012	12	22.575	24	541.8	0.756498	18.1559	10	1.26215	16.6125	0.794057	32.94
PT1	PT1F73	SP217	d1 ET2.5% 24/y	2013	1	20.6769	24	496.246	0.692892	16.6294	10	3.26116	11.9957	0.641237	33.12
PT1	PT1F73	SP217	d1 ET2.5% 24/y	2013	2	21.7	24	520.8	0.727176	17.4522	10	1.83302	5.4942	0.719522
PT1	PT1F81	SP217	d2 ET2.5% 24/y	2010	8	20.16	12	241.92	0.540382	6.48459	0	2.08479	7.80315	0.866976	31.32
PT1	PT1F81	SP217	d2 ET2.5% 24/y	2011	1	31.5	12	378	0.844347	10.1322	0	0.913587	11.7069	0.852485	33.3
PT1	PT1F81	SP217	d2 ET2.5% 24/y	2011	4	25.55	12	306.6	0.68486	8.21831	0	2.66975	5.50254	0.371212	33.12
PT1	PT1F81	SP217	d2 ET2.5% 24/y	2011	6	29.4	12	352.8	0.788058	9.45669	0	10.0087	3.47774	0.781445	37.8
PT1	PT1F81	SP217	d2 ET2.5% 24/y	2011	12	35.2154	12	422.585	0.943937	11.3272	0	7.14686	9.96068	0.797973	32.76
PT1	PT1F81	SP217	d2 ET2.5% 24/y	2012	3	42	12	504	1.1258	13.5096	0	6.80635	6.84601	0.896947	35.28
PT1	PT1F81	SP217	d2 ET2.5% 24/y	2012	6	30.1	12	361.2	0.806821	9.68185	5	2.91795	14.5299	0.843179	36.18
PT1	PT1F81	SP217	d2 ET2.5% 24/y	2012	7	46.2	12	554.4	1.23838	14.8605	0	2.90411	6.25574	0.702826	37.98
PT1	PT1F81	SP217	d2 ET2.5% 24/y	2012	9	41.65	12	499.8	1.11641	13.397	0	9.20347	9.0997	1.77034	38.16
PT1	PT1F81	SP217	d2 ET2.5% 24/y	2012	10	52.3385	12	628.062	1.40292	16.835	0	3.85262	6.83087	0.743989	39.24
PT1	PT1F81	SP217	d2 ET2.5% 24/y	2012	12	37.8	12	453.6	1.01322	12.1586	5	2.61518	9.5465	0.657654	35.64
PT1	PT1F81	SP217	d2 ET2.5% 24/y	2013	1	36.1846	12	434.215	0.969917	11.639	1.25	0.986737	10.8047	0.517839	33.84
PT1	PT1F81	SP217	d2 ET2.5% 24/y	2013	2	42.7	12	512.4	1.14456	13.7347	1.25	2.90879	4.62494	0.744849
PT1	PT1F82	SP217	d2 ET2.5% 24/y	2010	8	15.54	12	186.48	0.491914	5.90297	0	2.06026	14.4296	0.97371	29.52
PT1	PT1F82	SP217	d2 ET2.5% 24/y	2011	1	21	12	252	0.664749	7.97699	5	0.850581	14.8528	0.943243	28.26
PT1	PT1F82	SP217	d2 ET2.5% 24/y	2011	4	19.95	12	239.4	0.631512	7.57814	0	3.08642	7.42057	0.431818	35.82
PT1	PT1F82	SP217	d2 ET2.5% 24/y	2011	6	21.3231	12	255.877	0.674976	8.09971	0	6.91756	5.8854	0.9385	38.52
PT1	PT1F82	SP217	d2 ET2.5% 24/y	2011	12	24.2308	12	290.769	0.767018	9.20422	0	4.28189	5.91823	0.717953	33.3
PT1	PT1F82	SP217	d2 ET2.5% 24/y	2012	3	30.0462	12	360.554	0.951103	11.4132	5	7.25543	9.93833	0.948473	33.12
PT1	PT1F82	SP217	d2 ET2.5% 24/y	2012	6	23.1	12	277.2	0.731224	8.77469	15	2.99245	7.45167	1.06754	35.64
PT1	PT1F82	SP217	d2 ET2.5% 24/y	2012	7	32.9538	12	395.446	1.04314	12.5177	5	1.48716	6.8419	0.539992	35.1
PT1	PT1F82	SP217	d2 ET2.5% 24/y	2012	9	25.2	12	302.4	0.797699	9.57239	0	9.1622	8.79888	1.85431	38.16
PT1	PT1F82	SP217	d2 ET2.5% 24/y	2012	10	26.8154	12	321.785	0.848833	10.186	0	2.54205	8.03773	0.677037	37.8
PT1	PT1F82	SP217	d2 ET2.5% 24/y	2012	12	26.1692	12	314.031	0.82838	9.94056	5	1.49439	11.4884	0.67714	34.56
PT1	PT1F82	SP217	d2 ET2.5% 24/y	2013	1	22.6154	12	271.385	0.715884	8.5906	3.75	2.22183	12.4636	0.595276	33.3
PT1	PT1F82	SP217	d2 ET2.5% 24/y	2013	2	27.65	12	331.8	0.875253	10.503	2.5	1.65873	6.2147	0.808066
PT1	PT1F83	SP217	d2 ET2.5% 24/y	2010	8	13.86	12	166.32	0.496976	5.96372	0	1.98668	18.5583	0.880084	28.26
PT1	PT1F83	SP217	d2 ET2.5% 24/y	2011	1	25.62	12	307.44	0.918653	11.0238	0	0.913587	16.4859	0.927036	28.8
PT1	PT1F83	SP217	d2 ET2.5% 24/y	2011	4	22.05	12	264.6	0.790644	9.48773	0	3.34877	4.54353	0.669192	38.16
PT1	PT1F83	SP217	d2 ET2.5% 24/y	2011	6	20.6769	12	248.123	0.74141	8.89692	0	9.34846	6.08604	0.986382	39.24
PT1	PT1F83	SP217	d2 ET2.5% 24/y	2011	12	26.95	12	323.4	0.966343	11.5961	0	4.37531	7.83413	0.722399	31.68
PT1	PT1F83	SP217	d2 ET2.5% 24/y	2012	3	33.9231	12	407.077	1.21638	14.5965	5	11.4936	10.135	0.885496	34.56
PT1	PT1F83	SP217	d2 ET2.5% 24/y	2012	6	25.55	12	306.6	0.916143	10.9937	0	3.2532	5.8155	0.969837	35.28
PT1	PT1F83	SP217	d2 ET2.5% 24/y	2012	7	25.8462	12	310.154	0.926762	11.1211	5	3.19133	7.43817	0.542566	36.72
PT1	PT1F83	SP217	d2 ET2.5% 24/y	2012	9	28	12	336	1.00399	12.0479	0	7.45632	5.50064	1.85898	38.88
PT1	PT1F83	SP217	d2 ET2.5% 24/y	2012	10	36.8308	12	441.969	1.32064	15.8476	2.5	5.69604	8.8634	0.783555	36.72
PT1	PT1F83	SP217	d2 ET2.5% 24/y	2012	12	31.9846	12	383.815	1.14687	13.7624	0	2.77674	13.3488	0.572403	33.48
PT1	PT1F83	SP217	d2 ET2.5% 24/y	2013	1	24.5538	12	294.646	0.880424	10.5651	2.5	1.5113	13.0661	0.643931	33.84
PT1	PT1F83	SP217	d2 ET2.5% 24/y	2013	2	23.45	12	281.4	0.840844	10.0901	5	1.60464	7.07657	0.807148
PT1	PT1F91	SP217	d4 ET2.5% 24/y	2010	8	22.2167	8	177.733	0.667992	5.34393	0	2.36685	15.8334	0.98869	28.8
PT1	PT1F91	SP217	d4 ET2.5% 24/y	2011	1	33.7857	8	270.286	1.01584	8.12672	0	1.46489	12.4117	0.98214	37.8
PT1	PT1F91	SP217	d4 ET2.5% 24/y	2011	4	26.875	8	215	0.808054	6.46444	0	3.3642	6.46155	0.656566	34.56
PT1	PT1F91	SP217	d4 ET2.5% 24/y	2011	6	32.9667	8	263.733	0.991213	7.92971	5	6.13727	6.5542	0.812089	35.64
PT1	PT1F91	SP217	d4 ET2.5% 24/y	2011	12	46.3444	8	370.756	1.39345	11.1476	0	2.35115	6.50002	0.520127	34.92
PT1	PT1F91	SP217	d4 ET2.5% 24/y	2012	3	39.6556	8	317.244	1.19233	9.53863	0	12.0269	7.97212	0.830153	37.8
PT1	PT1F91	SP217	d4 ET2.5% 24/y	2012	6	37.625	8	301	1.13128	9.05021	5	3.11662	3.14784	1.20868	45
PT1	PT1F91	SP217	d4 ET2.5% 24/y	2012	7	51.1222	8	408.978	1.5371	12.2968	0	2.69986	6.52861	0.509098	35.64
PT1	PT1F91	SP217	d4 ET2.5% 24/y	2012	9	41.3875	8	331.1	1.2444	9.95523	0	8.80451	8.34766	2.04791	37.8
PT1	PT1F91	SP217	d4 ET2.5% 24/y	2012	10	54.4667	8	435.733	1.63766	13.1013	2.5	3.01241	6.61426	0.766102	39.78
PT1	PT1F91	SP217	d4 ET2.5% 24/y	2012	12	45.5	8	364	1.36805	10.9444	5	1.99925	12.2065	0.584582	36.72
PT1	PT1F91	SP217	d4 ET2.5% 24/y	2013	1	34.2462	8	273.969	1.02968	8.23747	3.75	2.62924	11.6346	0.626381	34.74
PT1	PT1F91	SP217	d4 ET2.5% 24/y	2013	2	40.95	8	327.6	1.23125	9.85	2.5	2.31381	4.78088	1.01336
PT1	PT1F92	SP217	d4 ET2.5% 24/y	2010	8	21.5	8	172	0.649223	5.19378	0	3.91205	15.4205	0.876339	29.16
PT1	PT1F92	SP217	d4 ET2.5% 24/y	2011	1	36.2429	8	289.943	1.0944	8.75524	0	1.16561	10.5895	0.978899	37.8
PT1	PT1F92	SP217	d4 ET2.5% 24/y	2011	4	24.725	8	197.8	0.746607	5.97285	0	3.28704	4.63785	0.431818	34.2
PT1	PT1F92	SP217	d4 ET2.5% 24/y	2011	6	30.5778	8	244.622	0.92334	7.38672	0	9.25843	5.09957	0.743138	37.8
PT1	PT1F92	SP217	d4 ET2.5% 24/y	2011	12	43	8	344	1.29845	10.3876	0	3.93934	7.51314	0.780191	33.66
PT1	PT1F92	SP217	d4 ET2.5% 24/y	2012	3	46.8222	8	374.578	1.41386	11.3109	5	11.241	7.06051	0.755725	34.56
PT1	PT1F92	SP217	d4 ET2.5% 24/y	2012	6	40.3125	8	322.5	1.21729	9.73835	0	3.62571	2.59652	1.26658	37.62
PT1	PT1F92	SP217	d4 ET2.5% 24/y	2012	7	50.6444	8	405.156	1.52928	12.2342	0	3.41472	10.4801	0.493652	35.46
PT1	PT1F92	SP217	d4 ET2.5% 24/y	2012	9	37.0875	8	296.7	1.11991	8.95928	0	8.40556	5.56511	1.84032	37.8
PT1	PT1F92	SP217	d4 ET2.5% 24/y	2012	10	118.967	8	951.733	3.59237	28.7389	2.5	5.49501	6.35359	0.875653	36.9
PT1	PT1F92	SP217	d4 ET2.5% 24/y	2012	12	50.75	8	406	1.53247	12.2597	0	2.46373	9.43227	0.82085	34.92
PT1	PT1F92	SP217	d4 ET2.5% 24/y	2013	1	34.2462	8	273.969	1.03411	8.27289	0	1.81362	10.0359	0.604116	34.56
PT1	PT1F92	SP217	d4 ET2.5% 24/y	2013	2	44.1	8	352.8	1.33166	10.6533	0	2.98091	4.26604	0.701626
PT1	PT1F93	SP217	d4 ET2.5% 24/y	2010	8	17.9167	8	143.333	0.671326	5.37061	10	2.9555	16.9481	1.0018	28.8
PT1	PT1F93	SP217	d4 ET2.5% 24/y	2011	1	23.3429	8	186.743	0.874642	6.99713	0	0.724569	20.8523	1.52021	29.16
PT1	PT1F93	SP217	d4 ET2.5% 24/y	2011	4	21.5	8	172	0.805591	6.44473	0	3.02469	8.52107	0.684343	36
PT1	PT1F93	SP217	d4 ET2.5% 24/y	2011	6	31.0556	8	248.444	1.16363	9.30905	0	7.8479	8.62746	0.932754	38.52
PT1	PT1F93	SP217	d4 ET2.5% 24/y	2011	12	33.9222	8	271.378	1.27104	10.1683	0	5.38739	12.1374	0.773522	34.2
PT1	PT1F93	SP217	d4 ET2.5% 24/y	2012	3	42.0444	8	336.356	1.57538	12.603	10	13.6548	15.4259	0.778626	35.64
PT1	PT1F93	SP217	d4 ET2.5% 24/y	2012	6	30.1	8	240.8	1.12783	9.02262	5	3.60087	9.26568	1.19782	36.18
PT1	PT1F93	SP217	d4 ET2.5% 24/y	2012	7	30.1	8	240.8	1.12783	9.02262	0	3.44664	8.91367	0.691885	38.88
PT1	PT1F93	SP217	d4 ET2.5% 24/y	2012	9	31.3286	8	250.629	1.17386	9.39089	0	7.23621	6.71465	1.79134	38.34
PT1	PT1F93	SP217	d4 ET2.5% 24/y	2012	10	44.9111	8	359.289	1.68279	13.4623	0	6.94005	7.26665	1.16308	36.18
PT1	PT1F93	SP217	d4 ET2.5% 24/y	2012	12	26.25	8	210	0.98357	7.86856	2.5	1.80741	11.619	0.674705	34.92
PT1	PT1F93	SP217	d4 ET2.5% 24/y	2013	1	21.9692	8	175.754	0.823173	6.58538	5	3.2464	12.4518	0.721898	33.48
PT1	PT1F93	SP217	d4 ET2.5% 24/y	2013	2	17.15	8	137.2	0.642599	5.14079	6.25	2.88475	6.44789	0.911239
PT1	PT1G11	RRIM600	d1 ET0%	2010	8	12.4857	24	299.657	0.410565	9.85356	10	7.75051	10.301	0.964347	27.72
PT1	PT1G11	RRIM600	d1 ET0%	2011	1	14.8	24	355.2	0.486665	11.68	0	4.96172	6.58404	0.674208	35.1
PT1	PT1G11	RRIM600	d1 ET0%	2011	4	13.5714	24	325.714	0.446266	10.7104	0	17.5772	3.16003	0.305556	37.8
PT1	PT1G11	RRIM600	d1 ET0%	2011	6	21.1923	24	508.615	0.696862	16.7247	0	10.759	13.7605	0.748884	33.48
PT1	PT1G11	RRIM600	d1 ET0%	2011	12		24				50
PT1	PT1G11	RRIM600	d1 ET0%	2012	3	5.9375	24	142.5	0.195242	4.6858	99	9.79553	11.6186	0.51145
PT1	PT1G11	RRIM600	d1 ET0%	2012	6		24				100
PT1	PT1G11	RRIM600	d1 ET0%	2012	7		24				100
PT1	PT1G11	RRIM600	d1 ET0%	2012	9		24				100
PT1	PT1G11	RRIM600	d1 ET0%	2012	10		24				100				37.8
PT1	PT1G11	RRIM600	d1 ET0%	2012	12	37.8	24	907.2	1.24297	29.8313	100				38.16
PT1	PT1G11	RRIM600	d1 ET0%	2013	1		24				97.5	1.72172	7.14921	0.34918
PT1	PT1G11	RRIM600	d1 ET0%	2013	2		24				97.5
PT1	PT1G12	RRIM600	d1 ET0%	2010	8	11.4	24	273.6	0.33161	7.95865	40	6.69585	8.87659	0.647892	35.64
PT1	PT1G12	RRIM600	d1 ET0%	2011	1	15.4	24	369.6	0.447965	10.7512	20	3.73311	10.9161	0.683932	31.68
PT1	PT1G12	RRIM600	d1 ET0%	2011	4	15.5619	24	373.486	0.452674	10.8642	30	7.39198	8.55252	0.40404	37.26
PT1	PT1G12	RRIM600	d1 ET0%	2011	6	14.3231	24	343.754	0.416639	9.99933	80	9.79863	11.7708	0.643543	38.52
PT1	PT1G12	RRIM600	d1 ET0%	2011	12	29.2308	24	701.538	0.850283	20.4068	50	7.61398	12.348	0.400098	28.98
PT1	PT1G12	RRIM600	d1 ET0%	2012	3	26.904	24	645.696	0.7826	18.7824	10	4.12591	30.1189	1.37023	32.76
PT1	PT1G12	RRIM600	d1 ET0%	2012	6	23.4333	24	562.4	0.681643	16.3594	20	10.9516	27.4769	1.10735	36.18
PT1	PT1G12	RRIM600	d1 ET0%	2012	7	19.9048	24	477.714	0.579002	13.8961	15	4.74231	14.7551	0.361067	37.8
PT1	PT1G12	RRIM600	d1 ET0%	2012	9	11.2273	24	269.455	0.326586	7.83806	95	10.3591	10.5608	1.56276	36.72
PT1	PT1G12	RRIM600	d1 ET0%	2012	10	11.5462	24	277.108	0.335862	8.06068	92.5	4.56735	16.9086	0.310744	38.88
PT1	PT1G12	RRIM600	d1 ET0%	2012	12	44.625	24	1071	1.29808	31.1539	15	2.2012	27.0076	0.467665	36.9
PT1	PT1G12	RRIM600	d1 ET0%	2013	1	24.5538	24	589.292	0.714238	17.1417	8.75	5.53655	18.5169	0.484864	39.42
PT1	PT1G12	RRIM600	d1 ET0%	2013	2	22.75	24	546	0.661766	15.8824	21.25	2.32579	2.9543	0.553107
PT1	PT1G13	RRIM600	d1 ET0%	2010	8	18.2762	24	438.629	0.499974	11.9994	0	4.39032	18.9918	0.831398	33.48
PT1	PT1G13	RRIM600	d1 ET0%	2011	1	26	24	624	0.711271	17.0705	0	4.81996	11.8444	0.852485	35.64
PT1	PT1G13	RRIM600	d1 ET0%	2011	4	19.5429	24	469.029	0.534626	12.831	0	25.463	9.65303	0.484848	39.6
PT1	PT1G13	RRIM600	d1 ET0%	2011	6	27.4769	24	659.446	0.751675	18.0402	0	16.9413	18.2748	0.75463	36.72
PT1	PT1G13	RRIM600	d1 ET0%	2011	12	36.1	24	866.4	0.987573	23.7017	0	15.4148	12.0973	0.611261	39.6
PT1	PT1G13	RRIM600	d1 ET0%	2012	3	37.2083	24	893	1.01789	24.4294	0	10.0762	21.5748	1.60687	31.68
PT1	PT1G13	RRIM600	d1 ET0%	2012	6	32.4583	24	779	0.887949	21.3108	5	10.9889	29.7355	1.24125	36
PT1	PT1G13	RRIM600	d1 ET0%	2012	7	32.7524	24	786.057	0.895993	21.5038	5	6.28054	19.9193	0.47563	38.34
PT1	PT1G13	RRIM600	d1 ET0%	2012	9	36.9636	24	887.127	1.0112	24.2688	5	11.2808	12.9351	2.07123	36.18
PT1	PT1G13	RRIM600	d1 ET0%	2012	10	45.4538	24	1090.89	1.24346	29.8431	0	5.00277	21.8262	0.718542	34.74
PT1	PT1G13	RRIM600	d1 ET0%	2012	12	49.875	24	1197	1.36441	32.7458	5	2.96859	19.5826	0.638168	37.8
PT1	PT1G13	RRIM600	d1 ET0%	2013	1	40.3846	24	969.231	1.10479	26.5148	6.25	4.81334	11.9412	0.655639	35.46
PT1	PT1G13	RRIM600	d1 ET0%	2013	2	45.85	24	1100.4	1.2543	30.1032	5	3.11604	2.85886	0.697213
PT1	PT1G21	RRIM600	d2 ET0%	2010	8	15.96	12	191.52	0.450655	5.40786	0	3.81394	6.02783	0.71343	29.16
PT1	PT1G21	RRIM600	d2 ET0%	2011	1	23.1	12	277.2	0.652264	7.82716	10	3.38657	3.59286	0.470001	34.56
PT1	PT1G21	RRIM600	d2 ET0%	2011	4	17.5	12	210	0.494139	5.92967	15	5.50926	2.21674	0.113636	35.64
PT1	PT1G21	RRIM600	d2 ET0%	2011	6	12.9231	12	155.077	0.364903	4.37883	25	7.5628	3.59478	0.53437	34.92
PT1	PT1G21	RRIM600	d2 ET0%	2011	12	22.2923	12	267.508	0.629457	7.55349	2.5	4.29746	11.4152	0.52235	33.48
PT1	PT1G21	RRIM600	d2 ET0%	2012	3	13.2462	12	158.954	0.374025	4.4883	95	5.61348	16.552	1.09733	35.28
PT1	PT1G21	RRIM600	d2 ET0%	2012	6	16.8	12	201.6	0.474374	5.69248	80	8.35651	17.8378	1.20687	41.4
PT1	PT1G21	RRIM600	d2 ET0%	2012	7	18.7385	12	224.862	0.529109	6.34931	70	6.56137	16.2104	0.384237	38.52
PT1	PT1G21	RRIM600	d2 ET0%	2012	9	17.15	12	205.8	0.484256	5.81108	30	5.8605	14.8904	1.64906	39.24
PT1	PT1G21	RRIM600	d2 ET0%	2012	10	20.0308	12	240.369	0.565599	6.78719	37.5	2.16179	6.26722	0.341726	43.2
PT1	PT1G21	RRIM600	d2 ET0%	2012	12	28.4308	12	341.169	0.802786	9.63343	15	3.07966	12.8755	0.548045	36.72
PT1	PT1G21	RRIM600	d2 ET0%	2013	1	23.5846	12	283.015	0.665947	7.99137	15	3.14168	11.2215	0.517201	35.28
PT1	PT1G21	RRIM600	d2 ET0%	2013	2	34.3	12	411.6	0.968513	11.6222	13.75	2.2209	2.44797	0.754614
PT1	PT1G23	RRIM600	d2 ET0%	2010	8	17.64	12	211.68	0.578119	6.93743	0	5.32235	12.9846	0.724665	35.64
PT1	PT1G23	RRIM600	d2 ET0%	2011	1	22.26	12	267.12	0.729531	8.75437	0	5.59178	9.35174	0.943243	32.94
PT1	PT1G23	RRIM600	d2 ET0%	2011	4	17.85	12	214.2	0.585001	7.02002	0	11.7438	4.85796	0.431818	33.3
PT1	PT1G23	RRIM600	d2 ET0%	2011	6	13.5692	12	162.831	0.444707	5.33648	20	16.6712	4.12981	0.65695	41.4
PT1	PT1G23	RRIM600	d2 ET0%	2011	12	25.5231	12	306.277	0.836473	10.0377	2.5	13.0637	8.67672	0.631265	35.46
PT1	PT1G23	RRIM600	d2 ET0%	2012	3	27.1385	12	325.662	0.889414	10.673	5	3.50843	11.976	1.47137	33.66
PT1	PT1G23	RRIM600	d2 ET0%	2012	6	22.4	12	268.8	0.734119	8.80943	10	14.18	21.7148	0.729187	39.78
PT1	PT1G23	RRIM600	d2 ET0%	2012	7	23.1	12	277.2	0.757061	9.08473	5	12.6568	8.85304	0.42028	37.8
PT1	PT1G23	RRIM600	d2 ET0%	2012	9	16.45	12	197.4	0.539119	6.46943	5	14.9264	11.893	1.85431	41.4
PT1	PT1G23	RRIM600	d2 ET0%	2012	10	17.4462	12	209.354	0.571766	6.86119	7.5	2.50019	11.8334	0.386166	37.26
PT1	PT1G23	RRIM600	d2 ET0%	2012	12	32.3077	12	387.692	1.05883	12.7059	2.5	1.39342	7.96358	0.472537	37.98
PT1	PT1G23	RRIM600	d2 ET0%	2013	1	25.8462	12	310.154	0.847061	10.1647	1.25	4.14487	10.4723	0.53667	39.24
PT1	PT1G23	RRIM600	d2 ET0%	2013	2	28.7	12	344.4	0.94059	11.2871	1.25	2.58212	2.46434	0.73533
PT1	PT1G31	RRIM600	d4 ET0%	2010	8	21.5	8	172	0.714628	5.71703	0	2.17063	8.09215	0.851996	27.36
PT1	PT1G31	RRIM600	d4 ET0%	2011	1	24.5714	8	196.571	0.816718	6.53374	0				35.28
PT1	PT1G31	RRIM600	d4 ET0%	2011	4	17.2	8	137.6	0.571703	4.57362	0	12.4074	6.03707	0.426768	32.94
PT1	PT1G31	RRIM600	d4 ET0%	2011	6	12.4222	8	99.3778	0.412896	3.30317	15	5.38699	3.07646	0.683764	36.18
PT1	PT1G31	RRIM600	d4 ET0%	2011	12	22.4556	8	179.644	0.74639	5.97112	2.5	4.15732	5.31637	0.433439	34.74
PT1	PT1G31	RRIM600	d4 ET0%	2012	3	28.1889	8	225.511	0.936957	7.49566	10	3.84524	7.68612	1.47901	34.92
PT1	PT1G31	RRIM600	d4 ET0%	2012	6	16.125	8	129	0.535971	4.28777	5	6.33257	6.91814	0.911937	38.88
PT1	PT1G31	RRIM600	d4 ET0%	2012	7	17.6778	8	141.422	0.587583	4.70067	5	6.52308	5.8616	0.274179	37.8
PT1	PT1G31	RRIM600	d4 ET0%	2012	9	17.8143	8	142.514	0.592121	4.73696	0	14.72	10.636	1.8893	38.52
PT1	PT1G31	RRIM600	d4 ET0%	2012	10	16.7222	8	133.778	0.555822	4.44658	2.5	2.51451	6.20539	0.382387	39.78
PT1	PT1G31	RRIM600	d4 ET0%	2012	12	25.55	8	204.4	0.849244	6.79395	5	2.06993	8.87743	0.604068	37.8
PT1	PT1G31	RRIM600	d4 ET0%	2013	1	25.8462	8	206.769	0.859088	6.8727	0	2.51975	9.11197	0.474597	36.18
PT1	PT1G31	RRIM600	d4 ET0%	2013	2	33.25	8	266	1.10518	8.84145	3.75	1.25069	1.98939	0.633076
PT1	PT1G32	RRIM600	d4 ET0%	2010	8	22.2167	8	177.733	0.761092	6.08873	0	2.85739	14.9457	0.928769	27.9
PT1	PT1G32	RRIM600	d4 ET0%	2011	1	18.4286	8	147.429	0.63132	5.05056	0	3.7016	3.05994	0.44407	35.46
PT1	PT1G32	RRIM600	d4 ET0%	2011	4	16.125	8	129	0.552405	4.41924	0	5.87963	2.54689	0.282828	38.16
PT1	PT1G32	RRIM600	d4 ET0%	2011	6	11.4667	8	91.7333	0.392821	3.14257	10	5.9572	5.31693	0.565015	35.28
PT1	PT1G32	RRIM600	d4 ET0%	2011	12	21.9778	8	175.822	0.752908	6.02326	5	3.89263	3.82177	0.41788	34.38
PT1	PT1G32	RRIM600	d4 ET0%	2012	3	21.0222	8	168.178	0.720173	5.76138	5	2.6664	6.57789	1.27672	33.84
PT1	PT1G32	RRIM600	d4 ET0%	2012	6	16.125	8	129	0.552405	4.41924	5	6.58091	12.9471	1.386	43.2
PT1	PT1G32	RRIM600	d4 ET0%	2012	7	17.6778	8	141.422	0.6056	4.8448	0	5.29761	13.1179	0.22977	36.18
PT1	PT1G32	RRIM600	d4 ET0%	2012	9	16.5857	8	132.686	0.568188	4.54551	0	10.3728	7.64933	1.65605	36.36
PT1	PT1G32	RRIM600	d4 ET0%	2012	10	16.2444	8	129.956	0.556497	4.45198	0	1.69328	9.22677	0.319588	39.42
PT1	PT1G32	RRIM600	d4 ET0%	2012	12	19.95	8	159.6	0.683441	5.46753	5	3.18063	6.56016	0.377542	37.8
PT1	PT1G32	RRIM600	d4 ET0%	2013	1	14.5385	8	116.308	0.498054	3.98443	5	2.39808	9.14177	0.417657	33.66
PT1	PT1G32	RRIM600	d4 ET0%	2013	2	26.95	8	215.6	0.923245	7.38596	3.75
PT1	PT1G33	RRIM600	d4 ET0%	2010	8	20.7833	8	166.267	0.649526	5.19621	0	3.04134	10.4868	0.810801	28.44
PT1	PT1G33	RRIM600	d4 ET0%	2011	1	18.4286	8	147.429	0.575934	4.60747	0	5.29251	3.67881	0.719588	35.28
PT1	PT1G33	RRIM600	d4 ET0%	2011	4	15.5875	8	124.7	0.487144	3.89715	0	11.8981	3.08142	0.255051	39.6
PT1	PT1G33	RRIM600	d4 ET0%	2011	6	12.9	8	103.2	0.403154	3.22523	0	3.31623	18.0575	1.07832	38.88
PT1	PT1G33	RRIM600	d4 ET0%	2011	12	24.8444	8	198.756	0.776445	6.21156	0	5.29397	3.39044	0.435662	33.48
PT1	PT1G33	RRIM600	d4 ET0%	2012	3	29.6222	8	236.978	0.925761	7.40609	5	9.29032	4.87979	1.24809	35.28
PT1	PT1G33	RRIM600	d4 ET0%	2012	6	19.8875	8	159.1	0.621529	4.97223	0	4.7308	11.6666	1.83654	41.76
PT1	PT1G33	RRIM600	d4 ET0%	2012	7	20.5444	8	164.356	0.64206	5.13648	0	6.26777	8.77219	0.275467	39.96
PT1	PT1G33	RRIM600	d4 ET0%	2012	9	20.8857	8	167.086	0.652725	5.2218	0	9.65745	10.3997	1.62806	38.52
PT1	PT1G33	RRIM600	d4 ET0%	2012	10	21.5	8	172	0.671923	5.37539	2.5	2.08305	6.99339	0.371082	43.2
PT1	PT1G33	RRIM600	d4 ET0%	2012	12	36.75	8	294	1.14852	9.18816	0	2.80703	7.78407	0.494459	38.16
PT1	PT1G33	RRIM600	d4 ET0%	2013	1	16.1538	8	129.231	0.504844	4.03875	0	2.18579	10.334	0.396053	35.82
PT1	PT1G33	RRIM600	d4 ET0%	2013	2	24.5	8	196	0.76568	6.12544	5	1.65506	1.99008	0.539186
PT1	PT1G42	RRIM600	d1 ET2.5% 12/y	2010	8	17.5524	24	421.257	0.526783	12.6428	0	1.49614	13.4594	1.02427	28.26
PT1	PT1G42	RRIM600	d1 ET2.5% 12/y	2011	1	19	24	456	0.570229	13.6855	0	4.42617	9.31736	0.703381	29.88
PT1	PT1G42	RRIM600	d1 ET2.5% 12/y	2011	4	16.4667	24	395.2	0.494199	11.8608	0	8.50309	4.15049	0.383838	38.34
PT1	PT1G42	RRIM600	d1 ET2.5% 12/y	2011	6	21.3385	24	512.123	0.640411	15.3699	5	5.49203	6.2198	0.679933	36.72
PT1	PT1G42	RRIM600	d1 ET2.5% 12/y	2011	12	23.5917	24	566.2	0.708035	16.9928	2.5	4.96699	7.12194	0.433439	29.52
PT1	PT1G42	RRIM600	d1 ET2.5% 12/y	2012	3	29.792	24	715.008	0.89412	21.4589	0	6.65198	22.0216	1.25	33.48
PT1	PT1G42	RRIM600	d1 ET2.5% 12/y	2012	6	20.425	24	490.2	0.612997	14.7119	5	7.28867	22.3728	1.93425	36.18
PT1	PT1G42	RRIM600	d1 ET2.5% 12/y	2012	7	19.181	24	460.343	0.57566	13.8158	5	7.14858	11.1168	0.445381	36.9
PT1	PT1G42	RRIM600	d1 ET2.5% 12/y	2012	9	18.2762	24	438.629	0.548506	13.1642	0	17.3476	11.9252	1.78201	38.88
PT1	PT1G42	RRIM600	d1 ET2.5% 12/y	2012	10	25.536	24	612.864	0.766388	18.3933	2.5	3.46616	22.2424	0.496373	36.72
PT1	PT1G42	RRIM600	d1 ET2.5% 12/y	2012	12	31.2375	24	749.7	0.937502	22.5001	0	2.80703	18.4076	0.557788	35.1
PT1	PT1G42	RRIM600	d1 ET2.5% 12/y	2013	1	26.1692	24	628.062	0.785393	18.8494	1.25	2.80103	14.3105	0.45722
PT1	PT1G42	RRIM600	d1 ET2.5% 12/y	2013	2	19.95	24	478.8	0.598741	14.3698	1.25	1.28974	1.60673	0.616801
PT1	PT1G43	RRIM600	d1 ET2.5% 12/y	2010	8	17.5524	24	421.257	0.501961	12.0471	90	4.89312	18.6202	1.12164	35.28
PT1	PT1G43	RRIM600	d1 ET2.5% 12/y	2011	1	19.2	24	460.8	0.54908	13.1779	80	2.61475	22.3995	1.37435	35.46
PT1	PT1G43	RRIM600	d1 ET2.5% 12/y	2011	4	21.1714	24	508.114	0.605458	14.531	30	1.71296	15.5172	0.835859	33.48
PT1	PT1G43	RRIM600	d1 ET2.5% 12/y	2011	6	22.0692	24	529.662	0.631133	15.1472	20	2.89607	18.6092	1.11088	37.98
PT1	PT1G43	RRIM600	d1 ET2.5% 12/y	2011	12	22.9462	24	550.708	0.656212	15.7491	50	3.20752	14.5548	0.602369	37.8
PT1	PT1G43	RRIM600	d1 ET2.5% 12/y	2012	3	22.496	24	539.904	0.643338	15.4401	50	3.24179	33.0324	1.59733	34.56
PT1	PT1G43	RRIM600	d1 ET2.5% 12/y	2012	6		24				100
PT1	PT1G43	RRIM600	d1 ET2.5% 12/y	2012	7		24				100
PT1	PT1G43	RRIM600	d1 ET2.5% 12/y	2012	9		24				100
PT1	PT1G43	RRIM600	d1 ET2.5% 12/y	2012	10	12.2143	24	293.143	0.349303	8.38327	100				38.16
PT1	PT1G43	RRIM600	d1 ET2.5% 12/y	2012	12	22.05	24	529.2	0.630584	15.134	95	2.98878	12.7776	0.694191	34.74
PT1	PT1G43	RRIM600	d1 ET2.5% 12/y	2013	1	11.3077	24	271.385	0.323376	7.76103	95				35.82
PT1	PT1G43	RRIM600	d1 ET2.5% 12/y	2013	2	14.7	24	352.8	0.420389	10.0893	95	1.82406	3.06543	0.610986
PT1	PT1G51	RRIM600	d2 ET2.5% 12/y	2010	8	19.74	12	236.88	0.578316	6.93979	0	1.33672	9.97069	0.675979	28.44
PT1	PT1G51	RRIM600	d2 ET2.5% 12/y	2011	1	28.98	12	347.76	0.849017	10.1882	30	3.21331	5.39788	0.551036	34.92
PT1	PT1G51	RRIM600	d2 ET2.5% 12/y	2011	4	15.75	12	189	0.461422	5.53707	0	8.96605	1.77653	0.174242	35.46
PT1	PT1G51	RRIM600	d2 ET2.5% 12/y	2011	6	14.5385	12	174.462	0.425928	5.11114	5	5.1469	2.08999	0.526709	37.44
PT1	PT1G51	RRIM600	d2 ET2.5% 12/y	2011	12	28.7538	12	345.046	0.842391	10.1087	7.5	2.53799	10.3419	0.526795	39.6
PT1	PT1G51	RRIM600	d2 ET2.5% 12/y	2012	3	36.5077	12	438.092	1.06955	12.8346	10	6.00643	8.52623	1.3626	34.92
PT1	PT1G51	RRIM600	d2 ET2.5% 12/y	2012	6	19.6	12	235.2	0.574214	6.89057	10	4.51972	14.0319	1.75693	41.58
PT1	PT1G51	RRIM600	d2 ET2.5% 12/y	2012	7	23.5846	12	283.015	0.69095	8.2914	5	3.54876	13.1987	0.274179	38.16
PT1	PT1G51	RRIM600	d2 ET2.5% 12/y	2012	9	24.85	12	298.2	0.728022	8.73626	5	6.49333	6.38161	1.55576	35.64
PT1	PT1G51	RRIM600	d2 ET2.5% 12/y	2012	10	25.2	12	302.4	0.738276	8.85931	5	2.66834	15.8558	0.34654	39.6
PT1	PT1G51	RRIM600	d2 ET2.5% 12/y	2012	12	32.6308	12	391.569	0.955972	11.4717	5	2.181	19.0114	0.462794	38.16
PT1	PT1G51	RRIM600	d2 ET2.5% 12/y	2013	1	24.2308	12	290.769	0.70988	8.51856	2.5	3.39575	12.4117	0.443314	33.48
PT1	PT1G51	RRIM600	d2 ET2.5% 12/y	2013	2	32.55	12	390.6	0.953606	11.4433	5	1.96126	2.61043	0.645398
PT1	PT1G53	RRIM600	d2 ET2.5% 12/y	2010	8	24.78	12	297.36	0.775416	9.305	0	2.44043	12.6337	0.889446	28.62
PT1	PT1G53	RRIM600	d2 ET2.5% 12/y	2011	1	9.03	12	108.36	0.282567	3.3908	80	5.27675	7.03099	0.858967	33.48
PT1	PT1G53	RRIM600	d2 ET2.5% 12/y	2011	4	14	12	168	0.438088	5.25706	95	13.6883	3.01854	0.272727	35.28
PT1	PT1G53	RRIM600	d2 ET2.5% 12/y	2011	6	21	12	252	0.657133	7.88559	100
PT1	PT1G53	RRIM600	d2 ET2.5% 12/y	2011	12	21	12	252	0.657133	7.88559	100
PT1	PT1G53	RRIM600	d2 ET2.5% 12/y	2012	3		12				100				35.28
PT1	PT1G53	RRIM600	d2 ET2.5% 12/y	2012	6	9.8	12	117.6	0.306662	3.67994	100	3.09179	8.83886	1.55427	46.8
PT1	PT1G53	RRIM600	d2 ET2.5% 12/y	2012	7	26.8154	12	321.785	0.839108	10.0693	100	9.85482	4.95204	0.458253	38.88
PT1	PT1G53	RRIM600	d2 ET2.5% 12/y	2012	9		12				100
PT1	PT1G53	RRIM600	d2 ET2.5% 12/y	2012	10		12				100
PT1	PT1G53	RRIM600	d2 ET2.5% 12/y	2012	12	15.12	12	181.44	0.473135	5.67763	100
PT1	PT1G53	RRIM600	d2 ET2.5% 12/y	2013	1	18.0923	12	217.108	0.566145	6.79374	100	2.33007	9.85945		38.16
PT1	PT1G53	RRIM600	d2 ET2.5% 12/y	2013	2	6.3	12	75.6	0.19714	2.36568	100
PT1	PT1G61	RRIM600	d4 ET2.5% 12/y	2010	8	20.0667	8	160.533	0.5975	4.78	0	1.20182	9.64039	0.722792	28.62
PT1	PT1G61	RRIM600	d4 ET2.5% 12/y	2011	1	33.7857	8	270.286	1.006	8.04796	0	2.50449	3.54128	0.541311	32.94
PT1	PT1G61	RRIM600	d4 ET2.5% 12/y	2011	4	20.9625	8	167.7	0.624174	4.99339	0	7.33025	1.80798	0.159091	38.7
PT1	PT1G61	RRIM600	d4 ET2.5% 12/y	2011	6	22.4556	8	179.644	0.668631	5.34905	0	2.56595	2.3575	0.538201	36.72
PT1	PT1G61	RRIM600	d4 ET2.5% 12/y	2011	12	66.4111	8	531.289	1.97744	15.8195	2.5	5.65209	6.30943	0.460112	34.56
PT1	PT1G61	RRIM600	d4 ET2.5% 12/y	2012	3	54.9444	8	439.556	1.63601	13.0881	5	5.24861	9.08035	1.3855	32.94
PT1	PT1G61	RRIM600	d4 ET2.5% 12/y	2012	6	27.4125	8	219.3	0.816228	6.52982	10	10.0204	10.315	1.7714	41.4
PT1	PT1G61	RRIM600	d4 ET2.5% 12/y	2012	7	32.4889	8	259.911	0.967381	7.73905	10	13.2823	12.5216	0.343046	38.88
PT1	PT1G61	RRIM600	d4 ET2.5% 12/y	2012	9	29.4857	8	235.886	0.87796	7.02368	10	6.61714	10.6253	1.57208	36.18
PT1	PT1G61	RRIM600	d4 ET2.5% 12/y	2012	10	34.8778	8	279.022	1.03851	8.3081	5	1.28678	8.32876	0.337916	37.44
PT1	PT1G61	RRIM600	d4 ET2.5% 12/y	2012	12	39.2	8	313.6	1.16721	9.33768	15	2.50411	10.7704	0.589453	35.46
PT1	PT1G61	RRIM600	d4 ET2.5% 12/y	2013	1	32.3077	8	258.462	0.961986	7.69589	8.75	3.49314	10.1908	0.431997	34.2
PT1	PT1G61	RRIM600	d4 ET2.5% 12/y	2013	2	33.25	8	266	0.990044	7.92035	6.25	1.32048	1.83167	0.650508
PT1	PT1G62	RRIM600	d4 ET2.5% 12/y	2010	8	24.3667	8	194.933	0.802317	6.41854	0	3.51962	17.9803	0.889446	27.18
PT1	PT1G62	RRIM600	d4 ET2.5% 12/y	2011	1	47.9143	8	383.314	1.57767	12.6213	0	4.23715	7.40919	0.602898	33.84
PT1	PT1G62	RRIM600	d4 ET2.5% 12/y	2011	4	23.65	8	189.2	0.77872	6.22976	0	9.53704	2.09096	0.260101	37.44
PT1	PT1G62	RRIM600	d4 ET2.5% 12/y	2011	6	24.8444	8	198.756	0.818049	6.54439	0	1.41052	2.64174	0.490318	38.16
PT1	PT1G62	RRIM600	d4 ET2.5% 12/y	2011	12	41.5667	8	332.533	1.36866	10.9493	2.5	5.85451	4.01236	0.35342	35.82
PT1	PT1G62	RRIM600	d4 ET2.5% 12/y	2012	3	43.4778	8	347.822	1.43159	11.4527	5	4.88373	13.12	1.62023	33.66
PT1	PT1G62	RRIM600	d4 ET2.5% 12/y	2012	6	27.95	8	223.6	0.920305	7.36244	0	12.2802	7.71844	1.85825	42.12
PT1	PT1G62	RRIM600	d4 ET2.5% 12/y	2012	7	37.2667	8	298.133	1.22707	9.81659	0	10.608	6.97328	0.420923	38.52
PT1	PT1G62	RRIM600	d4 ET2.5% 12/y	2012	9	27.0286	8	216.229	0.889966	7.11972	0	9.75375	8.19725	1.58375	37.8
PT1	PT1G62	RRIM600	d4 ET2.5% 12/y	2012	10	28.1889	8	225.511	0.928171	7.42537	0	3.04939	8.92519	0.356609	46.8
PT1	PT1G62	RRIM600	d4 ET2.5% 12/y	2012	12	31.15	8	249.2	1.02567	8.20537	7.5	1.65595	9.48123	0.513945	37.98
PT1	PT1G62	RRIM600	d4 ET2.5% 12/y	2013	1	10.9846	8	87.8769	0.361689	2.89351	55	2.24435	13.3675	0.502724	39.96
PT1	PT1G62	RRIM600	d4 ET2.5% 12/y	2013	2	10.5	8	84	0.345732	2.76585	76.25	2.77514	3.89237	0.591711
PT1	PT1G71	RRIM600	d1 ET2.5% 24/y	2010	8	13.3905	24	321.371	0.445682	10.6964	0	1.38577	15.2554	1.03363	27.9
PT1	PT1G71	RRIM600	d1 ET2.5% 24/y	2011	1	16.4	24	393.6	0.54585	13.1004	0	8.39555	7.85615	0.836278	28.26
PT1	PT1G71	RRIM600	d1 ET2.5% 24/y	2011	4	15.381	24	369.143	0.511932	12.2864	5	5.70988	1.93375	0.267677	32.4
PT1	PT1G71	RRIM600	d1 ET2.5% 24/y	2011	6	16.5154	24	396.369	0.54969	13.1926	20	9.43849	5.26677	0.66078	34.92
PT1	PT1G71	RRIM600	d1 ET2.5% 24/y	2011	12	92.2231	24	2213.35	3.06951	73.6682	5	3.50336	6.39971	0.400098	37.8
PT1	PT1G71	RRIM600	d1 ET2.5% 24/y	2012	3	18.696	24	448.704	0.622269	14.9345	30	3.25582	11.6722	1.46756	32.76
PT1	PT1G71	RRIM600	d1 ET2.5% 24/y	2012	6	19	24	456	0.632387	15.1773	10	8.14543	11.3109	1.95596	35.64
PT1	PT1G71	RRIM600	d1 ET2.5% 24/y	2012	7	20.6286	24	495.086	0.686592	16.4782	5	8.50808	14.2194	0.415131	34.2
PT1	PT1G71	RRIM600	d1 ET2.5% 24/y	2012	9	16.7545	24	402.109	0.55765	13.3836	0	10.1389	7.10142	1.77268	32.76
PT1	PT1G71	RRIM600	d1 ET2.5% 24/y	2012	10	20.6077	24	494.585	0.685897	16.4615	2.5	2.70827	19.7689	0.581112	35.46
PT1	PT1G71	RRIM600	d1 ET2.5% 24/y	2012	12	22.575	24	541.8	0.751376	18.033	5	2.21129	14.2463	0.845208	36.54
PT1	PT1G71	RRIM600	d1 ET2.5% 24/y	2013	1	19.0615	24	457.477	0.634435	15.2264	6.25	4.42467	15.8465	0.546101	33.48
PT1	PT1G71	RRIM600	d1 ET2.5% 24/y	2013	2	17.85	24	428.4	0.594111	14.2587	8.75	1.53724	2.34514	0.863624
PT1	PT1G73	RRIM600	d1 ET2.5% 24/y	2010	8	14.1143	24	338.743	0.498459	11.963	0	2.048	24.71	0.805183	28.44
PT1	PT1G73	RRIM600	d1 ET2.5% 24/y	2011	1	19.4	24	465.6	0.685129	16.4431	0	10.585	18.4456	0.784415	29.7
PT1	PT1G73	RRIM600	d1 ET2.5% 24/y	2011	4	21.1714	24	508.114	0.747689	17.9445	0	2.23765	12.4829	0.505051	39.6
PT1	PT1G73	RRIM600	d1 ET2.5% 24/y	2011	6	21.0462	24	505.108	0.743265	17.8383	5	13.6551	18.4588	0.733562	35.28
PT1	PT1G73	RRIM600	d1 ET2.5% 24/y	2011	12	25.84	24	620.16	0.912564	21.9015	0	6.78874	8.5062	0.569028	29.16
PT1	PT1G73	RRIM600	d1 ET2.5% 24/y	2012	3	22.04	24	528.96	0.778363	18.6807	5	7.94308	19.0187	1.2958	31.14
PT1	PT1G73	RRIM600	d1 ET2.5% 24/y	2012	6	17.7333	24	425.6	0.626269	15.0305	5	10.0452	20.043	1.91434	38.16
PT1	PT1G73	RRIM600	d1 ET2.5% 24/y	2012	7	22.4381	24	538.514	0.792422	19.0181	5	8.96763	6.40734	0.510386	35.82
PT1	PT1G73	RRIM600	d1 ET2.5% 24/y	2012	9	15.7182	24	377.236	0.555102	13.3225	0	15.7381	14.2351	2.09922	35.46
PT1	PT1G73	RRIM600	d1 ET2.5% 24/y	2012	10	19	24	456	0.671003	16.1041	2.5	8.2121	24.7703	0.589982	36.9
PT1	PT1G73	RRIM600	d1 ET2.5% 24/y	2012	12	26.5125	24	636.3	0.936314	22.4715	2.5	1.1107	18.9298	0.589453	33.48
PT1	PT1G73	RRIM600	d1 ET2.5% 24/y	2013	1	21.6462	24	519.508	0.764454	18.3469	3.75	3.60845	13.6914	0.533292	35.46
PT1	PT1G73	RRIM600	d1 ET2.5% 24/y	2013	2	18.55	24	445.2	0.655111	15.7227	3.75	1.05623	2.06666	0.822949
PT1	PT1G81	RRIM600	d2 ET2.5% 24/y	2010	8	21	12	252	0.663041	7.9565	0	2.07253	21.8612	0.833271	28.26
PT1	PT1G81	RRIM600	d2 ET2.5% 24/y	2011	1	39.48	12	473.76	1.24652	14.9582	0				29.52
PT1	PT1G81	RRIM600	d2 ET2.5% 24/y	2011	4	20.65	12	247.8	0.651991	7.82389	0	12.608	5.50254	0.363636	34.56
PT1	PT1G81	RRIM600	d2 ET2.5% 24/y	2011	6	30.3692	12	364.431	0.95886	11.5063	0	16.9413	6.03588	0.704832	35.28
PT1	PT1G81	RRIM600	d2 ET2.5% 24/y	2011	12	37.1538	12	445.846	1.17307	14.0769	0	6.44619	8.48614	0.571251	32.22
PT1	PT1G81	RRIM600	d2 ET2.5% 24/y	2012	3	42.9692	12	515.631	1.35668	16.2802	0	5.66962	8.25811	1.48664	33.48
PT1	PT1G81	RRIM600	d2 ET2.5% 24/y	2012	6	30.1	12	361.2	0.950359	11.4043	0	9.00219	15.9171	1.8474	36.36
PT1	PT1G81	RRIM600	d2 ET2.5% 24/y	2012	7	32.9538	12	395.446	1.04046	12.4856	0	11.7058	10.7631	0.579252	34.38
PT1	PT1G81	RRIM600	d2 ET2.5% 24/y	2012	9	23.8	12	285.6	0.751447	9.01736	0	13.6608	6.54276	1.79367	38.16
PT1	PT1G81	RRIM600	d2 ET2.5% 24/y	2012	10	31.3385	12	376.062	0.989462	11.8735	0	5.26068	9.89979	0.440964	36.9
PT1	PT1G81	RRIM600	d2 ET2.5% 24/y	2012	12	38.4462	12	461.354	1.21388	14.5665	0	1.30254	9.46491	0.457922	37.26
PT1	PT1G81	RRIM600	d2 ET2.5% 24/y	2013	1	28.7538	12	345.046	0.907857	10.8943	0	3.09057	12.1602	0.47947	34.2
PT1	PT1G81	RRIM600	d2 ET2.5% 24/y	2013	2	38.5	12	462	1.21558	14.5869	2.5	1.53513	2.38121	0.598894
PT1	PT1G82	RRIM600	d2 ET2.5% 24/y	2010	8	19.74	12	236.88	0.640537	7.68645	10	2.25648	32.4512	0.793948	27.72
PT1	PT1G82	RRIM600	d2 ET2.5% 24/y	2011	1	23.94	12	287.28	0.776822	9.32186	0	2.39423	7.73581	0.88814	27.18
PT1	PT1G82	RRIM600	d2 ET2.5% 24/y	2011	4	20.3	12	243.6	0.658709	7.9045	0	12.9321	3.16003	0.361111	33.48
PT1	PT1G82	RRIM600	d2 ET2.5% 24/y	2011	6	15.8308	12	189.969	0.513688	6.16425	0	4.77177	4.26357	0.695256	39.6
PT1	PT1G82	RRIM600	d2 ET2.5% 24/y	2011	12	24.8769	12	298.523	0.807224	9.68669	0	3.22309	5.14585	0.415657	32.94
PT1	PT1G82	RRIM600	d2 ET2.5% 24/y	2012	3	29.4	12	352.8	0.953992	11.4479	15	6.62391	11.8152	1.3626	32.94
PT1	PT1G82	RRIM600	d2 ET2.5% 24/y	2012	6	20.65	12	247.8	0.670066	8.04079	5	9.42436	19.6696	1.86187	36.18
PT1	PT1G82	RRIM600	d2 ET2.5% 24/y	2012	7	29.0769	12	348.923	0.943508	11.3221	5	11.6547	13.9264	0.579896	35.28
PT1	PT1G82	RRIM600	d2 ET2.5% 24/y	2012	9	21.35	12	256.2	0.69278	8.31336	0	11.5009	13.8376	1.75868	37.98
PT1	PT1G82	RRIM600	d2 ET2.5% 24/y	2012	10	24.8769	12	298.523	0.807224	9.68669	5	3.95964	18.8867	0.494633	37.8
PT1	PT1G82	RRIM600	d2 ET2.5% 24/y	2012	12	27.7846	12	333.415	0.901575	10.8189	7.5	1.48429	16.1883	0.555353	36.72
PT1	PT1G82	RRIM600	d2 ET2.5% 24/y	2013	1	19.7077	12	236.492	0.639489	7.67387	6.25	2.99908	16.2097	0.435125	35.28
PT1	PT1G82	RRIM600	d2 ET2.5% 24/y	2013	2	26.25	12	315	0.851778	10.2213	5	1.21164	2.17219	0.734652
PT1	PT1G83	RRIM600	d2 ET2.5% 24/y	2010	8	2.94	12	35.28	0.0974577	1.16949	100	7.10055	10.1358	0.801438
PT1	PT1G83	RRIM600	d2 ET2.5% 24/y	2011	1	0	12	0	0	0	100
PT1	PT1G83	RRIM600	d2 ET2.5% 24/y	2011	4	11.9	12	142.8	0.394472	4.73366	100	7.57716	5.62831	0.270202	35.64
PT1	PT1G83	RRIM600	d2 ET2.5% 24/y	2011	6	25.2	12	302.4	0.835352	10.0242	100
PT1	PT1G83	RRIM600	d2 ET2.5% 24/y	2011	12	25.2	12	302.4	0.835352	10.0242	100				34.2
PT1	PT1G83	RRIM600	d2 ET2.5% 24/y	2012	3	26.8154	12	321.785	0.8889	10.6668	100	3.85927	9.65234	1.32443	34.56
PT1	PT1G83	RRIM600	d2 ET2.5% 24/y	2012	6	35	12	420	1.16021	13.9225	100	6.10907	26.0897	1.70264	35.64
PT1	PT1G83	RRIM600	d2 ET2.5% 24/y	2012	7	38.1231	12	457.477	1.26374	15.1648	100	12.5802	14.8157	0.478205	34.92
PT1	PT1G83	RRIM600	d2 ET2.5% 24/y	2012	9	28	12	336	0.928168	11.138	95	21.7499	13.6872	1.77501	39.78
PT1	PT1G83	RRIM600	d2 ET2.5% 24/y	2012	10	30.0462	12	360.554	0.995996	11.952	95	2.8025	19.3513	0.488324	39.24
PT1	PT1G83	RRIM600	d2 ET2.5% 24/y	2012	12	45.8769	12	550.523	1.52077	18.2492	95	2.50411	15.715	0.560224	35.64
PT1	PT1G83	RRIM600	d2 ET2.5% 24/y	2013	1	23.2615	12	279.138	0.771094	9.25313	95	5.00191	13.5327	0.618693	34.92
PT1	PT1G83	RRIM600	d2 ET2.5% 24/y	2013	2	24.85	12	298.2	0.823749	9.88499	95	1.98132	2.6008	0.60448
PT1	PT1G91	RRIM600	d4 ET2.5% 24/y	2010	8	25.0833	7	175.583	0.72663	5.08641	5	2.36685	19.673	1.19467	37.8
PT1	PT1G91	RRIM600	d4 ET2.5% 24/y	2011	1	26.4143	7	184.9	0.765186	5.3563	40	7.38746	17.4829	1.14097	31.14
PT1	PT1G91	RRIM600	d4 ET2.5% 24/y	2011	4	20.425	7	142.975	0.591684	4.14179	5	4.08951	3.03426	0.255051	38.88
PT1	PT1G91	RRIM600	d4 ET2.5% 24/y	2011	6	18.1556	7	127.089	0.525942	3.68159	20	3.27121	1.22055	0.432859	33.66
PT1	PT1G91	RRIM600	d4 ET2.5% 24/y	2011	12	38.2222	7	267.556	1.10725	7.75072	7.5	2.28886	9.26855	0.464558	34.38
PT1	PT1G91	RRIM600	d4 ET2.5% 24/y	2012	3	35.8333	7	250.833	1.03804	7.2663	20	3.53649	14.2283	1.53435	33.48
PT1	PT1G91	RRIM600	d4 ET2.5% 24/y	2012	6	29.025	7	203.175	0.840815	5.8857	10	5.96007	18.4958	1.87996	45
PT1	PT1G91	RRIM600	d4 ET2.5% 24/y	2012	7	33.8625	7	237.037	0.98095	6.86665	5	10.1293	10.6014	0.401615	35.64
PT1	PT1G91	RRIM600	d4 ET2.5% 24/y	2012	9	22.1143	7	154.8	0.640621	4.48435	0	9.20347	15.9648	1.84032	37.44
PT1	PT1G91	RRIM600	d4 ET2.5% 24/y	2012	10	26.7556	7	187.289	0.775072	5.4255	5	2.10488	8.60837	0.273819	39.6
PT1	PT1G91	RRIM600	d4 ET2.5% 24/y	2012	12	35.7	7	249.9	1.03418	7.23926	10	2.77674	7.73511	0.397028	35.64
PT1	PT1G91	RRIM600	d4 ET2.5% 24/y	2013	1	21.6462	7	151.523	0.62706	4.38942	10	2.60831	14.3758	0.533019	34.38
PT1	PT1G91	RRIM600	d4 ET2.5% 24/y	2013	2	31.85	7	222.95	0.922651	6.45856	10	1.49806	2.25352	0.688363
PT1	PT1G92	RRIM600	d4 ET2.5% 24/y	2010	8	17.2	8	137.6	0.573642	4.58914	70	2.28101	21.3864	0.962475	32.58
PT1	PT1G92	RRIM600	d4 ET2.5% 24/y	2011	1	25.8	8	206.4	0.860463	6.8837	20	5.87531	9.12826	0.74876	36
PT1	PT1G92	RRIM600	d4 ET2.5% 24/y	2011	4	19.8875	8	159.1	0.663273	5.30619	80	2.25309	11.744	0.709596	38.7
PT1	PT1G92	RRIM600	d4 ET2.5% 24/y	2011	6	27.7111	8	221.689	0.924201	7.39361	0	6.93257	12.0216	0.653119	38.88
PT1	PT1G92	RRIM600	d4 ET2.5% 24/y	2011	12	34.8778	8	279.022	1.16322	9.30575	54	3.19195	11.7763	0.617929	36.18
PT1	PT1G92	RRIM600	d4 ET2.5% 24/y	2012	3	39.6556	8	317.244	1.32256	10.5805	5	2.63834	21.7535	1.24046	34.92
PT1	PT1G92	RRIM600	d4 ET2.5% 24/y	2012	6	29.5625	8	236.5	0.985947	7.88758	60	3.99821	29.6644	2.4065	39.24
PT1	PT1G92	RRIM600	d4 ET2.5% 24/y	2012	7	36.0125	8	288.1	1.20106	9.6085	15	3.54238	11.9354	0.571529	34.92
PT1	PT1G92	RRIM600	d4 ET2.5% 24/y	2012	9	22.1143	8	176.914	0.73754	5.90032	40	6.28697	12.9029	1.8823	38.34
PT1	PT1G92	RRIM600	d4 ET2.5% 24/y	2012	10	21.5	8	172	0.717052	5.73642	62.5	1.78877	16.7459	0.581987	36.72
PT1	PT1G92	RRIM600	d4 ET2.5% 24/y	2012	12	22.75	8	182	0.758741	6.06993	5	3.01907	16.2209	0.601632	36.54
PT1	PT1G92	RRIM600	d4 ET2.5% 24/y	2013	1	22.2923	8	178.338	0.743477	5.94781	11.25	1.85176	15.8452	0.490868	37.8
PT1	PT1G92	RRIM600	d4 ET2.5% 24/y	2013	2	22.75	8	182	0.758741	6.06993	12.5	1.0867	2.57051	0.710927
PT1	PT1G93	RRIM600	d4 ET2.5% 24/y	2010	8	22.9333	8	183.467	0.742686	5.94149	0	2.88192	22.8934	0.98869	27.54
PT1	PT1G93	RRIM600	d4 ET2.5% 24/y	2011	1	34.4	8	275.2	1.11403	8.91223	0				32.58
PT1	PT1G93	RRIM600	d4 ET2.5% 24/y	2011	4	24.1875	8	193.5	0.783302	6.26641	0	18.534	3.12859	0.29798	39.78
PT1	PT1G93	RRIM600	d4 ET2.5% 24/y	2011	6	23.4111	8	187.289	0.758159	6.06527	0	10.0987	6.805	0.716324	36.36
PT1	PT1G93	RRIM600	d4 ET2.5% 24/y	2011	12	51.1222	8	408.978	1.65557	13.2446	0	7.61398	6.01854	0.446776	39.6
PT1	PT1G93	RRIM600	d4 ET2.5% 24/y	2012	3	42.5222	8	340.178	1.37706	11.0165	0	6.82038	8.45473	1.28053	35.64
PT1	PT1G93	RRIM600	d4 ET2.5% 24/y	2012	6	25.2625	8	202.1	0.818115	6.54492	0	8.31926	20.8967	2.003	39.78
PT1	PT1G93	RRIM600	d4 ET2.5% 24/y	2012	7	32.7875	8	262.3	1.06181	8.49447	0	11.3675	12.5317	0.469838	39.6
PT1	PT1G93	RRIM600	d4 ET2.5% 24/y	2012	9	27.0286	8	216.229	0.875309	7.00247	0	6.94731	13.4508	1.79833	46.8
PT1	PT1G93	RRIM600	d4 ET2.5% 24/y	2012	10	27.7111	8	221.689	0.897412	7.1793	2.5	2.10927	7.6782	0.425486	45
PT1	PT1G93	RRIM600	d4 ET2.5% 24/y	2012	12	40.25	8	322	1.30348	10.4278	5	1.65595	10.3298	0.489587	39.24
PT1	PT1G93	RRIM600	d4 ET2.5% 24/y	2013	1	25.5231	8	204.185	0.826554	6.61243	0	2.33642	13.6842	0.491937	37.8
PT1	PT1G93	RRIM600	d4 ET2.5% 24/y	2013	2	31.5	8	252	1.02011	8.16091	1.25	1.54621	2.09759	0.904126

## Sheet: 2
Supplementary Table 2. Dataset from the polyclonal trial PT2.
Id_trial	Id_plant	Genotype	Harvesting_system	Year	Month	MonthYear	Number_tapping_days_per_month	Yield_day (g rubber/day)	Yield_Month (g rubber/month)	Yield_day_gct (g. rubber/cm tapping cut/day)	Yield_month_gct (g. rubber/cm tapping cut/month)	DCL (%)	Suc (mM)	Pi (mM)	RSH (mM)	TSC (%)
PT2	PT2A1	PB260	d1 ET2.5% 12/y	2017	4	2017-04-01	24	24.1579	579.789	0.870034	20.8808	30
PT2	PT2A1	PB260	d1 ET2.5% 12/y	2017	5	2017-05-01	24	27.45	658.8	0.988598	23.7263	30
PT2	PT2A1	PB260	d1 ET2.5% 12/y	2017	6	2017-06-01	24	25.9412	622.588	0.934258	22.4222	30	2.10412	26.375	0.714512
PT2	PT2A1	PB260	d1 ET2.5% 12/y	2017	7	2017-07-01	24	30.3636	728.727	1.09353	26.2447	20
PT2	PT2A1	PB260	d1 ET2.5% 12/y	2017	8	2017-08-01	24	29.8696	716.87	1.07574	25.8177	95	2.50722	25.6445	0.573453	48.5906
PT2	PT2A1	PB260	d1 ET2.5% 12/y	2017	9	2017-09-01	24	19.25	462	0.693279	16.6387	85	3.64448	30.0763	1.04837	41.54
PT2	PT2A1	PB260	d1 ET2.5% 12/y	2017	10	2017-10-01	24	14.7143	353.143	0.529927	12.7183	85	1.70614	21.5054	0.862708	43.6
PT2	PT2A1	PB260	d1 ET2.5% 12/y	2017	11	2017-11-01	24	22.9412	550.588	0.826215	19.8292	40	2.39383	21.6928	0.678558	42.6
PT2	PT2A1	PB260	d1 ET2.5% 12/y	2017	12	2017-12-01	24	42.5882	1022.12	1.53379	36.811	30	1.18906	22.7473	1.0134	32.377
PT2	PT2A1	PB260	d1 ET2.5% 12/y	2018	1	2018-01-01	24	44	1056	1.58464	38.0313	25	2.28492	27.4813	1.43755	48.2
PT2	PT2A1	PB260	d1 ET2.5% 12/y	2018	2	2018-02-01	24	41.3846	993.231	1.49045	35.7707	15	3.16999	4.41033	0.189112	43.6
PT2	PT2A1	PB260	d1 ET2.5% 12/y	2018	3	2018-03-01	24	42.1765	1012.24	1.51896	36.4551	80	3.13441	24.5887	0.79531	51.2
PT2	PT2A1	PB260	d1 ET2.5% 12/y	2018	4	2018-04-01	24	33.5238	804.571	1.20734	28.9762	15	3.80019	24.2982	0.517034	37.766
PT2	PT2A1	PB260	d1 ET2.5% 12/y	2018	5	2018-05-01	24	28.2381	677.714	1.01698	24.4075	15	3.06743	17.3078	0.561441	48.4
PT2	PT2A1	PB260	d1 ET2.5% 12/y	2018	6	2018-06-01	24	16.6875	400.5	0.600992	14.4238	15	3.07784	15.2876	0.597328	38.2
PT2	PT2A1	PB260	d1 ET2.5% 12/y	2018	7	2018-07-01	24	17.2609	414.261	0.621641	14.9194	75	3.6352	10.733	0.599145	36.2
PT2	PT2A1	PB260	d1 ET2.5% 12/y	2018	8	2018-08-01	24	11.7333	281.6	0.42257	10.1417	30	3.49199	10.9773	0.55381	47.4
PT2	PT2A1	PB260	d1 ET2.5% 12/y	2018	9	2018-09-01	24	9.5	228	0.342138	8.2113	15	2.13582	10.3816	0.465029	43.8
PT2	PT2A1	PB260	d1 ET2.5% 12/y	2018	10	2018-10-01	24	11.7895	282.947	0.424592	10.1902	47.5	2.36879	9.5144	0.585028	37.7
PT2	PT2A1	PB260	d1 ET2.5% 12/y	2018	11	2018-11-01	24	9.5	228	0.342138	8.2113	20	0.728476	11.369	0.417698	45.2
PT2	PT2A1	PB260	d1 ET2.5% 12/y	2018	12	2018-12-01	24	11.8	283.2	0.424971	10.1993	10	1.76015	11.9126	0.581395	36.8
PT2	PT2A1	PB260	d1 ET2.5% 12/y	2019	1	2019-01-01	24	12.381	297.143	0.445894	10.7014	10
PT2	PT2A1	PB260	d1 ET2.5% 12/y	2019	2	2019-02-01	24	15.9474	382.737	0.574336	13.7841	5	1.63013	15.7723	0.452013
PT2	PT2A1	PB260	d1 ET2.5% 12/y	2019	3	2019-03-01	24	14	336	0.504203	12.1009	7.5	1.60265	16.9836	0.592309	42.8
PT2	PT2A13	PB260	d1 ET2.5% 12/y	2017	4	2017-04-01	24	24.4737	587.368	0.727412	17.4579	15
PT2	PT2A13	PB260	d1 ET2.5% 12/y	2017	5	2017-05-01	24	24.65	591.6	0.732652	17.5837	50
PT2	PT2A13	PB260	d1 ET2.5% 12/y	2017	6	2017-06-01	24	29.4	705.6	0.873833	20.972	40	1.90459	30.8767	0.676489
PT2	PT2A13	PB260	d1 ET2.5% 12/y	2017	7	2017-07-01	24	32.1429	771.429	0.955356	22.9286	15
PT2	PT2A13	PB260	d1 ET2.5% 12/y	2017	8	2017-08-01	24	13.2	316.8	0.392333	9.41599	95
PT2	PT2A13	PB260	d1 ET2.5% 12/y	2017	9	2017-09-01	24	10	240	0.297222	7.13333	90	2.04552	29.0627	1.26599	38.9325
PT2	PT2A13	PB260	d1 ET2.5% 12/y	2017	10	2017-10-01	24	12.3125	295.5	0.365955	8.78291	95	1.1931	18.0378	0.944235	38.0403
PT2	PT2A13	PB260	d1 ET2.5% 12/y	2017	11	2017-11-01	24	23.9412	574.588	0.711584	17.078	75	2.2352	22.0368	0.715127	45.6
PT2	PT2A13	PB260	d1 ET2.5% 12/y	2017	12	2017-12-01	24	31.4706	755.294	0.935375	22.449	30	1.94574	21.2879	0.866023	35
PT2	PT2A13	PB260	d1 ET2.5% 12/y	2018	1	2018-01-01	24	37.0417	889	1.10096	26.423	70	1.41069	24.4391	1.02819	51.2
PT2	PT2A13	PB260	d1 ET2.5% 12/y	2018	2	2018-02-01	24	40.875	981	1.21489	29.1575	15	1.909	10.5994	0.259154	48.2
PT2	PT2A13	PB260	d1 ET2.5% 12/y	2018	3	2018-03-01	24	28.6429	687.429	0.851329	20.4319	90	1.79358	20.4082	0.670226	43.2
PT2	PT2A13	PB260	d1 ET2.5% 12/y	2018	4	2018-04-01	24	16	384	0.475555	11.4133	80	8.72213	14.7354	0.58731	45.6
PT2	PT2A13	PB260	d1 ET2.5% 12/y	2018	5	2018-05-01	24	17.8182	427.636	0.529595	12.7103	80	6.6202	11.2054	0.77102	47
PT2	PT2A13	PB260	d1 ET2.5% 12/y	2018	6	2018-06-01	24	13.3571	320.571	0.397004	9.52809	95	5.45111	8.67892	0.525648	40.6
PT2	PT2A13	PB260	d1 ET2.5% 12/y	2018	7	2018-07-01	24	12.3	295.2	0.365583	8.77399	100
PT2	PT2A13	PB260	d1 ET2.5% 12/y	2018	8	2018-08-01	24	14.5833	350	0.433449	10.4028	100
PT2	PT2A13	PB260	d1 ET2.5% 12/y	2018	9	2018-09-01	24	9.3	223.2	0.276416	6.63399	100
PT2	PT2A13	PB260	d1 ET2.5% 12/y	2018	10	2018-10-01	24	17.7619	426.286	0.527923	12.6701	80	1.27155	7.21361	0.511472	35.2
PT2	PT2A13	PB260	d1 ET2.5% 12/y	2018	11	2018-11-01	24	15.9444	382.667	0.473904	11.3737	85	2.12636	10.6734	0.429488	48.6
PT2	PT2A13	PB260	d1 ET2.5% 12/y	2018	12	2018-12-01	24	14.3125	343.5	0.425399	10.2096	95	1.60783	13.3182	0.61483	39
PT2	PT2A13	PB260	d1 ET2.5% 12/y	2019	1	2019-01-01	24	16	384	0.475555	11.4133	30
PT2	PT2A13	PB260	d1 ET2.5% 12/y	2019	2	2019-02-01	24	25.6471	615.529	0.762287	18.2949	50	1.17925	16.0617	0.485051
PT2	PT2A13	PB260	d1 ET2.5% 12/y	2019	3	2019-03-01	24	20.0909	482.182	0.597146	14.3315	37.5	2.10686	15.3914	0.434047	47.6
PT2	PT2A14	PB260	d1 ET2.5% 12/y	2017	4	2017-04-01	24	22.8235	547.765	0.77729	18.655	35
PT2	PT2A14	PB260	d1 ET2.5% 12/y	2017	5	2017-05-01	24	24.5263	588.632	0.835281	20.0467	40
PT2	PT2A14	PB260	d1 ET2.5% 12/y	2017	6	2017-06-01	24	27.15	651.6	0.924635	22.1912	25	1.57809	19.6043	0.874525
PT2	PT2A14	PB260	d1 ET2.5% 12/y	2017	7	2017-07-01	24	27.1429	651.429	0.924391	22.1854	80
PT2	PT2A14	PB260	d1 ET2.5% 12/y	2017	8	2017-08-01	24	13.875	333	0.472534	11.3408	95	3.26803	37.5195	0.757509	41.0274
PT2	PT2A14	PB260	d1 ET2.5% 12/y	2017	9	2017-09-01	24	9.3125	223.5	0.317151	7.61163	95	2.62172	30.4633	1.05783	45.3299
PT2	PT2A14	PB260	d1 ET2.5% 12/y	2017	10	2017-10-01	24	14.5652	349.565	0.496041	11.905	95	2.01635	18.515	0.849367	39.2857
PT2	PT2A14	PB260	d1 ET2.5% 12/y	2017	11	2017-11-01	24	29.7778	714.667	1.01413	24.3391	85	3.96568	29.4168	0.887137	40.8
PT2	PT2A14	PB260	d1 ET2.5% 12/y	2017	12	2017-12-01	24	24.4706	587.294	0.833383	20.0012	90	2.70241	29.3722	1.21707	32.3944
PT2	PT2A14	PB260	d1 ET2.5% 12/y	2018	1	2018-01-01	24	31.875	765	1.08555	26.0532	85	4.01351	23.3997	0.974382	43.6
PT2	PT2A14	PB260	d1 ET2.5% 12/y	2018	2	2018-02-01	24	28	672	0.953583	22.886	90	3.27507	12.1832	0.486788	50.6
PT2	PT2A14	PB260	d1 ET2.5% 12/y	2018	3	2018-03-01	24	29.375	705	1.00041	24.0099	95	2.8558	20.3834	0.800911	39.3103
PT2	PT2A14	PB260	d1 ET2.5% 12/y	2018	4	2018-04-01	24	28.1875	676.5	0.959968	23.0392	85	7.57749	18.1669	0.532093	43.2
PT2	PT2A14	PB260	d1 ET2.5% 12/y	2018	5	2018-05-01	24	18.4286	442.286	0.627613	15.0627	90	5.45536	19.0439	0.632583	43.8
PT2	PT2A14	PB260	d1 ET2.5% 12/y	2018	6	2018-06-01	24	14.5714	349.714	0.496252	11.9101	90	5.24715	11.97	0.505431	45.4
PT2	PT2A14	PB260	d1 ET2.5% 12/y	2018	7	2018-07-01	24	13.375	321	0.455506	10.9321	95	4.41417	11.2173	0.469555
PT2	PT2A14	PB260	d1 ET2.5% 12/y	2018	8	2018-08-01	24	11.75	282	0.400164	9.60394	95	5.95916	11.4775	0.420895	48.0952
PT2	PT2A14	PB260	d1 ET2.5% 12/y	2018	9	2018-09-01	24	10.9	261.6	0.371216	8.90919	95
PT2	PT2A14	PB260	d1 ET2.5% 12/y	2018	10	2018-10-01	24	20.6818	496.364	0.704351	16.9044	90	3.48172	10.5656	0.394564	44.6
PT2	PT2A14	PB260	d1 ET2.5% 12/y	2018	11	2018-11-01	24	22.8	547.2	0.776489	18.6357	75	2.44138	7.5793	0.382329	34.4
PT2	PT2A14	PB260	d1 ET2.5% 12/y	2018	12	2018-12-01	24	18.2	436.8	0.619829	14.8759	85	2.4202	10.1733	0.455086	47.6
PT2	PT2A14	PB260	d1 ET2.5% 12/y	2019	1	2019-01-01	24	23.3333	560	0.794652	19.0717	70
PT2	PT2A14	PB260	d1 ET2.5% 12/y	2019	2	2019-02-01	24	25.2632	606.316	0.860375	20.649	65
PT2	PT2A14	PB260	d1 ET2.5% 12/y	2019	3	2019-03-01	24	26.8	643.2	0.912715	21.9052	70	1.94479	12.0048	0.485756	42.8
PT2	PT2A21	PB260	d1 ET2.5% 12/y	2017	4	2017-04-01	24	17	408	0.519464	12.4671	40
PT2	PT2A21	PB260	d1 ET2.5% 12/y	2017	5	2017-05-01	24	16.5	396	0.504186	12.1005	100
PT2	PT2A21	PB260	d1 ET2.5% 12/y	2017	6	2017-06-01	24	25.5	612	0.779197	18.7007	90	1.86831	27.3552	0.801648
PT2	PT2A21	PB260	d1 ET2.5% 12/y	2017	7	2017-07-01	24	34.5	828	1.05421	25.301	90
PT2	PT2A21	PB260	d1 ET2.5% 12/y	2017	8	2017-08-01	24	17.4	417.6	0.531687	12.7605	95
PT2	PT2A21	PB260	d1 ET2.5% 12/y	2017	9	2017-09-01	24	10.2	244.8	0.311679	7.48029	95	3.38519	33.0434	0.997275	50.625
PT2	PT2A21	PB260	d1 ET2.5% 12/y	2017	10	2017-10-01	24	15	360	0.458351	11.0004	100
PT2	PT2A21	PB260	d1 ET2.5% 12/y	2017	11	2017-11-01	24	18	432	0.550021	13.2005	95
PT2	PT2A21	PB260	d1 ET2.5% 12/y	2017	12	2017-12-01	24	22.2	532.8	0.678359	16.2806	95	0.626959	11.1188	1.07301	53.7234
PT2	PT2A21	PB260	d1 ET2.5% 12/y	2018	1	2018-01-01	24	49.4167	1186	1.51001	36.2403	75	6.23882	25.3518	1.25882	48.6
PT2	PT2A21	PB260	d1 ET2.5% 12/y	2018	2	2018-02-01	24	38.375	921	1.17261	28.1427	85	3.32761	10.1608	0.555079	43.2
PT2	PT2A21	PB260	d1 ET2.5% 12/y	2018	3	2018-03-01	24	34.1111	818.667	1.04232	25.0158	85	3.39562	18.9734	1.05295	47.6
PT2	PT2A21	PB260	d1 ET2.5% 12/y	2018	4	2018-04-01	24	33.4762	803.429	1.02292	24.5501	20	5.99789	17.4352	0.665953	47.4
PT2	PT2A21	PB260	d1 ET2.5% 12/y	2018	5	2018-05-01	24	26.2	628.8	0.800586	19.2141	90	5.31946	11.4421	0.801784	40.2
PT2	PT2A21	PB260	d1 ET2.5% 12/y	2018	6	2018-06-01	24	18.1538	435.692	0.554722	13.3133	90	4.4128	5.6267	0.718631	47.2
PT2	PT2A21	PB260	d1 ET2.5% 12/y	2018	7	2018-07-01	24	17.381	417.143	0.531105	12.7465	90
PT2	PT2A21	PB260	d1 ET2.5% 12/y	2018	8	2018-08-01	24	15.7647	378.353	0.481718	11.5612	90	2.18249	8.3975	0.502582	52
PT2	PT2A21	PB260	d1 ET2.5% 12/y	2018	9	2018-09-01	24	14.0556	337.333	0.429492	10.3078	25	1.7767	7.58062	0.596673	37.2
PT2	PT2A21	PB260	d1 ET2.5% 12/y	2018	10	2018-10-01	24	23.6818	568.364	0.723639	17.3673	17.5	4.34387	13.6839	0.624179	43
PT2	PT2A21	PB260	d1 ET2.5% 12/y	2018	11	2018-11-01	24	22.7	544.8	0.693638	16.6473	10	4.07553	9.97781	0.51707	40.8
PT2	PT2A21	PB260	d1 ET2.5% 12/y	2018	12	2018-12-01	24	26.4	633.6	0.806698	19.3607	5	2.11556	10.3401	0.739282	42.4
PT2	PT2A21	PB260	d1 ET2.5% 12/y	2019	1	2019-01-01	24	24.381	585.143	0.745002	17.8801	15
PT2	PT2A21	PB260	d1 ET2.5% 12/y	2019	2	2019-02-01	24	29.4737	707.368	0.900619	21.6149	5	2.01165	12.1548	0.705801
PT2	PT2A21	PB260	d1 ET2.5% 12/y	2019	3	2019-03-01	24	25.3	607.2	0.773085	18.554	7.5	2.43099	13.6728	0.59701	36.8
PT2	PT2A23	PB260	d1 ET2.5% 12/y	2017	6	2017-06-01	24	29	696	0.970388	23.2893	95
PT2	PT2A23	PB260	d1 ET2.5% 12/y	2017	8	2017-08-01	24	13	312	0.435002	10.44	100
PT2	PT2A23	PB260	d1 ET2.5% 12/y	2017	9	2017-09-01	24	5	120	0.167308	4.0154	100
PT2	PT2A23	PB260	d1 ET2.5% 12/y	2017	10	2017-10-01	24	9.33333	224	0.312309	7.49541	100
PT2	PT2A23	PB260	d1 ET2.5% 12/y	2017	11	2017-11-01	24	22.6	542.4	0.756233	18.1496	100
PT2	PT2A23	PB260	d1 ET2.5% 12/y	2017	12	2017-12-01	24	18.8462	452.308	0.630623	15.135	95	1.49173	19.5506	1.22535	43.3962
PT2	PT2A23	PB260	d1 ET2.5% 12/y	2018	1	2018-01-01	24	26.9583	647	0.90207	21.6497	90	2.6823	23.9574	0.94171	43.8
PT2	PT2A23	PB260	d1 ET2.5% 12/y	2018	2	2018-02-01	24	32	768	1.07077	25.6986	90	1.87397	6.35965	0.297676	46.4
PT2	PT2A23	PB260	d1 ET2.5% 12/y	2018	3	2018-03-01	24	16.1111	386.667	0.539104	12.9385	100
PT2	PT2A23	PB260	d1 ET2.5% 12/y	2018	4	2018-04-01	24	25.0476	601.143	0.838135	20.1152	95	3.82309	12.4897	0.369788	36.2
PT2	PT2A23	PB260	d1 ET2.5% 12/y	2018	5	2018-05-01	24	31.0455	745.091	1.03883	24.932	95	3.53336	9.89018	0.46915	34.6
PT2	PT2A23	PB260	d1 ET2.5% 12/y	2018	6	2018-06-01	24	21.1875	508.5	0.708969	17.0153	95
PT2	PT2A23	PB260	d1 ET2.5% 12/y	2018	7	2018-07-01	24	20.8182	499.636	0.696611	16.7187	100
PT2	PT2A23	PB260	d1 ET2.5% 12/y	2018	8	2018-08-01	24	17.2941	415.059	0.57869	13.8886	100
PT2	PT2A23	PB260	d1 ET2.5% 12/y	2018	9	2018-09-01	24	16.3684	392.842	0.547714	13.1451	95	0.888351	4.18862	0.389804	42.4
PT2	PT2A23	PB260	d1 ET2.5% 12/y	2018	10	2018-10-01	24	26.8182	643.636	0.897381	21.5371	85	2.69868	6.43223	0.563554	44.8
PT2	PT2A23	PB260	d1 ET2.5% 12/y	2018	11	2018-11-01	24	23.45	562.8	0.784676	18.8322	20	1.55539	14.4151	0.550755	39
PT2	PT2A23	PB260	d1 ET2.5% 12/y	2018	12	2018-12-01	24	27.7	664.8	0.926888	22.2453	20	0.609281	17.1303	0.670555	45.4
PT2	PT2A23	PB260	d1 ET2.5% 12/y	2019	1	2019-01-01	24	27.6	662.4	0.923542	22.165	20
PT2	PT2A23	PB260	d1 ET2.5% 12/y	2019	2	2019-02-01	24	31.0526	745.263	1.03907	24.9377	10	1.33532	15.7	0.633719
PT2	PT2A23	PB260	d1 ET2.5% 12/y	2019	3	2019-03-01	24	24.8182	595.636	0.830457	19.931	20	1.74671	14.1278	0.537466	34.4
PT2	PT2A24	PB260	d1 ET2.5% 12/y	2017	4	2017-04-01	24	26.6842	640.421	0.876279	21.0307	20
PT2	PT2A24	PB260	d1 ET2.5% 12/y	2017	5	2017-05-01	24	28.8	691.2	0.945759	22.6982	25
PT2	PT2A24	PB260	d1 ET2.5% 12/y	2017	6	2017-06-01	24	33	792	1.08368	26.0084	20	1.37856	18.6422	0.952155
PT2	PT2A24	PB260	d1 ET2.5% 12/y	2017	7	2017-07-01	24	38.6364	927.273	1.26877	30.4506	75
PT2	PT2A24	PB260	d1 ET2.5% 12/y	2017	8	2017-08-01	24	31.6667	760	1.0399	24.9575	90	2.5418	28.8078	0.585974	32.4263
PT2	PT2A24	PB260	d1 ET2.5% 12/y	2017	9	2017-09-01	24	5.14286	123.429	0.168886	4.05325	95	2.5497	21.0829	1.25274
PT2	PT2A24	PB260	d1 ET2.5% 12/y	2017	10	2017-10-01	24	11.6154	278.769	0.381436	9.15446	100
PT2	PT2A24	PB260	d1 ET2.5% 12/y	2017	11	2017-11-01	24	35.5	852	1.16578	27.9787	80	3.54748	16.7383	0.781493	37
PT2	PT2A24	PB260	d1 ET2.5% 12/y	2017	12	2017-12-01	24	45.4706	1091.29	1.4932	35.8369	75	5.12575	25.7818	1.3098	33.4
PT2	PT2A24	PB260	d1 ET2.5% 12/y	2018	1	2018-01-01	24	52.9583	1271	1.73909	41.7382	15	1.01331	22.6138	1.87958	44.8
PT2	PT2A24	PB260	d1 ET2.5% 12/y	2018	2	2018-02-01	24	47.4375	1138.5	1.55779	37.387	40	1.24348	12.6462	0.581344	45.7565
PT2	PT2A24	PB260	d1 ET2.5% 12/y	2018	3	2018-03-01	24	42	1008	1.37923	33.1016	35	2.92545	18.825	0.77104	48.8
PT2	PT2A24	PB260	d1 ET2.5% 12/y	2018	4	2018-04-01	24	38.7143	929.143	1.27133	30.512	10	4.62433	19.5294	0.580617	49
PT2	PT2A24	PB260	d1 ET2.5% 12/y	2018	5	2018-05-01	24	34.4091	825.818	1.12996	27.1189	30	4.09637	12.6521	0.667192	39.6
PT2	PT2A24	PB260	d1 ET2.5% 12/y	2018	6	2018-06-01	24	19.4375	466.5	0.638305	15.3193	35	2.61431	9.15666	0.645114	32.8
PT2	PT2A24	PB260	d1 ET2.5% 12/y	2018	7	2018-07-01	24	19.3913	465.391	0.636788	15.2829	85	4.05465	5.4557	0.568851	41
PT2	PT2A24	PB260	d1 ET2.5% 12/y	2018	8	2018-08-01	24	16.5625	397.5	0.543894	13.0534	25	2.9606	9.05561	0.30598	43.6
PT2	PT2A24	PB260	d1 ET2.5% 12/y	2018	9	2018-09-01	24	19.1053	458.526	0.627395	15.0575	35	1.26637	5.26789	0.451351	45.4
PT2	PT2A24	PB260	d1 ET2.5% 12/y	2018	10	2018-10-01	24	27.1364	651.273	0.891127	21.3871	10	3.12149	4.37281	0.496098	39.5
PT2	PT2A24	PB260	d1 ET2.5% 12/y	2018	11	2018-11-01	24	21.8	523.2	0.715887	17.1813	15	0.787541	7.12358	0.436225	31.8
PT2	PT2A24	PB260	d1 ET2.5% 12/y	2018	12	2018-12-01	24	25.95	622.8	0.852168	20.452	15	1.43858	10.9834	0.802437	46
PT2	PT2A24	PB260	d1 ET2.5% 12/y	2019	1	2019-01-01	24	23.9524	574.857	0.786569	18.8777	15
PT2	PT2A24	PB260	d1 ET2.5% 12/y	2019	2	2019-02-01	24	26.5263	636.632	0.871094	20.9063	20	0.780383	17.774	0.705801
PT2	PT2A24	PB260	d1 ET2.5% 12/y	2019	3	2019-03-01	24	29.9091	717.818	0.982181	23.5723	30	1.38656	19.8648	0.586042	33.6
PT2	PT2A25	PB260	d1 ET2.5% 12/y	2017	4	2017-04-01	24	25.6667	616	0.855115	20.5228	25
PT2	PT2A25	PB260	d1 ET2.5% 12/y	2017	5	2017-05-01	24	25.95	622.8	0.864555	20.7493	25
PT2	PT2A25	PB260	d1 ET2.5% 12/y	2017	6	2017-06-01	24	22.5789	541.895	0.752244	18.0539	30	2.0497	23.8337	0.871356
PT2	PT2A25	PB260	d1 ET2.5% 12/y	2017	7	2017-07-01	24	31.3333	752	1.04391	25.0538	35
PT2	PT2A25	PB260	d1 ET2.5% 12/y	2017	8	2017-08-01	24	22.3043	535.304	0.743095	17.8343	95	3.35449	29.2476	0.549664	44.1296
PT2	PT2A25	PB260	d1 ET2.5% 12/y	2017	9	2017-09-01	24	16.8889	405.333	0.562673	13.5042	90	24.0133	19.9034	1.15623	39.64
PT2	PT2A25	PB260	d1 ET2.5% 12/y	2017	10	2017-10-01	24	13.3333	320	0.444216	10.6612	95	1.68228	24.6389	0.589962	36.6
PT2	PT2A25	PB260	d1 ET2.5% 12/y	2017	11	2017-11-01	24	30.6667	736	1.0217	24.5207	95	2.50919	17.5641	0.61761	39.4
PT2	PT2A25	PB260	d1 ET2.5% 12/y	2017	12	2017-12-01	24	34.4118	825.882	1.14647	27.5152	80	3.47305	20.8941	1.07301	39.8438
PT2	PT2A25	PB260	d1 ET2.5% 12/y	2018	1	2018-01-01	24	46.875	1125	1.5617	37.4807	15	2.38426	20.18	1.08585	47.6
PT2	PT2A25	PB260	d1 ET2.5% 12/y	2018	2	2018-02-01	24	37.4375	898.5	1.24727	29.9346	25	1.03331	14.2788	0.600606	49.2
PT2	PT2A25	PB260	d1 ET2.5% 12/y	2018	3	2018-03-01	24	45.6667	1096	1.52144	36.5145	40	2.35081	20.5566	0.659025	40.2
PT2	PT2A25	PB260	d1 ET2.5% 12/y	2018	4	2018-04-01	24	37.0952	890.286	1.23587	29.6609	95	5.47136	19.4285	0.438391	47.2
PT2	PT2A25	PB260	d1 ET2.5% 12/y	2018	5	2018-05-01	24	34.8182	835.636	1.16001	27.8402	25	2.23262	14.467	0.63066	42.2
PT2	PT2A25	PB260	d1 ET2.5% 12/y	2018	6	2018-06-01	24	20.6875	496.5	0.689228	16.5415	15	2.35473	9.26282	0.555055	35.6
PT2	PT2A25	PB260	d1 ET2.5% 12/y	2018	7	2018-07-01	24	22.5217	540.522	0.750338	18.0081	80	4.13454	6.01657	0.52341	37.2
PT2	PT2A25	PB260	d1 ET2.5% 12/y	2018	8	2018-08-01	24	18.8235	451.765	0.627128	15.0511	25	2.67593	8.5028	0.430587	46
PT2	PT2A25	PB260	d1 ET2.5% 12/y	2018	9	2018-09-01	24	17.8421	428.211	0.594431	14.2663	80	1.6633	10.7157	0.529996	46.8
PT2	PT2A25	PB260	d1 ET2.5% 12/y	2018	10	2018-10-01	24	26.5238	636.571	0.883672	21.2081	5	2.02795	16.4704	0.526853	38.1
PT2	PT2A25	PB260	d1 ET2.5% 12/y	2018	11	2018-11-01	24	25.9	621.6	0.862889	20.7093	5	1.14193	8.61066	0.441278	42.6
PT2	PT2A25	PB260	d1 ET2.5% 12/y	2018	12	2018-12-01	24	30.4737	731.368	1.01527	24.3664	10	0.947771	12.3652	0.631548	42.2
PT2	PT2A25	PB260	d1 ET2.5% 12/y	2019	1	2019-01-01	24	22.9524	550.857	0.764685	18.3524	10
PT2	PT2A25	PB260	d1 ET2.5% 12/y	2019	2	2019-02-01	24	25.8947	621.474	0.862713	20.7051	5	1.04051	12.1307	0.531603
PT2	PT2A25	PB260	d1 ET2.5% 12/y	2019	3	2019-03-01	24	27.7	664.8	0.922858	22.1486	5	1.62066	14.0772	0.521796	40.6
PT2	PT2A26	PB260	d1 ET2.5% 12/y	2017	4	2017-04-01	24	24.9412	598.588	0.764469	18.3473	25
PT2	PT2A26	PB260	d1 ET2.5% 12/y	2017	5	2017-05-01	24	29.4737	707.368	0.903394	21.6815	50
PT2	PT2A26	PB260	d1 ET2.5% 12/y	2017	6	2017-06-01	24	27.7368	665.684	0.850159	20.4038	20	2.06784	28.6803	0.605196
PT2	PT2A26	PB260	d1 ET2.5% 12/y	2017	7	2017-07-01	24	35.2273	845.455	1.07975	25.9139	25
PT2	PT2A26	PB260	d1 ET2.5% 12/y	2017	8	2017-08-01	24	23.08	553.92	0.707422	16.9781	95	2.92221	25.949	0.519614	39.2952
PT2	PT2A26	PB260	d1 ET2.5% 12/y	2017	9	2017-09-01	24	16.0588	385.412	0.492217	11.8132	95	2.5641	22.4466	1.21111	40.7961
PT2	PT2A26	PB260	d1 ET2.5% 12/y	2017	10	2017-10-01	24	17.8261	427.826	0.546385	13.1132	95	1.50331	36.6164	0.672971	44.6
PT2	PT2A26	PB260	d1 ET2.5% 12/y	2017	11	2017-11-01	24	26	624	0.796923	19.1261	90	2.89855	17.4437	0.708355	41
PT2	PT2A26	PB260	d1 ET2.5% 12/y	2017	12	2017-12-01	24	35.6471	855.529	1.09261	26.2227	90	5.17365	17.2342	1.43564	40.6832
PT2	PT2A26	PB260	d1 ET2.5% 12/y	2018	1	2018-01-01	24	51.7083	1241	1.58491	38.0377	20	1.4703	23.7292	1.4856	49
PT2	PT2A26	PB260	d1 ET2.5% 12/y	2018	2	2018-02-01	24	44.4375	1066.5	1.36205	32.6892	30	1.92651	23.4649	0.712672	38.6
PT2	PT2A26	PB260	d1 ET2.5% 12/y	2018	3	2018-03-01	24	48.5	1164	1.48657	35.6776	40	2.49012	23.3519	0.599283	39.6
PT2	PT2A26	PB260	d1 ET2.5% 12/y	2018	4	2018-04-01	24	38.0476	913.143	1.16619	27.9886	80	3.04473	21.447	0.478549	45.4
PT2	PT2A26	PB260	d1 ET2.5% 12/y	2018	5	2018-05-01	24	35.5909	854.182	1.09089	26.1814	15	3.24215	17.7287	0.544137	33.6
PT2	PT2A26	PB260	d1 ET2.5% 12/y	2018	6	2018-06-01	24	21.6667	520	0.664102	15.9385	25	1.48329	13.2174	0.575272	39
PT2	PT2A26	PB260	d1 ET2.5% 12/y	2018	7	2018-07-01	24	23.6087	566.609	0.723627	17.3671	30	2.1971	7.24028	0.594096	44.2
PT2	PT2A26	PB260	d1 ET2.5% 12/y	2018	8	2018-08-01	24	17.0588	409.412	0.522868	12.5488	20	2.75184	10.8457	0.362745	47.6
PT2	PT2A26	PB260	d1 ET2.5% 12/y	2018	9	2018-09-01	24	21.5789	517.895	0.661414	15.8739	15	1.34198	10.1503	0.500932	42.8
PT2	PT2A26	PB260	d1 ET2.5% 12/y	2018	10	2018-10-01	24	21.5714	517.714	0.661183	15.8684	7.5	3.18828	8.70246	0.460706	40
PT2	PT2A26	PB260	d1 ET2.5% 12/y	2018	11	2018-11-01	24	24.1	578.4	0.738686	17.7285	5	0.80723	9.37819	0.370539	45.6
PT2	PT2A26	PB260	d1 ET2.5% 12/y	2018	12	2018-12-01	24	25.7895	618.947	0.79047	18.9713	20	1.86169	10.3639	0.579538	35.7741
PT2	PT2A26	PB260	d1 ET2.5% 12/y	2019	1	2019-01-01	24	27.8095	667.429	0.852386	20.4573	5
PT2	PT2A26	PB260	d1 ET2.5% 12/y	2019	2	2019-02-01	24	28.5789	685.895	0.87597	21.0233	10	0.867092	12.5889	0.515085
PT2	PT2A26	PB260	d1 ET2.5% 12/y	2019	3	2019-03-01	24	21.7273	521.455	0.66596	15.983	35	2.05283	21.3812	0.556269	33.8
PT2	PT2A27	PB260	d1 ET2.5% 12/y	2017	4	2017-04-01	24	26.5714	637.714	0.798468	19.1632	70
PT2	PT2A27	PB260	d1 ET2.5% 12/y	2017	5	2017-05-01	24	28.5	684	0.856422	20.5541	30
PT2	PT2A27	PB260	d1 ET2.5% 12/y	2017	6	2017-06-01	24	37.2632	894.316	1.11975	26.8741	30	2.32178	28.3173	0.81749
PT2	PT2A27	PB260	d1 ET2.5% 12/y	2017	7	2017-07-01	24	40.8182	979.636	1.22658	29.438	35
PT2	PT2A27	PB260	d1 ET2.5% 12/y	2017	8	2017-08-01	24	27.52	660.48	0.826973	19.8473	95	3.23345	21.5001	0.588478	44
PT2	PT2A27	PB260	d1 ET2.5% 12/y	2017	9	2017-09-01	24	11.9286	286.286	0.358452	8.60285	90	3.9902	25.6349	1.32087	40.0901
PT2	PT2A27	PB260	d1 ET2.5% 12/y	2017	10	2017-10-01	24	23.36	560.64	0.701965	16.8472	85	1.58683	24.6866	1.04652	47.8
PT2	PT2A27	PB260	d1 ET2.5% 12/y	2017	11	2017-11-01	24	34.6667	832	1.04173	25.0015	75	2.37941	14.502	0.803164	49.6
PT2	PT2A27	PB260	d1 ET2.5% 12/y	2017	12	2017-12-01	24	43.2353	1037.65	1.29922	31.1812	85	5.00599	26.8705	1.58798	36.4
PT2	PT2A27	PB260	d1 ET2.5% 12/y	2018	1	2018-01-01	24	48.875	1173	1.46869	35.2485	20	2.30479	26.4419	1.37989	50.2
PT2	PT2A27	PB260	d1 ET2.5% 12/y	2018	2	2018-02-01	24	53.1875	1276.5	1.59828	38.3587	25	0.753091	14.8879	0.427253	40.2
PT2	PT2A27	PB260	d1 ET2.5% 12/y	2018	3	2018-03-01	24	41.9444	1006.67	1.26043	30.2502	75	2.38564	22.8324	0.707565	45.4
PT2	PT2A27	PB260	d1 ET2.5% 12/y	2018	4	2018-04-01	24	33.1429	795.429	0.995939	23.9025	35	4.48697	17.9651	0.486915	48.4
PT2	PT2A27	PB260	d1 ET2.5% 12/y	2018	5	2018-05-01	24	30.4545	730.909	0.915155	21.9637	10	2.6209	15.2298	0.615278	41.8
PT2	PT2A27	PB260	d1 ET2.5% 12/y	2018	6	2018-06-01	24	22.0625	529.5	0.662975	15.9114	20	1.72433	9.15666	0.643276	41.8
PT2	PT2A27	PB260	d1 ET2.5% 12/y	2018	7	2018-07-01	24	22	528	0.661097	15.8663	30	2.05728	7.49522	0.536874	48.4
PT2	PT2A27	PB260	d1 ET2.5% 12/y	2018	8	2018-08-01	24	17.5882	422.118	0.528524	12.6846	20	2.14454	13.0043	0.40705	47.4
PT2	PT2A27	PB260	d1 ET2.5% 12/y	2018	9	2018-09-01	24	19.2105	461.053	0.577274	13.8546	80	1.17187	11.8977	0.441094	38.2
PT2	PT2A27	PB260	d1 ET2.5% 12/y	2018	10	2018-10-01	24	25.8571	620.571	0.777004	18.6481	5	1.56581	14.6796	0.461576	40.1
PT2	PT2A27	PB260	d1 ET2.5% 12/y	2018	11	2018-11-01	24	23.95	574.8	0.719695	17.2727	5	1.10256	17.2693	0.404224	32.2
PT2	PT2A27	PB260	d1 ET2.5% 12/y	2018	12	2018-12-01	24	29.35	704.4	0.881964	21.1671	40	0.389263	14.581	0.620403	41.8
PT2	PT2A27	PB260	d1 ET2.5% 12/y	2019	1	2019-01-01	24	24.4762	587.429	0.735507	17.6522	10
PT2	PT2A27	PB260	d1 ET2.5% 12/y	2019	2	2019-02-01	24	30.4211	730.105	0.914149	21.9396	20	0.84975	14.0842	0.415972
PT2	PT2A27	PB260	d1 ET2.5% 12/y	2019	3	2019-03-01	24	23.9091	573.818	0.718465	17.2432	25	1.44058	16.2507	0.52493	47
PT2	PT2A28	PB260	d1 ET2.5% 12/y	2017	4	2017-04-01	24	20.6	494.4	0.701796	16.8431	25
PT2	PT2A28	PB260	d1 ET2.5% 12/y	2017	5	2017-05-01	24	16.6111	398.667	0.565903	13.5817	80
PT2	PT2A28	PB260	d1 ET2.5% 12/y	2017	6	2017-06-01	24	19.65	471.6	0.669431	16.0664	70	1.54181	24.6687	0.613118
PT2	PT2A28	PB260	d1 ET2.5% 12/y	2017	7	2017-07-01	24	30.1818	724.364	1.02823	24.6774	70
PT2	PT2A28	PB260	d1 ET2.5% 12/y	2017	8	2017-08-01	24	18	432	0.61322	14.7173	95	2.02307	24.2743	0.446993	38.8889
PT2	PT2A28	PB260	d1 ET2.5% 12/y	2017	9	2017-09-01	24	7.81818	187.636	0.266348	6.39235	95
PT2	PT2A28	PB260	d1 ET2.5% 12/y	2017	10	2017-10-01	24	15	360	0.511016	12.2644	90	1.5749	27.5498	0.920518	45.6
PT2	PT2A28	PB260	d1 ET2.5% 12/y	2017	11	2017-11-01	24	22.5882	542.118	0.769531	18.4687	75	2.17752	16.3943	0.560725	43.8
PT2	PT2A28	PB260	d1 ET2.5% 12/y	2017	12	2017-12-01	24	35.6471	855.529	1.21442	29.146	15	2.8503	24.4383	0.899141	32.4324
PT2	PT2A28	PB260	d1 ET2.5% 12/y	2018	1	2018-01-01	24	37.2083	893	1.2676	30.4225	10	1.66898	22.2335	1.89495	41.2
PT2	PT2A28	PB260	d1 ET2.5% 12/y	2018	2	2018-02-01	24	38.875	933	1.32438	31.7852	75	0.56044	22.1248	0.646133	36.3844
PT2	PT2A28	PB260	d1 ET2.5% 12/y	2018	3	2018-03-01	24	24.3889	585.333	0.830875	19.941	85	2.29857	19.2208	0.554477	39.1304
PT2	PT2A28	PB260	d1 ET2.5% 12/y	2018	4	2018-04-01	24	32.5238	780.571	1.10801	26.5923	95	2.86159	18.8482	0.52038	41.7323
PT2	PT2A28	PB260	d1 ET2.5% 12/y	2018	5	2018-05-01	24	31.1818	748.364	1.06229	25.4951	30	2.25203	13.1781	0.601819	45.4
PT2	PT2A28	PB260	d1 ET2.5% 12/y	2018	6	2018-06-01	24	22.8125	547.5	0.777171	18.6521	30	1.27934	7.32533	0.601004	40.6
PT2	PT2A28	PB260	d1 ET2.5% 12/y	2018	7	2018-07-01	24	14.6087	350.609	0.497686	11.9445	75	2.1971	7.72467	0.442627	47
PT2	PT2A28	PB260	d1 ET2.5% 12/y	2018	8	2018-08-01	24	19.1765	460.235	0.653299	15.6792	20	1.44234	10.0823	0.245061	43.8
PT2	PT2A28	PB260	d1 ET2.5% 12/y	2018	9	2018-09-01	24	24.4211	586.105	0.831971	19.9673	10	1.17187	10.8185	0.444513	41.4
PT2	PT2A28	PB260	d1 ET2.5% 12/y	2018	10	2018-10-01	24	24.9545	598.909	0.850145	20.4035	15	1.30819	6.76961	0.399346	42.4
PT2	PT2A28	PB260	d1 ET2.5% 12/y	2018	11	2018-11-01	24	24.4	585.6	0.831253	19.9501	10	0.354393	6.76381	0.375592	46.4
PT2	PT2A28	PB260	d1 ET2.5% 12/y	2018	12	2018-12-01	24	28	672	0.953897	22.8935	25	1.28626	7.71934	0.395646	43.4
PT2	PT2A28	PB260	d1 ET2.5% 12/y	2019	1	2019-01-01	24	26.1429	627.429	0.890629	21.3751	10
PT2	PT2A28	PB260	d1 ET2.5% 12/y	2019	2	2019-02-01	24	27.6667	664	0.942541	22.621	20	0.936459	15.5794	0.450511
PT2	PT2A28	PB260	d1 ET2.5% 12/y	2019	3	2019-03-01	24	26.7273	641.455	0.910538	21.8529	37.5	1.56664	18.5506	0.50456	35.6
PT2	PT2A29	PB260	d1 ET2.5% 12/y	2017	4	2017-04-01	24	22.4737	539.368	0.802325	19.2558	20
PT2	PT2A29	PB260	d1 ET2.5% 12/y	2017	5	2017-05-01	24	25.7143	617.143	0.918016	22.0324	20
PT2	PT2A29	PB260	d1 ET2.5% 12/y	2017	6	2017-06-01	24	31	744	1.10672	26.5613	25	4.44404	37.0303	0.758872
PT2	PT2A29	PB260	d1 ET2.5% 12/y	2017	7	2017-07-01	24	29.8182	715.636	1.06453	25.5487	20
PT2	PT2A29	PB260	d1 ET2.5% 12/y	2017	8	2017-08-01	24	20.44	490.56	0.729721	17.5133	95	2.99137	21.6354	0.646074	38.587
PT2	PT2A29	PB260	d1 ET2.5% 12/y	2017	9	2017-09-01	24	16.8571	404.571	0.601811	14.4435	90	2.80899	32.3062	1.31519
PT2	PT2A29	PB260	d1 ET2.5% 12/y	2017	10	2017-10-01	24	10.1304	243.13	0.361663	8.67991	90	1.70614	26.1182	0.80638	35.3659
PT2	PT2A29	PB260	d1 ET2.5% 12/y	2017	11	2017-11-01	24	29.2222	701.333	1.04325	25.038	25	2.79761	15.1041	0.60542	48.2
PT2	PT2A29	PB260	d1 ET2.5% 12/y	2017	12	2017-12-01	24	39.6471	951.529	1.41543	33.9702	10	2.37126	26.94	1.14918	31.3725
PT2	PT2A29	PB260	d1 ET2.5% 12/y	2018	1	2018-01-01	24	46.9583	1127	1.67644	40.2346	25	3.11941	33.1094	0.9936	43
PT2	PT2A29	PB260	d1 ET2.5% 12/y	2018	2	2018-02-01	24	37.6875	904.5	1.34547	32.2912	85	3.818	30.2875	0.738938	43.8
PT2	PT2A29	PB260	d1 ET2.5% 12/y	2018	3	2018-03-01	24	34.3889	825.333	1.22771	29.4649	30	3.6394	22.214	0.588082	41.6
PT2	PT2A29	PB260	d1 ET2.5% 12/y	2018	4	2018-04-01	24	34.2857	822.857	1.22402	29.3765	40	3.98333	21.1947	0.473529	39.2491
PT2	PT2A29	PB260	d1 ET2.5% 12/y	2018	5	2018-05-01	24	34.8636	836.727	1.24465	29.8717	10	2.40735	19.3069	0.580669	47.2
PT2	PT2A29	PB260	d1 ET2.5% 12/y	2018	6	2018-06-01	24	22.75	546	0.81219	19.4925	10	1.98391	11.2534	0.606517	36.8
PT2	PT2A29	PB260	d1 ET2.5% 12/y	2018	7	2018-07-01	24	22.4348	538.435	0.800936	19.2225	20	2.99605	7.21479	0.440944	43.8
PT2	PT2A29	PB260	d1 ET2.5% 12/y	2018	8	2018-08-01	24	22.4118	537.882	0.800114	19.2027	10	2.54308	7.60777	0.382129	52
PT2	PT2A29	PB260	d1 ET2.5% 12/y	2018	9	2018-09-01	24	19.55	469.2	0.697947	16.7507	80	2.60835	8.76269	0.50948	36.6
PT2	PT2A29	PB260	d1 ET2.5% 12/y	2018	10	2018-10-01	24	27	648	0.963917	23.134	17.5	3.40029	7.9758	0.626655	41.5
PT2	PT2A29	PB260	d1 ET2.5% 12/y	2018	11	2018-11-01	24	23.8947	573.474	0.853057	20.4734	30	1.92948	13.0719	0.486753	48.2
PT2	PT2A29	PB260	d1 ET2.5% 12/y	2018	12	2018-12-01	24	27.3	655.2	0.974627	23.3911	25	0.846224	11.1502	0.484806	43
PT2	PT2A29	PB260	d1 ET2.5% 12/y	2019	1	2019-01-01	24	25.6667	616	0.916316	21.9916	35
PT2	PT2A29	PB260	d1 ET2.5% 12/y	2019	2	2019-02-01	24	26.5556	637.333	0.94805	22.7532	15	1.23127	12.7819	0.570648
PT2	PT2A29	PB260	d1 ET2.5% 12/y	2019	3	2019-03-01	24	26.2	628.8	0.935357	22.4486	62.5	1.85475	14.0519	0.482622	51
PT2	PT2A3	PB260	d1 ET2.5% 12/y	2017	4	2017-04-01	24	23.9444	574.667	0.840188	20.1645	20
PT2	PT2A3	PB260	d1 ET2.5% 12/y	2017	5	2017-05-01	24	25.8421	620.211	0.906775	21.7626	25
PT2	PT2A3	PB260	d1 ET2.5% 12/y	2017	6	2017-06-01	24	32.7647	786.353	1.14968	27.5924	30	1.79576	22.3089	0.495881
PT2	PT2A3	PB260	d1 ET2.5% 12/y	2017	7	2017-07-01	24	30.0909	722.182	1.05586	25.3407	40
PT2	PT2A3	PB260	d1 ET2.5% 12/y	2017	8	2017-08-01	24	15.5	372	0.54388	13.0531	95	1.69453	23.4116	0.441985	46.6667
PT2	PT2A3	PB260	d1 ET2.5% 12/y	2017	9	2017-09-01	24	8.91667	214	0.312877	7.50906	95	2.53529	35.7893	1.21111	40.4408
PT2	PT2A3	PB260	d1 ET2.5% 12/y	2017	10	2017-10-01	24	8.5	204	0.298257	7.15817	90	1.25276	18.515	0.64629	47.2
PT2	PT2A3	PB260	d1 ET2.5% 12/y	2017	11	2017-11-01	24	19.4444	466.667	0.682287	16.3749	80	2.85529	22.897	0.647407	34.4
PT2	PT2A3	PB260	d1 ET2.5% 12/y	2017	12	2017-12-01	24	34.2353	821.647	1.20128	28.8308	35	1.7944	19.7359	0.707059	33.8
PT2	PT2A3	PB260	d1 ET2.5% 12/y	2018	1	2018-01-01	24	39.2174	941.217	1.3761	33.0264	30	0.933837	19.4448	1.45485	46.6
PT2	PT2A3	PB260	d1 ET2.5% 12/y	2018	2	2018-02-01	24	39.875	957	1.39918	33.5802	25	1.61126	11.7934	0.43951	47.2
PT2	PT2A3	PB260	d1 ET2.5% 12/y	2018	3	2018-03-01	24	33	792	1.15794	27.7905	75	2.82097	24.7866	0.827048	46.4
PT2	PT2A3	PB260	d1 ET2.5% 12/y	2018	4	2018-04-01	24	31.8	763.2	1.11583	26.78	90	3.36523	24.4749	0.562211	38.4
PT2	PT2A3	PB260	d1 ET2.5% 12/y	2018	5	2018-05-01	24	30.0455	721.091	1.05427	25.3024	80	3.26157	18.0443	0.701802	41.2
PT2	PT2A3	PB260	d1 ET2.5% 12/y	2018	6	2018-06-01	24	19.2	460.8	0.67371	16.169	85	2.29911	8.78508	0.628572	36.8
PT2	PT2A3	PB260	d1 ET2.5% 12/y	2018	7	2018-07-01	24	16.3	391.2	0.571952	13.7268	90
PT2	PT2A3	PB260	d1 ET2.5% 12/y	2018	8	2018-08-01	24	14.7143	353.143	0.516311	12.3915	85	3.79564	8.3975	0.544118	47.7833
PT2	PT2A3	PB260	d1 ET2.5% 12/y	2018	9	2018-09-01	24	9.33333	224	0.327498	7.85995	90	5.00879	6.21868	0.66164	38.4
PT2	PT2A3	PB260	d1 ET2.5% 12/y	2018	10	2018-10-01	24	14	336	0.491247	11.7899	77.5	4.12334	9.02884	0.538316	40.6
PT2	PT2A3	PB260	d1 ET2.5% 12/y	2018	11	2018-11-01	24	13.5	324	0.473702	11.3689	75	1.59477	11.1051	0.500227	36.6
PT2	PT2A3	PB260	d1 ET2.5% 12/y	2018	12	2018-12-01	24	12.375	297	0.434227	10.4215	80	1.67552	13.6041	0.679842	40.4
PT2	PT2A3	PB260	d1 ET2.5% 12/y	2019	1	2019-01-01	24	13.5333	324.8	0.474872	11.3969	35
PT2	PT2A3	PB260	d1 ET2.5% 12/y	2019	2	2019-02-01	24	21.2857	510.857	0.746896	17.9255	45	0.797725	16.4235	0.465528
PT2	PT2A3	PB260	d1 ET2.5% 12/y	2019	3	2019-03-01	24	20.3333	488	0.713478	17.1235	55	1.60265	18.0198	0.521796	39.2
PT2	PT2A30	PB260	d1 ET2.5% 12/y	2017	4	2017-04-01	24	34	816	1.14403	27.4568	20
PT2	PT2A30	PB260	d1 ET2.5% 12/y	2017	5	2017-05-01	24	21.7895	522.947	0.733173	17.5962	80
PT2	PT2A30	PB260	d1 ET2.5% 12/y	2017	6	2017-06-01	24	22.8333	548	0.768297	18.4391	85	3.50082	22.2726	0.823828
PT2	PT2A30	PB260	d1 ET2.5% 12/y	2017	7	2017-07-01	24	27.0952	650.286	0.911701	21.8808	35
PT2	PT2A30	PB260	d1 ET2.5% 12/y	2017	8	2017-08-01	24	22.96	551.04	0.772559	18.5414	90	2.36889	27.759	0.57721	35
PT2	PT2A30	PB260	d1 ET2.5% 12/y	2017	9	2017-09-01	24	5.36364	128.727	0.180476	4.33142	95	3.09709	28.86	1.08054	34.96
PT2	PT2A30	PB260	d1 ET2.5% 12/y	2017	10	2017-10-01	24	8.2	196.8	0.275914	6.62193	90	2.2311	17.3061	0.901248	44.2
PT2	PT2A30	PB260	d1 ET2.5% 12/y	2017	11	2017-11-01	24	26.2857	630.857	0.884463	21.2271	95
PT2	PT2A30	PB260	d1 ET2.5% 12/y	2017	12	2017-12-01	24	33.9412	814.588	1.14205	27.4093	35	2.99401	24.6236	1.18064	36
PT2	PT2A30	PB260	d1 ET2.5% 12/y	2018	1	2018-01-01	24	47.4167	1138	1.59548	38.2915	15	0.576197	20.6363	1.33953	45.6
PT2	PT2A30	PB260	d1 ET2.5% 12/y	2018	2	2018-02-01	24	44.8125	1075.5	1.50785	36.1885	25	1.82143	17.8363	0.688158	48.8
PT2	PT2A30	PB260	d1 ET2.5% 12/y	2018	3	2018-03-01	24	37.8333	908	1.27302	30.5524	95	2.97769	22.0161	0.664625	37.6068
PT2	PT2A30	PB260	d1 ET2.5% 12/y	2018	4	2018-04-01	24	37.5238	900.571	1.2626	30.3025	30	3.47969	19.7817	0.421659	39.8438
PT2	PT2A30	PB260	d1 ET2.5% 12/y	2018	5	2018-05-01	24	34.5	828	1.16086	27.8606	5	3.90223	17.4393	0.663347	38.8
PT2	PT2A30	PB260	d1 ET2.5% 12/y	2018	6	2018-06-01	24	24.0625	577.5	0.809656	19.4317	5	2.87388	11.7311	0.54219	41.4
PT2	PT2A30	PB260	d1 ET2.5% 12/y	2018	7	2018-07-01	24	22.5217	540.522	0.757812	18.1875	20	3.03599	13.2823	0.442627	47.6
PT2	PT2A30	PB260	d1 ET2.5% 12/y	2018	8	2018-08-01	24	20.8824	501.176	0.70265	16.8636	5	2.29636	13.1622	0.304595	44.6
PT2	PT2A30	PB260	d1 ET2.5% 12/y	2018	9	2018-09-01	24	24.6842	592.421	0.830575	19.9338	5	2.64615	5.80753	0.567609	41.8
PT2	PT2A30	PB260	d1 ET2.5% 12/y	2018	10	2018-10-01	24	26.1818	628.364	0.880967	21.1432	7.5	3.64664	5.75054	0.555144	40
PT2	PT2A30	PB260	d1 ET2.5% 12/y	2018	11	2018-11-01	24	23.05	553.2	0.775587	18.6141	5	1.55539	9.28225	0.417698	45
PT2	PT2A30	PB260	d1 ET2.5% 12/y	2018	12	2018-12-01	24	29.5	708	0.992617	23.8228	5	2.87716	11.6505	0.560963	47.2
PT2	PT2A30	PB260	d1 ET2.5% 12/y	2019	1	2019-01-01	24	24.4286	586.286	0.821973	19.7274	5
PT2	PT2A30	PB260	d1 ET2.5% 12/y	2019	2	2019-02-01	24	30.1579	723.789	1.01475	24.3541	35	0.884434	26.5284	0.543617
PT2	PT2A30	PB260	d1 ET2.5% 12/y	2019	3	2019-03-01	24	26.7273	641.455	0.89932	21.5837	25	1.44058	20.345	0.484189	37.4
PT2	PT2B1	IRR118	d1 ET2.5% 12/y	2017	4	2017-04-01	24	6.55556	157.333	0.216077	5.18584	15
PT2	PT2B1	IRR118	d1 ET2.5% 12/y	2017	5	2017-05-01	24	13.6842	328.421	0.451043	10.825	10
PT2	PT2B1	IRR118	d1 ET2.5% 12/y	2017	6	2017-06-01	24	17.2105	413.053	0.567274	13.6146	5	8.81553	38.3917	0.896705
PT2	PT2B1	IRR118	d1 ET2.5% 12/y	2017	7	2017-07-01	24	11.5	276	0.37905	9.09719	10
PT2	PT2B1	IRR118	d1 ET2.5% 12/y	2017	8	2017-08-01	24	11.6364	279.273	0.383544	9.20507	5	13.8502	37.9593	0.648578	32.9475
PT2	PT2B1	IRR118	d1 ET2.5% 12/y	2017	9	2017-09-01	24	12.2222	293.333	0.402855	9.66852	0	18.3377	17.3971	0.705851	35.3
PT2	PT2B1	IRR118	d1 ET2.5% 12/y	2017	10	2017-10-01	24	11.625	279	0.38317	9.19608	5	3.71055	14.8883	0.530669	36.4
PT2	PT2B1	IRR118	d1 ET2.5% 12/y	2017	11	2017-11-01	24	18.75	450	0.618016	14.8324	10	13.1084	23.155	0.784202	50.2
PT2	PT2B1	IRR118	d1 ET2.5% 12/y	2017	12	2017-12-01	24	25.1176	602.824	0.827899	19.8696	0	10.8024	25.3648	1.60786	25
PT2	PT2B1	IRR118	d1 ET2.5% 12/y	2018	1	2018-01-01	24	22.5417	541	0.742992	17.8318	0	9.33837	34.8333	0.983991	49.4
PT2	PT2B1	IRR118	d1 ET2.5% 12/y	2018	2	2018-02-01	24	17	408	0.560334	13.448	0	14.1686	30.2632	0.79322	49.4
PT2	PT2B1	IRR118	d1 ET2.5% 12/y	2018	3	2018-03-01	24	7.5	180	0.247206	5.93295	5	8.60223	31.9604	0.492868	37.3272
PT2	PT2B1	IRR118	d1 ET2.5% 12/y	2018	4	2018-04-01	24	13.1667	316	0.433985	10.4156	0	10.5469	23.5161	0.419985	49
PT2	PT2B1	IRR118	d1 ET2.5% 12/y	2018	5	2018-05-01	24	11.5556	277.333	0.380881	9.14114	0	10.6195	16.1242	0.451845	41.8
PT2	PT2B1	IRR118	d1 ET2.5% 12/y	2018	6	2018-06-01	24	11.8125	283.5	0.38935	9.3444	5	6.26692	17.4375	0.553217	43.6
PT2	PT2B1	IRR118	d1 ET2.5% 12/y	2018	7	2018-07-01	24	12.7391	305.739	0.419893	10.0774	0	19.714	15.0924	0.39382	38.8
PT2	PT2B1	IRR118	d1 ET2.5% 12/y	2018	8	2018-08-01	24	11.5333	276.8	0.380148	9.12356	5	4.34601	24.9819	0.377975	34.6774
PT2	PT2B1	IRR118	d1 ET2.5% 12/y	2018	9	2018-09-01	24	9.44444	226.667	0.311297	7.47113	15	5.97274	25.363	0.30603	44.4
PT2	PT2B1	IRR118	d1 ET2.5% 12/y	2018	10	2018-10-01	24	10.2273	245.455	0.3371	8.09039	2.5	15.2076	26.8017	0.47129	42
PT2	PT2B1	IRR118	d1 ET2.5% 12/y	2018	11	2018-11-01	24	8	192	0.263687	6.32848	0	3.13048	11.9206	0.257693	32.4
PT2	PT2B1	IRR118	d1 ET2.5% 12/y	2018	12	2018-12-01	24	11.95	286.8	0.393882	9.45317	0	3.79108	10.6737	0.356639	32.4
PT2	PT2B1	IRR118	d1 ET2.5% 12/y	2019	1	2019-01-01	24	12.0526	289.263	0.397265	9.53436	5
PT2	PT2B1	IRR118	d1 ET2.5% 12/y	2019	2	2019-02-01	24	20.6316	495.158	0.680034	16.3208	0	4.92508	12.8542	0.289829
PT2	PT2B1	IRR118	d1 ET2.5% 12/y	2019	3	2019-03-01	24	14.5455	349.091	0.479431	11.5063	0	3.81755	22.3416	0.338463	37.2
PT2	PT2B10	IRR118	d1 ET2.5% 12/y	2017	4	2017-04-01	24	21.8571	524.571	0.689928	16.5583	5
PT2	PT2B10	IRR118	d1 ET2.5% 12/y	2017	5	2017-05-01	24	36.1429	867.429	1.14086	27.3807	5
PT2	PT2B10	IRR118	d1 ET2.5% 12/y	2017	6	2017-06-01	24	36.3	871.2	1.14582	27.4997	5	14.7288	39.6079	1.00919
PT2	PT2B10	IRR118	d1 ET2.5% 12/y	2017	7	2017-07-01	24	30.0909	722.182	0.949829	22.7959	0
PT2	PT2B10	IRR118	d1 ET2.5% 12/y	2017	8	2017-08-01	24	19.72	473.28	0.622468	14.9392	10	11.7234	33.0029	0.549664	29.9
PT2	PT2B10	IRR118	d1 ET2.5% 12/y	2017	9	2017-09-01	24	8.47059	203.294	0.267377	6.41705	5	12.8493	36.6186	0.855348	30.26
PT2	PT2B10	IRR118	d1 ET2.5% 12/y	2017	10	2017-10-01	24	3.7	88.8	0.116792	2.803	75	6.96773	39.2569	0.683348	39.6
PT2	PT2B10	IRR118	d1 ET2.5% 12/y	2017	11	2017-11-01	24	35.8235	859.765	1.13078	27.1388	5	10.7145	21.3831	0.641989	47.2
PT2	PT2B10	IRR118	d1 ET2.5% 12/y	2017	12	2017-12-01	24	49.3529	1184.47	1.55784	37.3882	5	9.7485	23.6044	1.10944	32.4
PT2	PT2B10	IRR118	d1 ET2.5% 12/y	2018	1	2018-01-01	24	58.25	1398	1.83868	44.1283	5	5.48381	41.1459	0.843695	44.4
PT2	PT2B10	IRR118	d1 ET2.5% 12/y	2018	2	2018-02-01	24	41.3125	991.5	1.30404	31.297	5	4.79877	33.7963	0.863261	47.2
PT2	PT2B10	IRR118	d1 ET2.5% 12/y	2018	3	2018-03-01	24	45.4706	1091.29	1.43529	34.4471	0	8.86343	25.8009	0.543275	44.8
PT2	PT2B10	IRR118	d1 ET2.5% 12/y	2018	4	2018-04-01	24	39.2857	942.857	1.24007	29.7616	5	4.72656	23.8693	0.351382	48
PT2	PT2B10	IRR118	d1 ET2.5% 12/y	2018	5	2018-05-01	24	33.8182	811.636	1.06748	25.6196	0	12.095	15.8611	0.396085	41.4
PT2	PT2B10	IRR118	d1 ET2.5% 12/y	2018	6	2018-06-01	24	21	504	0.662872	15.9089	0	6.65628	12.1293	0.468672	35.8
PT2	PT2B10	IRR118	d1 ET2.5% 12/y	2018	7	2018-07-01	24	16.6087	398.609	0.524259	12.5822	0	6.09196	20.956	0.355111	38.4
PT2	PT2B10	IRR118	d1 ET2.5% 12/y	2018	8	2018-08-01	24	17.5	420	0.552393	13.2574	0	3.77666	17.5584	0.337824	37.6
PT2	PT2B10	IRR118	d1 ET2.5% 12/y	2018	9	2018-09-01	24	18	432	0.568176	13.6362	0	4.32835	22.1508	0.439384	42.8
PT2	PT2B10	IRR118	d1 ET2.5% 12/y	2018	10	2018-10-01	24	26	624	0.820699	19.6968	0	4.87522	17.6143	0.45418	37.8
PT2	PT2B10	IRR118	d1 ET2.5% 12/y	2018	11	2018-11-01	24	23.6316	567.158	0.745939	17.9025	0	5.37497	20.0036	0.422751	45.6
PT2	PT2B10	IRR118	d1 ET2.5% 12/y	2018	12	2018-12-01	24	27.8947	669.474	0.880507	21.1322	0	7.29445	23.2771	0.529386	35.6
PT2	PT2B10	IRR118	d1 ET2.5% 12/y	2019	1	2019-01-01	24	29.5238	708.571	0.931929	22.3663	0
PT2	PT2B10	IRR118	d1 ET2.5% 12/y	2019	2	2019-02-01	24	27.9444	670.667	0.882076	21.1698	0	8.94839	17.6293	0.465528
PT2	PT2B10	IRR118	d1 ET2.5% 12/y	2019	3	2019-03-01	24	27.7273	665.455	0.87522	21.0053	0	9.39982	16.8825	0.330628	45.6
PT2	PT2B11	IRR118	d1 ET2.5% 12/y	2017	4	2017-04-01	24	11.0714	265.714	0.377644	9.06346	15
PT2	PT2B11	IRR118	d1 ET2.5% 12/y	2017	5	2017-05-01	24	19.6667	472	0.670826	16.0998	5
PT2	PT2B11	IRR118	d1 ET2.5% 12/y	2017	6	2017-06-01	24	22.1	530.4	0.753827	18.0918	10	5.73191	31.4576	1.01077
PT2	PT2B11	IRR118	d1 ET2.5% 12/y	2017	7	2017-07-01	24	18	432	0.613977	14.7354	10
PT2	PT2B11	IRR118	d1 ET2.5% 12/y	2017	8	2017-08-01	24	14.56	349.44	0.496639	11.9193	0	15.8041	20.8573	0.79382	22.52
PT2	PT2B11	IRR118	d1 ET2.5% 12/y	2017	9	2017-09-01	24	2.28571	54.8571	0.0779653	1.87117	0	8.61423	29.2654	1.07108	22.6
PT2	PT2B11	IRR118	d1 ET2.5% 12/y	2017	10	2017-10-01	24	7	168	0.238769	5.73045	85	0	0	0
PT2	PT2B11	IRR118	d1 ET2.5% 12/y	2017	11	2017-11-01	24	36.8	883.2	1.25524	30.1258	20	6.96517	19.7832	0.809936	45.6
PT2	PT2B11	IRR118	d1 ET2.5% 12/y	2017	12	2017-12-01	24	35.6471	855.529	1.21591	29.1819	5	5.79641	24.4614	1.23032	28
PT2	PT2B11	IRR118	d1 ET2.5% 12/y	2018	1	2018-01-01	24	39.4167	946	1.3445	32.2679	0	6.15935	38.2051	1.05318	47
PT2	PT2B11	IRR118	d1 ET2.5% 12/y	2018	2	2018-02-01	24	38.6875	928.5	1.31962	31.671	5	6.74279	27.8752	0.65839	43
PT2	PT2B11	IRR118	d1 ET2.5% 12/y	2018	3	2018-03-01	24	35.3889	849.333	1.20711	28.9706	0	8.74153	29.6846	0.597416	46.2
PT2	PT2B11	IRR118	d1 ET2.5% 12/y	2018	4	2018-04-01	24	32.6667	784	1.11425	26.7421	5	8.02734	24.8281	0.505321	38.8
PT2	PT2B11	IRR118	d1 ET2.5% 12/y	2018	5	2018-05-01	24	34.6818	832.364	1.18299	28.3918	5	14.2111	15.335	0.499913	38.2
PT2	PT2B11	IRR118	d1 ET2.5% 12/y	2018	6	2018-06-01	24	22.75	546	0.775998	18.624	5	11.0135	11.625	0.459483	41
PT2	PT2B11	IRR118	d1 ET2.5% 12/y	2018	7	2018-07-01	24	20.913	501.913	0.71334	17.1202	0	6.11193	21.16	0.348379	38.2
PT2	PT2B11	IRR118	d1 ET2.5% 12/y	2018	8	2018-08-01	24	17.4706	419.294	0.595918	14.302	0	6.43361	15.7947	0.393205	31
PT2	PT2B11	IRR118	d1 ET2.5% 12/y	2018	9	2018-09-01	24	21.05	505.2	0.718012	17.2323	0	6.06725	11.0754	0.56077	46.6
PT2	PT2B11	IRR118	d1 ET2.5% 12/y	2018	10	2018-10-01	24	24.5238	588.571	0.836503	20.0761	0	12.9717	12.4174	0.605622	36.3
PT2	PT2B11	IRR118	d1 ET2.5% 12/y	2018	11	2018-11-01	24	22.6471	543.529	0.772487	18.5397	0	11.7344	14.439	0.407593	39.4
PT2	PT2B11	IRR118	d1 ET2.5% 12/y	2018	12	2018-12-01	24	25.85	620.4	0.881739	21.1617	0	10.4763	13.2229	0.469946	40.6
PT2	PT2B11	IRR118	d1 ET2.5% 12/y	2019	1	2019-01-01	24	26.5238	636.571	0.904722	21.7133	5
PT2	PT2B11	IRR118	d1 ET2.5% 12/y	2019	2	2019-02-01	24	28	672	0.955075	22.9218	0
PT2	PT2B11	IRR118	d1 ET2.5% 12/y	2019	3	2019-03-01	24	28.8182	691.636	0.982983	23.5916	0	13.1633	24.2118	0.387038	39.6
PT2	PT2B12	IRR118	d1 ET2.5% 12/y	2017	4	2017-04-01	24	19.2143	461.143	0.620261	14.8863	5
PT2	PT2B12	IRR118	d1 ET2.5% 12/y	2017	5	2017-05-01	24	26.9474	646.737	0.869895	20.8775	5
PT2	PT2B12	IRR118	d1 ET2.5% 12/y	2017	6	2017-06-01	24	16.1053	386.526	0.519898	12.4776	5	3.08362	34.8521	0.640051
PT2	PT2B12	IRR118	d1 ET2.5% 12/y	2017	7	2017-07-01	24	22.3333	536	0.720948	17.3027	5
PT2	PT2B12	IRR118	d1 ET2.5% 12/y	2017	8	2017-08-01	24	25.7917	619	0.832587	19.9821	10	5.70608	22.4474	0.548412	29
PT2	PT2B12	IRR118	d1 ET2.5% 12/y	2017	9	2017-09-01	24	19.7368	473.684	0.63713	15.2911	5	4.8401	46.0728	1.11082	33
PT2	PT2B12	IRR118	d1 ET2.5% 12/y	2017	10	2017-10-01	24	11.84	284.16	0.38221	9.17304	5	6.7649	39.7659	0.539563	40.6
PT2	PT2B12	IRR118	d1 ET2.5% 12/y	2017	11	2017-11-01	24	19.875	477	0.64159	15.3982	5	9.25806	17.9769	0.750342	40.2
PT2	PT2B12	IRR118	d1 ET2.5% 12/y	2017	12	2017-12-01	24	24.9412	598.588	0.805132	19.3232	0	7.56886	19.7128	0.82297	31.4
PT2	PT2B12	IRR118	d1 ET2.5% 12/y	2018	1	2018-01-01	24	35	840	1.12984	27.1162	5	6.87463	31.6643	0.768743	49.2
PT2	PT2B12	IRR118	d1 ET2.5% 12/y	2018	2	2018-02-01	24	32.9375	790.5	1.06326	25.5183	5	7.49588	19.0058	0.661892
PT2	PT2B12	IRR118	d1 ET2.5% 12/y	2018	3	2018-03-01	24	28.5556	685.333	0.921809	22.1234	5	6.26883	20.8534	0.477933	49.6
PT2	PT2B12	IRR118	d1 ET2.5% 12/y	2018	4	2018-04-01	24	30.25	726	0.976508	23.4362	5	4.84375	20.1602	0.431698	40.4192
PT2	PT2B12	IRR118	d1 ET2.5% 12/y	2018	5	2018-05-01	24	33.2273	797.455	1.07262	25.7428	5	10.9301	17.4919	0.519141	37.4
PT2	PT2B12	IRR118	d1 ET2.5% 12/y	2018	6	2018-06-01	24	24.3125	583.5	0.784838	18.8361	5	14.1098	24.3647	0.569759	40.3846
PT2	PT2B12	IRR118	d1 ET2.5% 12/y	2018	7	2018-07-01	24	18.8636	452.727	0.608942	14.6146	5	15.1001	26.9471	0.469555	41.4
PT2	PT2B12	IRR118	d1 ET2.5% 12/y	2018	8	2018-08-01	24	16.1176	386.824	0.520298	12.4871	5	8.19859	15.0313	0.366899	33
PT2	PT2B12	IRR118	d1 ET2.5% 12/y	2018	9	2018-09-01	24	20.7895	498.947	0.67111	16.1066	0	12.0211	10.176	0.476996	37.4
PT2	PT2B12	IRR118	d1 ET2.5% 12/y	2018	10	2018-10-01	24	22.6364	543.273	0.73073	17.5375	0	12.8558	10.638	0.584587	38.5
PT2	PT2B12	IRR118	d1 ET2.5% 12/y	2018	11	2018-11-01	24	23.5789	565.895	0.761158	18.2678	0	7.79666	15.0147	0.407593	32.4
PT2	PT2B12	IRR118	d1 ET2.5% 12/y	2018	12	2018-12-01	24	25.95	622.8	0.837698	20.1048	0	8.0222	15.1766	0.458801	43.6
PT2	PT2B12	IRR118	d1 ET2.5% 12/y	2019	1	2019-01-01	24	28.381	681.143	0.916172	21.9881	5
PT2	PT2B12	IRR118	d1 ET2.5% 12/y	2019	2	2019-02-01	24	29.8947	717.474	0.965039	23.1609	0	7.07547	12.9748	0.40546
PT2	PT2B12	IRR118	d1 ET2.5% 12/y	2019	3	2019-03-01	24	15.0909	362.182	0.487153	11.6917	0	9.34579	15.6442	0.363534	40.2
PT2	PT2B13	IRR118	d1 ET2.5% 12/y	2017	4	2017-04-01	24	19.6	470.4	0.628823	15.0917	5
PT2	PT2B13	IRR118	d1 ET2.5% 12/y	2017	5	2017-05-01	24	30.2857	726.857	0.97165	23.3196	5
PT2	PT2B13	IRR118	d1 ET2.5% 12/y	2017	6	2017-06-01	24	34.5	828	1.10686	26.5646	5	9.50481	31.9477	0.728771
PT2	PT2B13	IRR118	d1 ET2.5% 12/y	2017	7	2017-07-01	24	26.2857	630.857	0.843319	20.2397	0
PT2	PT2B13	IRR118	d1 ET2.5% 12/y	2017	8	2017-08-01	24	23.1667	556	0.743251	17.838	0	18.2941	18.4552	0.669864	30.4194
PT2	PT2B13	IRR118	d1 ET2.5% 12/y	2017	9	2017-09-01	24	15.3158	367.579	0.491373	11.793	0	11.5529	28.5283	0.923473	31.44
PT2	PT2B13	IRR118	d1 ET2.5% 12/y	2017	10	2017-10-01	24	6.04167	145	0.193834	4.65201	75	6.51435	19.8988	0.647772	35
PT2	PT2B13	IRR118	d1 ET2.5% 12/y	2017	11	2017-11-01	24	29.8235	715.765	0.956822	22.9637	5	8.30629	22.4325	0.623028	44.4
PT2	PT2B13	IRR118	d1 ET2.5% 12/y	2017	12	2017-12-01	24	45.2941	1087.06	1.45316	34.8759	5	5.34132	21.6586	0.809723	35.2
PT2	PT2B13	IRR118	d1 ET2.5% 12/y	2018	1	2018-01-01	24	55.25	1326	1.77257	42.5418	5	6.55673	40.0304	0.862914	47.8
PT2	PT2B13	IRR118	d1 ET2.5% 12/y	2018	2	2018-02-01	24	50.8125	1219.5	1.63021	39.125	5	4.09822	30.8723	0.651386	41.4
PT2	PT2B13	IRR118	d1 ET2.5% 12/y	2018	3	2018-03-01	24	31.3529	752.471	1.00589	24.1414	0	6.86088	24.0693	0.517138	42.4
PT2	PT2B13	IRR118	d1 ET2.5% 12/y	2018	4	2018-04-01	24	33.619	806.857	1.07859	25.8862	0	4.33594	24.0712	0.408273	49
PT2	PT2B13	IRR118	d1 ET2.5% 12/y	2018	5	2018-05-01	24	33.9091	813.818	1.0879	26.1096	0	13.9781	20.2538	0.424926	46.6
PT2	PT2B13	IRR118	d1 ET2.5% 12/y	2018	6	2018-06-01	24	22.5	540	0.721863	17.3247	0	8.95539	23.3561	0.431914	49
PT2	PT2B13	IRR118	d1 ET2.5% 12/y	2018	7	2018-07-01	24	20.3913	489.391	0.65421	15.701	0	10.4662	31.536	0.385405	32.6
PT2	PT2B13	IRR118	d1 ET2.5% 12/y	2018	8	2018-08-01	24	19	456	0.609573	14.6298	0	5.63653	13.952	0.371052	41.6
PT2	PT2B13	IRR118	d1 ET2.5% 12/y	2018	9	2018-09-01	24	21.6842	520.421	0.69569	16.6966	0	4.30945	9.61069	0.35903	40.8
PT2	PT2B13	IRR118	d1 ET2.5% 12/y	2018	10	2018-10-01	24	26.4091	633.818	0.847277	20.3347	2.5	4.37572	16.4532	0.48885	40.7
PT2	PT2B13	IRR118	d1 ET2.5% 12/y	2018	11	2018-11-01	24	22.75	546	0.729884	17.5172	0	9.92302	26.6954	0.405908	42.6
PT2	PT2B13	IRR118	d1 ET2.5% 12/y	2018	12	2018-12-01	24	24.25	582	0.778008	18.6722	0	4.67116	21.5856	0.538673	39.2
PT2	PT2B13	IRR118	d1 ET2.5% 12/y	2019	1	2019-01-01	24	30.0952	722.286	0.965539	23.1729	5
PT2	PT2B13	IRR118	d1 ET2.5% 12/y	2019	2	2019-02-01	24	29.1111	698.667	0.933966	22.4152	0	8.13332	23.8514	0.366416
PT2	PT2B13	IRR118	d1 ET2.5% 12/y	2019	3	2019-03-01	24	12.7	304.8	0.407451	9.77884	0	6.01444	15.6189	0.269516	44.8
PT2	PT2B14	IRR118	d1 ET2.5% 12/y	2017	4	2017-04-01	24	20	480	0.683686	16.4085	10
PT2	PT2B14	IRR118	d1 ET2.5% 12/y	2017	5	2017-05-01	24	26.75	642	0.91443	21.9463	0
PT2	PT2B14	IRR118	d1 ET2.5% 12/y	2017	6	2017-06-01	24	31.8	763.2	1.08706	26.0894	5	8.38019	37.2663	0.793726
PT2	PT2B14	IRR118	d1 ET2.5% 12/y	2017	7	2017-07-01	24	18.7619	450.286	0.641362	15.3927	5
PT2	PT2B14	IRR118	d1 ET2.5% 12/y	2017	8	2017-08-01	24	18.0417	433	0.616742	14.8018	5	6.89918	22.4474	0.543403	28.56
PT2	PT2B14	IRR118	d1 ET2.5% 12/y	2017	9	2017-09-01	24	14.2778	342.667	0.488076	11.7138	0	5.60357	29.505	1.09379	38.04
PT2	PT2B14	IRR118	d1 ET2.5% 12/y	2017	10	2017-10-01	24	19.375	465	0.662321	15.8957	5	3.04241	19.4535	0.812309	37.4
PT2	PT2B14	IRR118	d1 ET2.5% 12/y	2017	11	2017-11-01	24	45.4444	1090.67	1.55349	37.2837	5	13.2237	21.6756	0.683976	42.6
PT2	PT2B14	IRR118	d1 ET2.5% 12/y	2017	12	2017-12-01	24	50.125	1203	1.71349	41.1237	5	4.28743	28.4457	1.12765	29.2
PT2	PT2B14	IRR118	d1 ET2.5% 12/y	2018	1	2018-01-01	24	61.8333	1484	2.11373	50.7295	10	10.0338	38.7121	0.705322	49
PT2	PT2B14	IRR118	d1 ET2.5% 12/y	2018	2	2018-02-01	24	55.4375	1330.5	1.89509	45.4822	5	4.9739	28.7524	0.723178	48.8
PT2	PT2B14	IRR118	d1 ET2.5% 12/y	2018	3	2018-03-01	24	52.8889	1269.33	1.80797	43.3913	0	5.39816	28.2498	0.408857	40.8
PT2	PT2B14	IRR118	d1 ET2.5% 12/y	2018	4	2018-04-01	24	32.9524	790.857	1.12645	27.0349	5	8.71094	27.3765	0.443411	47.4
PT2	PT2B14	IRR118	d1 ET2.5% 12/y	2018	5	2018-05-01	24	33.8636	812.727	1.1576	27.7825	0	9.04271	20.7536	0.41339	33.6
PT2	PT2B14	IRR118	d1 ET2.5% 12/y	2018	6	2018-06-01	24	24.125	579	0.824696	19.7927	0	11.1432	15.3938	0.442941	38.4
PT2	PT2B14	IRR118	d1 ET2.5% 12/y	2018	7	2018-07-01	24	21.5652	517.565	0.737192	17.6926	0	7.7298	22.7406	0.365209	36.4
PT2	PT2B14	IRR118	d1 ET2.5% 12/y	2018	8	2018-08-01	24	15.7059	376.941	0.536894	12.8855	25	0	0	0	50
PT2	PT2B14	IRR118	d1 ET2.5% 12/y	2018	9	2018-09-01	24	21.6	518.4	0.738381	17.7211	10	9.65846	26.2624	0.384675	39.4
PT2	PT2B14	IRR118	d1 ET2.5% 12/y	2018	10	2018-10-01	24	22.1905	532.571	0.758566	18.2056	0	5.33709	10.1092	0.369322	40.6
PT2	PT2B14	IRR118	d1 ET2.5% 12/y	2018	11	2018-11-01	24	15.65	375.6	0.534984	12.8396	0	8.05261	14.8468	0.326748	34.1463
PT2	PT2B14	IRR118	d1 ET2.5% 12/y	2018	12	2018-12-01	24	24.6	590.4	0.840933	20.1824	0	4.8404	14.8431	0.477376	45
PT2	PT2B14	IRR118	d1 ET2.5% 12/y	2019	1	2019-01-01	24	28.8	691.2	0.984507	23.6282	0
PT2	PT2B14	IRR118	d1 ET2.5% 12/y	2019	2	2019-02-01	24	30.4737	731.368	1.04172	25.0013	0	3.41634	15.7482	0.33488
PT2	PT2B14	IRR118	d1 ET2.5% 12/y	2019	3	2019-03-01	24	27.8	667.2	0.950323	22.8078	0	3.63748	13.9508	0.267949	31
PT2	PT2B15	IRR118	d1 ET2.5% 12/y	2017	4	2017-04-01	24	23.9444	574.667	0.781008	18.7442	5
PT2	PT2B15	IRR118	d1 ET2.5% 12/y	2017	5	2017-05-01	24	31.5714	757.714	1.02978	24.7148	0
PT2	PT2B15	IRR118	d1 ET2.5% 12/y	2017	6	2017-06-01	24	34.35	824.4	1.12041	26.8899	5	6.8021	29.0615	0.822243
PT2	PT2B15	IRR118	d1 ET2.5% 12/y	2017	7	2017-07-01	24	27.5714	661.714	0.899311	21.5835	5
PT2	PT2B15	IRR118	d1 ET2.5% 12/y	2017	8	2017-08-01	24	24.7083	593	0.805924	19.3422	10	22.4266	18.2353	0.659847	30.52
PT2	PT2B15	IRR118	d1 ET2.5% 12/y	2017	9	2017-09-01	24	17.9375	430.5	0.585077	14.0418	5	7.28897	46.0728	1.07865	35.2
PT2	PT2B15	IRR118	d1 ET2.5% 12/y	2017	10	2017-10-01	24	5.40909	129.818	0.176431	4.23435	15	9.28235	16.7176	0.800451	38.8
PT2	PT2B15	IRR118	d1 ET2.5% 12/y	2017	11	2017-11-01	24	37.7778	906.667	1.23222	29.5732	0	4.80208	22.6217	0.746279	39
PT2	PT2B15	IRR118	d1 ET2.5% 12/y	2017	12	2017-12-01	24	49	1176	1.59826	38.3582	5	3.4012	21.5427	0.915699	33.8
PT2	PT2B15	IRR118	d1 ET2.5% 12/y	2018	1	2018-01-01	24	58.125	1395	1.89589	45.5014	5	6.55673	37.8755	0.782196	48
PT2	PT2B15	IRR118	d1 ET2.5% 12/y	2018	2	2018-02-01	24	57.3125	1375.5	1.86939	44.8654	5	7.37329	21.8567	0.677652	46.6
PT2	PT2B15	IRR118	d1 ET2.5% 12/y	2018	3	2018-03-01	24	57.5556	1381.33	1.87732	45.0556	5	8.20172	18.6271	0.526473	47.2
PT2	PT2B15	IRR118	d1 ET2.5% 12/y	2018	4	2018-04-01	24	37.4762	899.429	1.22238	29.3371	0	10.2148	22.961	0.562211	44.2
PT2	PT2B15	IRR118	d1 ET2.5% 12/y	2018	5	2018-05-01	24	34.5909	830.182	1.12827	27.0785	0	14.5023	14.4144	0.540291	40.8
PT2	PT2B15	IRR118	d1 ET2.5% 12/y	2018	6	2018-06-01	24	23.75	570	0.774666	18.592	0	5.43257	9.58132	0.430076	36.8
PT2	PT2B15	IRR118	d1 ET2.5% 12/y	2018	7	2018-07-01	24	17.3043	415.304	0.564425	13.5462	0	4.81365	15.8827	0.368575	38.8
PT2	PT2B15	IRR118	d1 ET2.5% 12/y	2018	8	2018-08-01	24	17.2	412.8	0.561021	13.4645	0	11.1971	22.797	0.409819	37.8
PT2	PT2B15	IRR118	d1 ET2.5% 12/y	2018	9	2018-09-01	24	19.75	474	0.644196	15.4607	0	8.86461	15.8294	0.35561	43.8
PT2	PT2B15	IRR118	d1 ET2.5% 12/y	2018	10	2018-10-01	24	25.1364	603.273	0.819886	19.6773	0	11.2379	13.3547	0.436335	39.6
PT2	PT2B15	IRR118	d1 ET2.5% 12/y	2018	11	2018-11-01	24	13.95	334.8	0.455014	10.9203	0	8.66295	27.6069	0.451384	44.2
PT2	PT2B15	IRR118	d1 ET2.5% 12/y	2018	12	2018-12-01	24	24	576	0.78282	18.7877	0	4.1465	18.1071	0.464373	46.8
PT2	PT2B15	IRR118	d1 ET2.5% 12/y	2019	1	2019-01-01	24	27.2381	653.714	0.888439	21.3225	0
PT2	PT2B15	IRR118	d1 ET2.5% 12/y	2019	2	2019-02-01	24	28.1053	674.526	0.916724	22.0014	0	7.16218	17.1711	0.492559
PT2	PT2B15	IRR118	d1 ET2.5% 12/y	2019	3	2019-03-01	24	28	672	0.91329	21.919	0	4.80795	13.0916	0.269516	47.2
PT2	PT2B2	IRR118	d1 ET2.5% 12/y	2017	4	2017-04-01	24	25.7857	618.857	0.848133	20.3552	5
PT2	PT2B2	IRR118	d1 ET2.5% 12/y	2017	5	2017-05-01	24	24.8095	595.429	0.816025	19.5846	5
PT2	PT2B2	IRR118	d1 ET2.5% 12/y	2017	6	2017-06-01	24	30	720	0.986748	23.682	5	12.1531	39.4264	0.804816
PT2	PT2B2	IRR118	d1 ET2.5% 12/y	2017	7	2017-07-01	24	21.2727	510.545	0.699694	16.7927	10
PT2	PT2B2	IRR118	d1 ET2.5% 12/y	2017	8	2017-08-01	24	17.6667	424	0.581085	13.946	5	6.20753	28.9431	0.560933	29.6
PT2	PT2B2	IRR118	d1 ET2.5% 12/y	2017	9	2017-09-01	24	11.1111	266.667	0.365462	8.77109	5	6.68395	32.9697	1.03323	41.8015
PT2	PT2B2	IRR118	d1 ET2.5% 12/y	2017	10	2017-10-01	24	14.125	339	0.464594	11.1503	5	3.25717	20.0102	0.622573	39.2
PT2	PT2B2	IRR118	d1 ET2.5% 12/y	2017	11	2017-11-01	24	52.0556	1249.33	1.71219	41.0926	5	15.257	29.6749	0.815354	48.4
PT2	PT2B2	IRR118	d1 ET2.5% 12/y	2017	12	2017-12-01	24	62.3529	1496.47	2.05089	49.2213	10	3.61677	29.4186	1.05479	31
PT2	PT2B2	IRR118	d1 ET2.5% 12/y	2018	1	2018-01-01	24	71.1667	1708	2.34079	56.1789	10	8.80191	44.8726	1.15311	50.4
PT2	PT2B2	IRR118	d1 ET2.5% 12/y	2018	2	2018-02-01	24	63.1875	1516.5	2.07834	49.8801	5	6.4976	32.9191	0.821237	51.4
PT2	PT2B2	IRR118	d1 ET2.5% 12/y	2018	3	2018-03-01	24	48.7222	1169.33	1.60255	38.4612	5	6.73899	32.3067	0.595549	34.6
PT2	PT2B2	IRR118	d1 ET2.5% 12/y	2018	4	2018-04-01	24	37.9524	910.857	1.24831	29.9596	5	7.5	32.3472	0.528746	43.2
PT2	PT2B2	IRR118	d1 ET2.5% 12/y	2018	5	2018-05-01	24	28.2727	678.545	0.929935	22.3184	0	15.3954	39.061	0.711415	42.4
PT2	PT2B2	IRR118	d1 ET2.5% 12/y	2018	6	2018-06-01	24	19.3125	463.5	0.635219	15.2453	10	8.84414	34.5299	0.538514	38.4
PT2	PT2B2	IRR118	d1 ET2.5% 12/y	2018	7	2018-07-01	24	20.0909	482.182	0.660822	15.8597	5	4.81365	21.4659	0.4948	40.2
PT2	PT2B2	IRR118	d1 ET2.5% 12/y	2018	8	2018-08-01	24	15	360	0.493374	11.841	0	5.12412	14.0836	0.353054	41.4
PT2	PT2B2	IRR118	d1 ET2.5% 12/y	2018	9	2018-09-01	24	19.05	457.2	0.626585	15.038	0	3.87472	10.2274	0.465029	39
PT2	PT2B2	IRR118	d1 ET2.5% 12/y	2018	10	2018-10-01	24	16.4286	394.286	0.540362	12.9687	0	6.76786	19.1895	0.497123	41.9
PT2	PT2B2	IRR118	d1 ET2.5% 12/y	2018	11	2018-11-01	24	15.15	363.6	0.498308	11.9594	15	4.78431	25.9519	0.394119	38.8
PT2	PT2B2	IRR118	d1 ET2.5% 12/y	2018	12	2018-12-01	24	21.0526	505.263	0.692455	16.6189	15	5.7374	21.8476	0.477376	36.8
PT2	PT2B2	IRR118	d1 ET2.5% 12/y	2019	1	2019-01-01	24	23.0476	553.143	0.758073	18.1938	0
PT2	PT2B2	IRR118	d1 ET2.5% 12/y	2019	2	2019-02-01	24	25.4211	610.105	0.836139	20.0673	0	2.04634	23.4173	0.406962
PT2	PT2B2	IRR118	d1 ET2.5% 12/y	2019	3	2019-03-01	24	23.9091	573.818	0.786408	18.8738	0	5.36618	25.1216	0.405842	32.6
PT2	PT2B3	IRR118	d1 ET2.5% 12/y	2017	4	2017-04-01	24	13.8421	332.211	0.463072	11.1137	5
PT2	PT2B3	IRR118	d1 ET2.5% 12/y	2017	5	2017-05-01	24	19.5714	469.714	0.65474	15.7138	15
PT2	PT2B3	IRR118	d1 ET2.5% 12/y	2017	6	2017-06-01	24	18.95	454.8	0.633951	15.2148	10	4.24451	40.098	0.689163
PT2	PT2B3	IRR118	d1 ET2.5% 12/y	2017	7	2017-07-01	24	17.1364	411.273	0.573277	13.7587	5
PT2	PT2B3	IRR118	d1 ET2.5% 12/y	2017	8	2017-08-01	24	11.0833	266	0.37078	8.89873	5	5.98274	24.9679	0.639814	26.72
PT2	PT2B3	IRR118	d1 ET2.5% 12/y	2017	9	2017-09-01	24	6.77778	162.667	0.226743	5.44183	5	6.33823	44.967	0.859133	25.8948
PT2	PT2B3	IRR118	d1 ET2.5% 12/y	2017	10	2017-10-01	24	9.32	223.68	0.31179	7.48296	5	4.16393	35.8529	0.400225	40.4
PT2	PT2B3	IRR118	d1 ET2.5% 12/y	2017	11	2017-11-01	24	20.6667	496	0.69138	16.5931	5	10.6136	28.7287	0.666369	47.2
PT2	PT2B3	IRR118	d1 ET2.5% 12/y	2017	12	2017-12-01	24	25.2941	607.059	0.846186	20.3085	10	10.7305	27.8202	1.47539	29.4271
PT2	PT2B3	IRR118	d1 ET2.5% 12/y	2018	1	2018-01-01	24	30.2083	725	1.01059	24.254	5	5.50368	36.684	0.605385	43.2
PT2	PT2B3	IRR118	d1 ET2.5% 12/y	2018	2	2018-02-01	24	18.875	453	0.631441	15.1546	5	5.0965	23.6598	0.551577	52.8
PT2	PT2B3	IRR118	d1 ET2.5% 12/y	2018	3	2018-03-01	24	14.2353	341.647	0.476225	11.4294	5	9.10721	22.8571	0.511538	41.8
PT2	PT2B3	IRR118	d1 ET2.5% 12/y	2018	4	2018-04-01	24	18.0952	434.286	0.605355	14.5285	5	10.3516	28.4867	0.446757	34.6
PT2	PT2B3	IRR118	d1 ET2.5% 12/y	2018	5	2018-05-01	24	30	720	1.00362	24.0868	5	16.9873	31.8538	0.619124	48.4
PT2	PT2B3	IRR118	d1 ET2.5% 12/y	2018	6	2018-06-01	24	19.25	462	0.643987	15.4557	5	10.5499	30.5753	0.564245	47.2
PT2	PT2B3	IRR118	d1 ET2.5% 12/y	2018	7	2018-07-01	24	26.1304	627.13	0.874164	20.9799	5	4.93349	17.6673	0.398869	42.2
PT2	PT2B3	IRR118	d1 ET2.5% 12/y	2018	8	2018-08-01	24	16.3529	392.471	0.547069	13.1297	5	5.02923	21.1912	0.400127	32
PT2	PT2B3	IRR118	d1 ET2.5% 12/y	2018	9	2018-09-01	24	21.35	512.4	0.71424	17.1418	10	3.34549	16.0606	0.466738	46.4
PT2	PT2B3	IRR118	d1 ET2.5% 12/y	2018	10	2018-10-01	24	23.9091	573.818	0.799851	19.1964	5	7.86916	21.0138	0.539911	44.2
PT2	PT2B3	IRR118	d1 ET2.5% 12/y	2018	11	2018-11-01	24	20.5	492	0.685804	16.4593	5	3.87864	20.891	0.345275	34.6
PT2	PT2B3	IRR118	d1 ET2.5% 12/y	2018	12	2018-12-01	24	23.5789	565.895	0.788807	18.9314	5	4.0111	17.3447	0.401219	38.6
PT2	PT2B3	IRR118	d1 ET2.5% 12/y	2019	1	2019-01-01	24	27.8571	668.571	0.931929	22.3663	5
PT2	PT2B3	IRR118	d1 ET2.5% 12/y	2019	2	2019-02-01	24	31.6842	760.421	1.05996	25.439	0	2.63596	26.3355	0.465528
PT2	PT2B3	IRR118	d1 ET2.5% 12/y	2019	3	2019-03-01	24	30.5455	733.091	1.02186	24.5247	0	6.21252	23.302	0.401141	41
PT2	PT2B4	IRR118	d1 ET2.5% 12/y	2017	4	2017-04-01	24	11.6	278.4	0.393105	9.43451	10
PT2	PT2B4	IRR118	d1 ET2.5% 12/y	2017	5	2017-05-01	24	18.7143	449.143	0.634196	15.2207	10
PT2	PT2B4	IRR118	d1 ET2.5% 12/y	2017	6	2017-06-01	24	20.9	501.6	0.708266	16.9984	5	4.08126	39.1904	0.678074
PT2	PT2B4	IRR118	d1 ET2.5% 12/y	2017	7	2017-07-01	24	20.5909	494.182	0.697791	16.747	20
PT2	PT2B4	IRR118	d1 ET2.5% 12/y	2017	8	2017-08-01	24	10.7917	259	0.365711	8.77707	5	5.53317	34.0348	0.659847	24.86
PT2	PT2B4	IRR118	d1 ET2.5% 12/y	2017	9	2017-09-01	24	4.53846	108.923	0.153801	3.69122	5	7.74993	44.58	0.768299	28.5637
PT2	PT2B4	IRR118	d1 ET2.5% 12/y	2017	10	2017-10-01	24	3.75	90	0.127081	3.04995	85	3.94917	28.5042	0.677418	39.3064
PT2	PT2B4	IRR118	d1 ET2.5% 12/y	2017	11	2017-11-01	24	21.8824	525.176	0.741556	17.7973	15	5.53753	26.3203	0.507903	43.4
PT2	PT2B4	IRR118	d1 ET2.5% 12/y	2017	12	2017-12-01	24	41.1176	986.824	1.39341	33.4418	5	4.14371	29.3491	1.10944	26.327
PT2	PT2B4	IRR118	d1 ET2.5% 12/y	2018	1	2018-01-01	24	36.125	867	1.22422	29.3812	5	4.39102	40.1318	0.720696	49.6
PT2	PT2B4	IRR118	d1 ET2.5% 12/y	2018	2	2018-02-01	24	37.4375	898.5	1.26869	30.4487	5	3.62535	30.9942	0.623369	46.2
PT2	PT2B4	IRR118	d1 ET2.5% 12/y	2018	3	2018-03-01	24	30.0556	721.333	1.01853	24.4448	5	5.27626	27.0872	0.468598	43.2
PT2	PT2B4	IRR118	d1 ET2.5% 12/y	2018	4	2018-04-01	24	31.3333	752	1.06183	25.484	5	6.32812	26.7205	0.45345	43.2
PT2	PT2B4	IRR118	d1 ET2.5% 12/y	2018	5	2018-05-01	24	33.6818	808.364	1.14142	27.3941	0	5.70774	23.0157	0.503759	46.8
PT2	PT2B4	IRR118	d1 ET2.5% 12/y	2018	6	2018-06-01	24	23.5333	564.8	0.797505	19.1401	5	6.06297	25.0282	0.496241	48.4
PT2	PT2B4	IRR118	d1 ET2.5% 12/y	2018	7	2018-07-01	24	21.2609	510.261	0.720495	17.2919	0	3.65518	18.1262	0.331549	32.8
PT2	PT2B4	IRR118	d1 ET2.5% 12/y	2018	8	2018-08-01	24	16.8824	405.176	0.572115	13.7307	0	5.59857	15.8736	0.353054	36.4
PT2	PT2B4	IRR118	d1 ET2.5% 12/y	2018	9	2018-09-01	24	22.25	534	0.754015	18.0964	0	3.21319	10.7157	0.473577	43.2
PT2	PT2B4	IRR118	d1 ET2.5% 12/y	2018	10	2018-10-01	24	24.9545	598.909	0.845668	20.296	5	7.46906	21.3991	0.47115	40.2
PT2	PT2B4	IRR118	d1 ET2.5% 12/y	2018	11	2018-11-01	24	22.9	549.6	0.776043	18.625	10	2.2248	20.2674	0.340222	36
PT2	PT2B4	IRR118	d1 ET2.5% 12/y	2018	12	2018-12-01	24	26.3	631.2	0.891263	21.3903	10	4.04495	19.3698	0.507096	33.6
PT2	PT2B4	IRR118	d1 ET2.5% 12/y	2019	1	2019-01-01	24	29.8947	717.474	1.01308	24.314	0
PT2	PT2B4	IRR118	d1 ET2.5% 12/y	2019	2	2019-02-01	24	33.0556	793.333	1.1202	26.8847	0	4.97711	26.6249	0.504573
PT2	PT2B4	IRR118	d1 ET2.5% 12/y	2019	3	2019-03-01	24	26.5455	637.091	0.899581	21.5899	0	5.02404	22.6954	0.388605	31.4
PT2	PT2B5	IRR118	d1 ET2.5% 12/y	2017	4	2017-04-01	24	27	648	0.852264	20.4543	5
PT2	PT2B5	IRR118	d1 ET2.5% 12/y	2017	5	2017-05-01	24	31.3333	752	0.989047	23.7371	5
PT2	PT2B5	IRR118	d1 ET2.5% 12/y	2017	6	2017-06-01	24	35.4	849.6	1.11741	26.8179	5	5.80446	39.8802	0.643219
PT2	PT2B5	IRR118	d1 ET2.5% 12/y	2017	7	2017-07-01	24	33.9048	813.714	1.07021	25.6852	0
PT2	PT2B5	IRR118	d1 ET2.5% 12/y	2017	8	2017-08-01	24	26.4167	634	0.833851	20.0124	0
PT2	PT2B5	IRR118	d1 ET2.5% 12/y	2017	9	2017-09-01	24	15.8824	381.176	0.501332	12.032	0	8.93114	27.4041	0.934827	32.1
PT2	PT2B5	IRR118	d1 ET2.5% 12/y	2017	10	2017-10-01	24	7.95833	191	0.251207	6.02898	10
PT2	PT2B5	IRR118	d1 ET2.5% 12/y	2017	11	2017-11-01	24	40.2778	966.667	1.27138	30.5132	0	6.80655	21.0907	0.58375	43.8
PT2	PT2B5	IRR118	d1 ET2.5% 12/y	2017	12	2017-12-01	24	62.875	1509	1.98467	47.6321	0	5.38922	29.0479	1.22038	36
PT2	PT2B5	IRR118	d1 ET2.5% 12/y	2018	1	2018-01-01	24	63.375	1521	2.00045	48.0109	5	9.45758	43.0219	1.11083	46.4
PT2	PT2B5	IRR118	d1 ET2.5% 12/y	2018	2	2018-02-01	24	56.625	1359	1.78739	42.8973	5	6.21738	37.0858	0.756448	48.6
PT2	PT2B5	IRR118	d1 ET2.5% 12/y	2018	3	2018-03-01	24	44.3889	1065.33	1.40115	33.6276	5	10.3262	28.1756	0.569412	38.6
PT2	PT2B5	IRR118	d1 ET2.5% 12/y	2018	4	2018-04-01	24	44.4286	1066.29	1.4024	33.6577	0	14.082	24.5001	0.408273	49.4
PT2	PT2B5	IRR118	d1 ET2.5% 12/y	2018	5	2018-05-01	24	34.8182	835.636	1.09905	26.3771	5	17.5503	18.5441	0.530677	49
PT2	PT2B5	IRR118	d1 ET2.5% 12/y	2018	6	2018-06-01	24	22	528	0.694437	16.6665	5	6.82315	22.5068	0.481538	47
PT2	PT2B5	IRR118	d1 ET2.5% 12/y	2018	7	2018-07-01	24	24.8182	595.636	0.783394	18.8015	0	13.3024	29.2416	0.402235	41.2
PT2	PT2B5	IRR118	d1 ET2.5% 12/y	2018	8	2018-08-01	24	18.5294	444.706	0.584887	14.0373	0	7.17376	14.5048	0.322594	42.4
PT2	PT2B5	IRR118	d1 ET2.5% 12/y	2018	9	2018-09-01	24	21.4	513.6	0.675498	16.212	0	4.19604	8.32584	0.365868	44.6
PT2	PT2B5	IRR118	d1 ET2.5% 12/y	2018	10	2018-10-01	24	26.5238	636.571	0.837233	20.0936	0	5.53554	12.0018	0.48305	44.2
PT2	PT2B5	IRR118	d1 ET2.5% 12/y	2018	11	2018-11-01	24	22.5263	540.632	0.711051	17.0652	0	4.92213	25.2084	0.365486	41.2
PT2	PT2B5	IRR118	d1 ET2.5% 12/y	2018	12	2018-12-01	24	28.4737	683.368	0.898781	21.5707	0	2.50482	19.5604	0.477376	40.2
PT2	PT2B5	IRR118	d1 ET2.5% 12/y	2019	1	2019-01-01	24	29.381	705.143	0.927419	22.2581	0
PT2	PT2B5	IRR118	d1 ET2.5% 12/y	2019	2	2019-02-01	24	26.6667	640	0.841742	20.2018	0	5.34129	20.3304	0.473037
PT2	PT2B5	IRR118	d1 ET2.5% 12/y	2019	3	2019-03-01	24	24.1	578.4	0.760724	18.2574	0	12.8932	17.8935	0.430913	33.6
PT2	PT2B6	IRR118	d1 ET2.5% 12/y	2017	4	2017-04-01	24	18.4667	443.2	0.561401	13.4736	20
PT2	PT2B6	IRR118	d1 ET2.5% 12/y	2017	5	2017-05-01	24	23.4762	563.429	0.713695	17.1287	10
PT2	PT2B6	IRR118	d1 ET2.5% 12/y	2017	6	2017-06-01	24	27.8947	669.474	0.848022	20.3525	10	4.64357	33.6903	0.784221
PT2	PT2B6	IRR118	d1 ET2.5% 12/y	2017	7	2017-07-01	24	25.9524	622.857	0.788973	18.9353	5
PT2	PT2B6	IRR118	d1 ET2.5% 12/y	2017	8	2017-08-01	24	23.68	568.32	0.719891	17.2774	15	5.80983	33.1552	0.527126	29.44
PT2	PT2B6	IRR118	d1 ET2.5% 12/y	2017	9	2017-09-01	24	22.2632	534.316	0.676817	16.2436	0	6.09334	46.0728	0.89698	37.0252
PT2	PT2B6	IRR118	d1 ET2.5% 12/y	2017	10	2017-10-01	24	21.52	516.48	0.654225	15.7014	5	3.93724	24.2254	0.597373	37.4
PT2	PT2B6	IRR118	d1 ET2.5% 12/y	2017	11	2017-11-01	24	31.4706	755.294	0.956731	22.9615	5	7.81599	33.4595	0.628445	45
PT2	PT2B6	IRR118	d1 ET2.5% 12/y	2017	12	2017-12-01	24	46.1765	1108.24	1.4038	33.6912	5	3.28144	24.114	1.41081	32.2314
PT2	PT2B6	IRR118	d1 ET2.5% 12/y	2018	1	2018-01-01	24	60.125	1443	1.82785	43.8683	5	6.15935	39.7769	1.11083	52.2
PT2	PT2B6	IRR118	d1 ET2.5% 12/y	2018	2	2018-02-01	24	49.6667	1192	1.50991	36.2377	5	3.66037	31.0673	0.681154	49.8
PT2	PT2B6	IRR118	d1 ET2.5% 12/y	2018	3	2018-03-01	24	48.0556	1153.33	1.46093	35.0622	0	7.06985	23.2777	0.560078	42.2
PT2	PT2B6	IRR118	d1 ET2.5% 12/y	2018	4	2018-04-01	24	43.6667	1048	1.3275	31.86	0	6.09375	22.8096	0.431698	38.4
PT2	PT2B6	IRR118	d1 ET2.5% 12/y	2018	5	2018-05-01	24	29.7273	713.455	0.903732	21.6896	0	10.0371	13.2834	0.472995	38.4
PT2	PT2B6	IRR118	d1 ET2.5% 12/y	2018	6	2018-06-01	24	23	552	0.699218	16.7812	0	9.86391	8.04193	0.396993	35.6
PT2	PT2B6	IRR118	d1 ET2.5% 12/y	2018	7	2018-07-01	24	22	528	0.668817	16.0516	0	7.49011	16.6475	0.324817	37
PT2	PT2B6	IRR118	d1 ET2.5% 12/y	2018	8	2018-08-01	24	16.2941	391.059	0.495354	11.8885	0	5.10514	23.0865	0.389051	40.6977
PT2	PT2B6	IRR118	d1 ET2.5% 12/y	2018	9	2018-09-01	24	22.6	542.4	0.687058	16.4894	0	5.80263	26.9819	0.45648	39.2
PT2	PT2B6	IRR118	d1 ET2.5% 12/y	2018	10	2018-10-01	24	24	576	0.729619	17.5109	0	3.86649	21.4974	0.494648	35.4
PT2	PT2B6	IRR118	d1 ET2.5% 12/y	2018	11	2018-11-01	24	22.5	540	0.684018	16.4164	0	2.65795	16.6457	0.360433	38.4
PT2	PT2B6	IRR118	d1 ET2.5% 12/y	2018	12	2018-12-01	24	22.8421	548.211	0.694418	16.666	0	3.68954	14.2236	0.466231	45.4
PT2	PT2B6	IRR118	d1 ET2.5% 12/y	2019	1	2019-01-01	24	28.381	681.143	0.862803	20.7073	5
PT2	PT2B6	IRR118	d1 ET2.5% 12/y	2019	2	2019-02-01	24	32.4737	779.368	0.987225	23.6934	25	4.94243	16.737	0.470033
PT2	PT2B6	IRR118	d1 ET2.5% 12/y	2019	3	2019-03-01	24	28.8182	691.636	0.876095	21.0263	10	7.16691	18.7022	0.318092	40.8
PT2	PT2B7	IRR118	d1 ET2.5% 12/y	2017	4	2017-04-01	24	23.7647	570.353	0.767154	18.4117	5
PT2	PT2B7	IRR118	d1 ET2.5% 12/y	2017	5	2017-05-01	24	27.4737	659.368	0.886885	21.2852	10
PT2	PT2B7	IRR118	d1 ET2.5% 12/y	2017	6	2017-06-01	24	29.7895	714.947	0.961641	23.0794	10	10.2485	33.3817	0.847592
PT2	PT2B7	IRR118	d1 ET2.5% 12/y	2017	7	2017-07-01	24	34.5909	830.182	1.11664	26.7993	5
PT2	PT2B7	IRR118	d1 ET2.5% 12/y	2017	8	2017-08-01	24	19.48	467.52	0.628839	15.0921	5	4.75507	29.6366	0.608512	38.34
PT2	PT2B7	IRR118	d1 ET2.5% 12/y	2017	9	2017-09-01	24	13.6316	327.158	0.440044	10.5611	0	9.62259	43.4558	0.934827	39.44
PT2	PT2B7	IRR118	d1 ET2.5% 12/y	2017	10	2017-10-01	24	4.82609	115.826	0.155792	3.73901	75	9.43745	12.2956	0.678901	35.2
PT2	PT2B7	IRR118	d1 ET2.5% 12/y	2017	11	2017-11-01	24	32	768	1.033	24.792	20	6.22972	22.8281	0.612192	43.4
PT2	PT2B7	IRR118	d1 ET2.5% 12/y	2017	12	2017-12-01	24	40.4118	969.882	1.30454	31.309	5	5.53293	22.6546	1.19554	36.4179
PT2	PT2B7	IRR118	d1 ET2.5% 12/y	2018	1	2018-01-01	24	55.4091	1329.82	1.78867	42.9282	5	6.39777	40.7656	1.07432	48.8
PT2	PT2B7	IRR118	d1 ET2.5% 12/y	2018	2	2018-02-01	24	44.75	1074	1.44459	34.6701	0	9.24726	28.0214	0.647884	43
PT2	PT2B7	IRR118	d1 ET2.5% 12/y	2018	3	2018-03-01	24	32.7222	785.333	1.05631	25.3515	5	9.03756	19.7897	0.421925	48.6
PT2	PT2B7	IRR118	d1 ET2.5% 12/y	2018	4	2018-04-01	24	44.9524	1078.86	1.45112	34.8269	5	6.85547	30.3539	0.428352	45.4
PT2	PT2B7	IRR118	d1 ET2.5% 12/y	2018	5	2018-05-01	24	32.0455	769.091	1.03447	24.8272	0	11.9397	16.1242	0.507604	37.2
PT2	PT2B7	IRR118	d1 ET2.5% 12/y	2018	6	2018-06-01	24	23.6875	568.5	0.764662	18.3519	0	5.06174	7.13954	0.411697	46.4
PT2	PT2B7	IRR118	d1 ET2.5% 12/y	2018	7	2018-07-01	24	20.5217	492.522	0.662467	15.8992	0	2.47673	11.8802	0.262547	35.6
PT2	PT2B7	IRR118	d1 ET2.5% 12/y	2018	8	2018-08-01	24	19.4706	467.294	0.628535	15.0848	0	7.59129	26.0349	0.485968	34.4
PT2	PT2B7	IRR118	d1 ET2.5% 12/y	2018	9	2018-09-01	24	20.75	498	0.669836	16.0761	5	5.08439	32.2755	0.365868	40.6
PT2	PT2B7	IRR118	d1 ET2.5% 12/y	2018	10	2018-10-01	24	20.1818	484.364	0.651494	15.6359	2.5	9.51768	20.5938	0.445039	39
PT2	PT2B7	IRR118	d1 ET2.5% 12/y	2018	11	2018-11-01	24	20.8889	501.333	0.674319	16.1837	0	4.92213	14.487	0.245903	35.2
PT2	PT2B7	IRR118	d1 ET2.5% 12/y	2018	12	2018-12-01	24	25.7	616.8	0.829628	19.9111	0	4.46806	12.7703	0.339921	36.8
PT2	PT2B7	IRR118	d1 ET2.5% 12/y	2019	1	2019-01-01	24	28.1905	676.571	0.910024	21.8406	0
PT2	PT2B7	IRR118	d1 ET2.5% 12/y	2019	2	2019-02-01	24	28.4211	682.105	0.917467	22.0192	0	3.9366	12.1307	0.336382
PT2	PT2B7	IRR118	d1 ET2.5% 12/y	2019	3	2019-03-01	24	32.7273	785.455	1.05648	25.3554	0	7.58108	18.0704	0.255414	33
PT2	PT2B8	IRR118	d1 ET2.5% 12/y	2017	4	2017-04-01	24	22.3158	535.579	0.705828	16.9399	5
PT2	PT2B8	IRR118	d1 ET2.5% 12/y	2017	5	2017-05-01	24	32.2	772.8	1.01846	24.443	5
PT2	PT2B8	IRR118	d1 ET2.5% 12/y	2017	6	2017-06-01	24	28.7647	690.353	0.909802	21.8352	5	6.45746	30.6226	0.803232
PT2	PT2B8	IRR118	d1 ET2.5% 12/y	2017	7	2017-07-01	24	27.5	660	0.8698	20.8752	5
PT2	PT2B8	IRR118	d1 ET2.5% 12/y	2017	8	2017-08-01	24	16.0417	385	0.507383	12.1772	5	12.3459	20.9926	0.530883	29.68
PT2	PT2B8	IRR118	d1 ET2.5% 12/y	2017	9	2017-09-01	24	11.6842	280.421	0.369561	8.86946	5	9.72342	35.0337	0.876164	40.8818
PT2	PT2B8	IRR118	d1 ET2.5% 12/y	2017	10	2017-10-01	24	19.96	479.04	0.631317	15.1516	15
PT2	PT2B8	IRR118	d1 ET2.5% 12/y	2017	11	2017-11-01	24	40.4118	969.882	1.27819	30.6765	5	4.72997	20.4025	0.624382	38.2
PT2	PT2B8	IRR118	d1 ET2.5% 12/y	2017	12	2017-12-01	24	53.2143	1277.14	1.68312	40.3949	0	7.4012	27.5191	1.23694	31.2
PT2	PT2B8	IRR118	d1 ET2.5% 12/y	2018	1	2018-01-01	24	59.6667	1432	1.8872	45.2929	5	9.3781	47.3064	1.40872	46.4
PT2	PT2B8	IRR118	d1 ET2.5% 12/y	2018	2	2018-02-01	24	49.875	1197	1.5775	37.86	5	3.60783	29.8489	0.616365	40.8
PT2	PT2B8	IRR118	d1 ET2.5% 12/y	2018	3	2018-03-01	24	41.5	996	1.31261	31.5026	5	8.86343	20.9276	0.45553	39.2
PT2	PT2B8	IRR118	d1 ET2.5% 12/y	2018	4	2018-04-01	24	39.381	945.143	1.24558	29.894	5	3.41797	23.6422	0.348036	42.4699
PT2	PT2B8	IRR118	d1 ET2.5% 12/y	2018	5	2018-05-01	24	34.8636	836.727	1.10271	26.4649	0	14.0558	16.3609	0.488377	43.4
PT2	PT2B8	IRR118	d1 ET2.5% 12/y	2018	6	2018-06-01	24	22.875	549	0.723516	17.3644	5	5.97026	23.8869	0.487052	49
PT2	PT2B8	IRR118	d1 ET2.5% 12/y	2018	7	2018-07-01	24	23.5455	565.091	0.744721	17.8733	5	4.37423	23.4034	0.323134	38.8
PT2	PT2B8	IRR118	d1 ET2.5% 12/y	2018	8	2018-08-01	24	17.1875	412.5	0.543625	13.047	5	5.50368	14.5311	0.371052	37
PT2	PT2B8	IRR118	d1 ET2.5% 12/y	2018	9	2018-09-01	24	23.35	560.4	0.738539	17.7249	0	2.21143	9.89336	0.394933	36.4
PT2	PT2B8	IRR118	d1 ET2.5% 12/y	2018	10	2018-10-01	24	22.1818	532.364	0.701591	16.8382	2.5	4.10276	15.1453	0.493937	38.6
PT2	PT2B8	IRR118	d1 ET2.5% 12/y	2018	11	2018-11-01	24	21.55	517.2	0.681607	16.3586	0	10.4743	20.6272	0.37896	33
PT2	PT2B8	IRR118	d1 ET2.5% 12/y	2018	12	2018-12-01	24	26.2	628.8	0.828682	19.8884	0	6.93904	18.941	0.482948	46.2
PT2	PT2B8	IRR118	d1 ET2.5% 12/y	2019	1	2019-01-01	24	26.9048	645.714	0.850973	20.4234	0
PT2	PT2B8	IRR118	d1 ET2.5% 12/y	2019	2	2019-02-01	24	26.5263	636.632	0.839003	20.1361	0	10.5785	18.9799	0.415972
PT2	PT2B8	IRR118	d1 ET2.5% 12/y	2019	3	2019-03-01	24	23.7	568.8	0.74961	17.9906	0	8.8776	18.3989	0.330628	40.6
PT2	PT2B9	IRR118	d1 ET2.5% 12/y	2017	4	2017-04-01	24	18.4167	442	0.583682	14.0084	5
PT2	PT2B9	IRR118	d1 ET2.5% 12/y	2017	5	2017-05-01	24	33.5714	805.714	1.06398	25.5356	10
PT2	PT2B9	IRR118	d1 ET2.5% 12/y	2017	6	2017-06-01	24	31.2	748.8	0.988825	23.7318	5	10.1397	32.4378	0.798479
PT2	PT2B9	IRR118	d1 ET2.5% 12/y	2017	7	2017-07-01	24	19.7727	474.545	0.62666	15.0398	10
PT2	PT2B9	IRR118	d1 ET2.5% 12/y	2017	8	2017-08-01	24	18.36	440.64	0.581886	13.9653	85	6.86459	28.3341	0.573453	30.08
PT2	PT2B9	IRR118	d1 ET2.5% 12/y	2017	9	2017-09-01	24	16.3684	392.842	0.518766	12.4504	10	8.11005	39.7331	1.01241	41.9
PT2	PT2B9	IRR118	d1 ET2.5% 12/y	2017	10	2017-10-01	24	17.72	425.28	0.561602	13.4785	5	2.99469	22.9688	0.662595	36.6
PT2	PT2B9	IRR118	d1 ET2.5% 12/y	2017	11	2017-11-01	24	48	1152	1.52127	36.5105	5	8.16209	16.1879	0.693457	49
PT2	PT2B9	IRR118	d1 ET2.5% 12/y	2017	12	2017-12-01	24	61.4667	1475.2	1.94807	46.7537	5	6.01198	29.5807	1.10116	31.8
PT2	PT2B9	IRR118	d1 ET2.5% 12/y	2018	1	2018-01-01	24	70.625	1695	2.23833	53.7198	5	7.29187	48.3204	1.23191	43.4
PT2	PT2B9	IRR118	d1 ET2.5% 12/y	2018	2	2018-02-01	24	65.625	1575	2.07986	49.9167	5	4.67617	29.9464	0.639129	49.6
PT2	PT2B9	IRR118	d1 ET2.5% 12/y	2018	3	2018-03-01	24	51.3125	1231.5	1.62625	39.0301	5	7.60966	26.2956	0.588082	41.4
PT2	PT2B9	IRR118	d1 ET2.5% 12/y	2018	4	2018-04-01	24	44	1056	1.3945	33.4679	15	5.27344	23.7936	0.488588	42.5868
PT2	PT2B9	IRR118	d1 ET2.5% 12/y	2018	5	2018-05-01	24	33.0455	793.091	1.04731	25.1355	0	14.0752	21.2534	0.501836	37.2
PT2	PT2B9	IRR118	d1 ET2.5% 12/y	2018	6	2018-06-01	24	20.9375	502.5	0.663575	15.9258	5	7.84292	31.4777	0.520135	41.2
PT2	PT2B9	IRR118	d1 ET2.5% 12/y	2018	7	2018-07-01	24	20.2174	485.217	0.640752	15.3781	5	7.62993	31.9949	0.350062	40.6
PT2	PT2B9	IRR118	d1 ET2.5% 12/y	2018	8	2018-08-01	24	19.0588	457.412	0.604034	14.4968	0	7.95187	17.0582	0.330901	43.8
PT2	PT2B9	IRR118	d1 ET2.5% 12/y	2018	9	2018-09-01	24	20.5	492	0.649709	15.593	0	6.59648	12.4888	0.370997	39.6
PT2	PT2B9	IRR118	d1 ET2.5% 12/y	2018	10	2018-10-01	24	24.9048	597.714	0.78931	18.9434	0	5.48915	11.1941	0.463902	41.5
PT2	PT2B9	IRR118	d1 ET2.5% 12/y	2018	11	2018-11-01	24	23.85	572.4	0.755881	18.1411	0	3.50456	16.8615	0.404224	42.4
PT2	PT2B9	IRR118	d1 ET2.5% 12/y	2018	12	2018-12-01	24	27.05	649.2	0.857299	20.5752	0	5.14504	16.1773	0.512668	40.2
PT2	PT2B9	IRR118	d1 ET2.5% 12/y	2019	1	2019-01-01	24	30.6	734.4	0.96981	23.2754	0
PT2	PT2B9	IRR118	d1 ET2.5% 12/y	2019	2	2019-02-01	24	29.2222	701.333	0.926144	22.2274	0	8.02927	17.2676	0.397952
PT2	PT2B9	IRR118	d1 ET2.5% 12/y	2019	3	2019-03-01	24	23.8182	571.636	0.754873	18.1169	0	4.80795	17.388	0.310257	42.8
PT2	PT2C1	RRIC100	d1 ET2.5% 12/y	2017	4	2017-04-01	24	14.8824	357.176	0.495753	11.8981	10
PT2	PT2C1	RRIC100	d1 ET2.5% 12/y	2017	5	2017-05-01	24	21.2381	509.714	0.707473	16.9793	10
PT2	PT2C1	RRIC100	d1 ET2.5% 12/y	2017	6	2017-06-01	24	18.4737	443.368	0.615386	14.7693	10	5.35099	34.9065	0.682826
PT2	PT2C1	RRIC100	d1 ET2.5% 12/y	2017	7	2017-07-01	24	19.5	468	0.649574	15.5898	15
PT2	PT2C1	RRIC100	d1 ET2.5% 12/y	2017	8	2017-08-01	24	16.04	384.96	0.534316	12.8236	5	6.31128	29.8735	0.534639	29.3
PT2	PT2C1	RRIC100	d1 ET2.5% 12/y	2017	9	2017-09-01	24	8.31579	199.579	0.277011	6.64827	5	7.3898	31.1268	0.823178	23.56
PT2	PT2C1	RRIC100	d1 ET2.5% 12/y	2017	10	2017-10-01	24	8.73913	209.739	0.291114	6.98672	10	2.94697	25.3229	0.579586	36.6
PT2	PT2C1	RRIC100	d1 ET2.5% 12/y	2017	11	2017-11-01	24	26.3125	631.5	0.876509	21.0362	10	3.82147	15.4137	0.616256	32.8
PT2	PT2C1	RRIC100	d1 ET2.5% 12/y	2017	12	2017-12-01	24	21.3077	511.385	0.709791	17.035	10	3.78443	20.0834	1.0581	33.8
PT2	PT2C1	RRIC100	d1 ET2.5% 12/y	2018	1	2018-01-01	24	44.6667	1072	1.48791	35.7099	15	5.4242	33.2615	0.705322	38.4
PT2	PT2C1	RRIC100	d1 ET2.5% 12/y	2018	2	2018-02-01	24	43.875	1053	1.46154	35.077	15	3.76546	22.9045	0.397486	48.8
PT2	PT2C1	RRIC100	d1 ET2.5% 12/y	2018	3	2018-03-01	24	36.1765	868.235	1.20509	28.9222	25	4.59714	31.1688	0.31551	39.8577
PT2	PT2C1	RRIC100	d1 ET2.5% 12/y	2018	4	2018-04-01	24	34.7619	834.286	1.15797	27.7913	15	7.60038	20.3621	0.224215	40.3941
PT2	PT2C1	RRIC100	d1 ET2.5% 12/y	2018	5	2018-05-01	24	33.0909	794.182	1.10231	26.4554	10	4.1352	19.0965	0.328789	47.4
PT2	PT2C1	RRIC100	d1 ET2.5% 12/y	2018	6	2018-06-01	24	20.375	489	0.678722	16.2893	5	5.39548	16.9332	0.483376	41.2
PT2	PT2C1	RRIC100	d1 ET2.5% 12/y	2018	7	2018-07-01	24	18.5652	445.565	0.618435	14.8424	5	5.25307	14.6845	0.375307	39.2
PT2	PT2C1	RRIC100	d1 ET2.5% 12/y	2018	8	2018-08-01	24	14.6471	351.529	0.487915	11.71	0	9.10954	11.1352	0.39182	29.6
PT2	PT2C1	RRIC100	d1 ET2.5% 12/y	2018	9	2018-09-01	24	18.2	436.8	0.606269	14.5505	0	2.70286	9.63639	0.391513	38.6
PT2	PT2C1	RRIC100	d1 ET2.5% 12/y	2018	10	2018-10-01	24	14.7273	353.455	0.490587	11.7741	5	5.82825	10.8188	0.448529	42.9
PT2	PT2C1	RRIC100	d1 ET2.5% 12/y	2018	11	2018-11-01	24	20.05	481.2	0.667896	16.0295	5	2.24449	12.3523	0.306537	42.2
PT2	PT2C1	RRIC100	d1 ET2.5% 12/y	2018	12	2018-12-01	24	19.75	474	0.657902	15.7896	5	2.11556	17.9165	0.319489	31.8
PT2	PT2C1	RRIC100	d1 ET2.5% 12/y	2019	1	2019-01-01	24	20.4762	491.429	0.682093	16.3702	5
PT2	PT2C1	RRIC100	d1 ET2.5% 12/y	2019	2	2019-02-01	24	21.3684	512.842	0.711814	17.0835	0	1.99431	12.2272	0.364914
PT2	PT2C1	RRIC100	d1 ET2.5% 12/y	2019	3	2019-03-01	24	21.9091	525.818	0.729825	17.5158	0	3.13327	15.7958	0.0940174	31.8
PT2	PT2C10	RRIC100	d1 ET2.5% 12/y	2017	4	2017-04-01	24	9.94118	238.588	0.345873	8.30096	5
PT2	PT2C10	RRIC100	d1 ET2.5% 12/y	2017	5	2017-05-01	24	21.381	513.143	0.743886	17.8533	25
PT2	PT2C10	RRIC100	d1 ET2.5% 12/y	2017	6	2017-06-01	24	18.05	433.2	0.627996	15.0719	5	5.09704	24.4146	0.636882
PT2	PT2C10	RRIC100	d1 ET2.5% 12/y	2017	7	2017-07-01	24	19.7273	473.455	0.686351	16.4724	5
PT2	PT2C10	RRIC100	d1 ET2.5% 12/y	2017	8	2017-08-01	24	14.16	339.84	0.492655	11.8237	5	6.81272	31.8019	0.512101	31.58
PT2	PT2C10	RRIC100	d1 ET2.5% 12/y	2017	9	2017-09-01	24	11.3684	272.842	0.39553	9.49272	5	3.31317	32.0666	0.738021	20.32
PT2	PT2C10	RRIC100	d1 ET2.5% 12/y	2017	10	2017-10-01	24	8.58333	206	0.298631	7.16715	10	2.9231	19.1831	0.435801	37.6
PT2	PT2C10	RRIC100	d1 ET2.5% 12/y	2017	11	2017-11-01	24	25.8125	619.5	0.898069	21.5536	5	5.73942	21.2627	0.759823	34.2
PT2	PT2C10	RRIC100	d1 ET2.5% 12/y	2017	12	2017-12-01	24	29.0588	697.412	1.01101	24.2644	5	2.97006	19.2726	0.874302	29.2
PT2	PT2C10	RRIC100	d1 ET2.5% 12/y	2018	1	2018-01-01	24	43.6667	1048	1.51925	36.462	5	3.83469	36.1516	0.737993	48.4
PT2	PT2C10	RRIC100	d1 ET2.5% 12/y	2018	2	2018-02-01	24	33.875	813	1.17858	28.2859	15	1.96154	22.5146	0.40449	44.8
PT2	PT2C10	RRIC100	d1 ET2.5% 12/y	2018	3	2018-03-01	24	39.6667	952	1.38008	33.122	10	4.64938	22.7829	0.311777	50.2
PT2	PT2C10	RRIC100	d1 ET2.5% 12/y	2018	4	2018-04-01	24	36.7	880.8	1.27687	30.6448	20	6.75335	25.4084	0.31959	46.2
PT2	PT2C10	RRIC100	d1 ET2.5% 12/y	2018	5	2018-05-01	24	33.6818	808.364	1.17186	28.1246	5	10.3865	16.6765	0.355708	49.2
PT2	PT2C10	RRIC100	d1 ET2.5% 12/y	2018	6	2018-06-01	24	20	480	0.69584	16.7002	5	8.21374	9.3159	0.422724	35.6
PT2	PT2C10	RRIC100	d1 ET2.5% 12/y	2018	7	2018-07-01	24	20.4348	490.435	0.710967	17.0632	0	7.57001	14.2766	0.422431	41.6
PT2	PT2C10	RRIC100	d1 ET2.5% 12/y	2018	8	2018-08-01	24	18.4118	441.882	0.640582	15.374	0	7.68618	12.3725	0.294904	29.2
PT2	PT2C10	RRIC100	d1 ET2.5% 12/y	2018	9	2018-09-01	24	13.95	334.8	0.485349	11.6484	5	9.52615	13.1826	0.442803	39
PT2	PT2C10	RRIC100	d1 ET2.5% 12/y	2018	10	2018-10-01	24	21.4545	514.909	0.746447	17.9147	0	5.32965	13.2485	0.448954	37
PT2	PT2C10	RRIC100	d1 ET2.5% 12/y	2018	11	2018-11-01	24	20.9474	502.737	0.728801	17.4912	5	4.05584	9.3542	0.385697	37.8
PT2	PT2C10	RRIC100	d1 ET2.5% 12/y	2018	12	2018-12-01	24	19.2	460.8	0.668007	16.0322	5	2.14941	9.7683	0.325061	48.2
PT2	PT2C10	RRIC100	d1 ET2.5% 12/y	2019	1	2019-01-01	24	25.6667	616	0.892995	21.4319	5
PT2	PT2C10	RRIC100	d1 ET2.5% 12/y	2019	2	2019-02-01	24	28.7895	690.947	1.00164	24.0394	0	2.27178	7.04208	0.328873
PT2	PT2C10	RRIC100	d1 ET2.5% 12/y	2019	3	2019-03-01	24	27.1818	652.364	0.94571	22.697	0	2.86316	14.4816	0.125356	41.6
PT2	PT2C11	RRIC100	d1 ET2.5% 12/y	2017	4	2017-04-01	24	22.4737	539.368	0.718076	17.2338	5
PT2	PT2C11	RRIC100	d1 ET2.5% 12/y	2017	5	2017-05-01	24	30.0952	722.286	0.961598	23.0784	5
PT2	PT2C11	RRIC100	d1 ET2.5% 12/y	2017	6	2017-06-01	24	24.05	577.2	0.768442	18.4426	10	4.38962	21.1835	0.494297
PT2	PT2C11	RRIC100	d1 ET2.5% 12/y	2017	7	2017-07-01	24	20.8636	500.727	0.666632	15.9992	5
PT2	PT2C11	RRIC100	d1 ET2.5% 12/y	2017	8	2017-08-01	24	21.2	508.8	0.677379	16.2571	5	4.3055	26.0166	0.482051	29.12
PT2	PT2C11	RRIC100	d1 ET2.5% 12/y	2017	9	2017-09-01	24	18.7895	450.947	0.600358	14.4086	0
PT2	PT2C11	RRIC100	d1 ET2.5% 12/y	2017	10	2017-10-01	24	15.125	363	0.483272	11.5985	20	1.99248	21.8871	0.74264	43.5897
PT2	PT2C11	RRIC100	d1 ET2.5% 12/y	2017	11	2017-11-01	24	29	696	0.926603	22.2385	5	4.97512	22.9486	0.735444	38.4
PT2	PT2C11	RRIC100	d1 ET2.5% 12/y	2017	12	2017-12-01	24	29.9412	718.588	0.956676	22.9602	5	9.86826	18.4851	1.25515	29.8
PT2	PT2C11	RRIC100	d1 ET2.5% 12/y	2018	1	2018-01-01	24	40.3478	968.348	1.28919	30.9405	5	3.13928	35.5178	0.653431	46.2
PT2	PT2C11	RRIC100	d1 ET2.5% 12/y	2018	2	2018-02-01	24	34.4375	826.5	1.10034	26.4082	5	3.29258	26.0721	0.467527	43.8
PT2	PT2C11	RRIC100	d1 ET2.5% 12/y	2018	3	2018-03-01	24	30.6667	736	0.979857	23.5166	5	4.85834	21.9913	0.457397	48.8
PT2	PT2C11	RRIC100	d1 ET2.5% 12/y	2018	4	2018-04-01	24	38.15	915.6	1.21896	29.2551	10	6.50153	23.617	0.212503	44.4
PT2	PT2C11	RRIC100	d1 ET2.5% 12/y	2018	5	2018-05-01	24	29.7727	714.545	0.951294	22.831	10	10.0177	18.2548	0.365321	46.2
PT2	PT2C11	RRIC100	d1 ET2.5% 12/y	2018	6	2018-06-01	24	20.875	501	0.666995	16.0079	10	6.63774	16.4554	0.450293	40.6
PT2	PT2C11	RRIC100	d1 ET2.5% 12/y	2018	7	2018-07-01	24	21.087	506.087	0.673767	16.1704	5	4.99341	14.4296	0.39382	35.6
PT2	PT2C11	RRIC100	d1 ET2.5% 12/y	2018	8	2018-08-01	24	17.9375	430.5	0.573136	13.7553	5	8.12268	23.692	0.382129	31.4
PT2	PT2C11	RRIC100	d1 ET2.5% 12/y	2018	9	2018-09-01	24	17	408	0.543181	13.0364	10	2.11692	3.13504	0.393223	36.6
PT2	PT2C11	RRIC100	d1 ET2.5% 12/y	2018	10	2018-10-01	24	19.2727	462.545	0.615799	14.7792	7.5	3.95107	19.8723	0.483343	36
PT2	PT2C11	RRIC100	d1 ET2.5% 12/y	2018	11	2018-11-01	24	19.7368	473.684	0.630628	15.1351	10	6.85161	16.3099	0.382329	38.6
PT2	PT2C11	RRIC100	d1 ET2.5% 12/y	2018	12	2018-12-01	24	25.3158	607.579	0.808886	19.4133	10	2.57252	12.0079	0.343636	42.6
PT2	PT2C11	RRIC100	d1 ET2.5% 12/y	2019	1	2019-01-01	24	26.619	638.857	0.850528	20.4127	5
PT2	PT2C11	RRIC100	d1 ET2.5% 12/y	2019	2	2019-02-01	24	25.1176	602.824	0.802555	19.2613	10	1.80355	11.166	0.349897
PT2	PT2C11	RRIC100	d1 ET2.5% 12/y	2019	3	2019-03-01	24	23.7	568.8	0.757259	18.1742	0	4.62788	17.1353	0.299289	33.4
PT2	PT2C12	RRIC100	d1 ET2.5% 12/y	2017	4	2017-04-01	24	15.5	372	0.529856	12.7166	10
PT2	PT2C12	RRIC100	d1 ET2.5% 12/y	2017	5	2017-05-01	24	23.8571	572.571	0.815539	19.5729	10
PT2	PT2C12	RRIC100	d1 ET2.5% 12/y	2017	6	2017-06-01	24	19.7	472.8	0.67343	16.1623	5	7.65463	28.2265	0.532319
PT2	PT2C12	RRIC100	d1 ET2.5% 12/y	2017	7	2017-07-01	24	24.9091	597.818	0.8515	20.436	5
PT2	PT2C12	RRIC100	d1 ET2.5% 12/y	2017	8	2017-08-01	24	19.88	477.12	0.679584	16.31	5	7.17583	25.0186	0.473287	31.44
PT2	PT2C12	RRIC100	d1 ET2.5% 12/y	2017	9	2017-09-01	24	15.9474	382.737	0.545149	13.0836	5	4.10545	33.0065	0.859133	27.28
PT2	PT2C12	RRIC100	d1 ET2.5% 12/y	2017	10	2017-10-01	24	9.08696	218.087	0.310631	7.45515	0	5.52407	22.0303	0.560315	39.4
PT2	PT2C12	RRIC100	d1 ET2.5% 12/y	2017	11	2017-11-01	24	28.8	691.2	0.984507	23.6282	5	3.36001	20.2477	0.608129	42.8
PT2	PT2C12	RRIC100	d1 ET2.5% 12/y	2017	12	2017-12-01	24	28.1765	676.235	0.963193	23.1166	5	6.73054	21.8902	0.988558	33.4
PT2	PT2C12	RRIC100	d1 ET2.5% 12/y	2018	1	2018-01-01	24	48.875	1173	1.67076	40.0982	5	5.14604	35.1882	1.52019	40.8
PT2	PT2C12	RRIC100	d1 ET2.5% 12/y	2018	2	2018-02-01	24	33.4375	802.5	1.14304	27.4329	5	5.11401	24.3665	0.464025	48.2
PT2	PT2C12	RRIC100	d1 ET2.5% 12/y	2018	3	2018-03-01	24	35.5556	853.333	1.21544	29.1706	0	5.25885	27.2851	0.373385	47.8
PT2	PT2C12	RRIC100	d1 ET2.5% 12/y	2018	4	2018-04-01	24	36.619	878.857	1.2518	30.0431	0	6.06657	21.9012	0.234255	49.4
PT2	PT2C12	RRIC100	d1 ET2.5% 12/y	2018	5	2018-05-01	24	31.55	757.2	1.07851	25.8843	0	10.4448	20.6484	0.35763	38.9313
PT2	PT2C12	RRIC100	d1 ET2.5% 12/y	2018	6	2018-06-01	24	21.2	508.8	0.724707	17.393	5	12.2557	20.1181	0.463159	41.8
PT2	PT2C12	RRIC100	d1 ET2.5% 12/y	2018	7	2018-07-01	24	19.4091	465.818	0.663486	15.9237	0	4.11457	26.0293	0.313036	32.6
PT2	PT2C12	RRIC100	d1 ET2.5% 12/y	2018	8	2018-08-01	24	14.4118	345.882	0.492656	11.8237	0	7.95187	10.5561	0.227062	45.4
PT2	PT2C12	RRIC100	d1 ET2.5% 12/y	2018	9	2018-09-01	24	20	480	0.683686	16.4085	10	3.36439	3.26352	0.244482	39.8
PT2	PT2C12	RRIC100	d1 ET2.5% 12/y	2018	10	2018-10-01	24	23.7619	570.286	0.812284	19.4948	0	4.06731	6.52163	0.462891	43.2
PT2	PT2C12	RRIC100	d1 ET2.5% 12/y	2018	11	2018-11-01	24	21.65	519.6	0.74009	17.7622	0	1.83103	13.9114	0.416014	32.4
PT2	PT2C12	RRIC100	d1 ET2.5% 12/y	2018	12	2018-12-01	24	23.55	565.2	0.80504	19.321	0	3.96033	14.581	0.54796	35.1812
PT2	PT2C12	RRIC100	d1 ET2.5% 12/y	2019	1	2019-01-01	24	26.2	628.8	0.895628	21.4951	0
PT2	PT2C12	RRIC100	d1 ET2.5% 12/y	2019	2	2019-02-01	24	25.1053	602.526	0.858206	20.5969	0	3.399	15.3865	0.292832
PT2	PT2C12	RRIC100	d1 ET2.5% 12/y	2019	3	2019-03-01	24	23.1818	556.364	0.792454	19.0189	0	4.1957	18.3737	0.183334	33.6
PT2	PT2C14	RRIC100	d1 ET2.5% 12/y	2017	4	2017-04-01	24	19.1111	458.667	0.647643	15.5434	5
PT2	PT2C14	RRIC100	d1 ET2.5% 12/y	2017	5	2017-05-01	24	27.8095	667.429	0.942418	22.618	15
PT2	PT2C14	RRIC100	d1 ET2.5% 12/y	2017	6	2017-06-01	24	23.05	553.2	0.781126	18.747	5	3.51896	35.4329	0.678074
PT2	PT2C14	RRIC100	d1 ET2.5% 12/y	2017	7	2017-07-01	24	25.1364	603.273	0.851829	20.4439	5
PT2	PT2C14	RRIC100	d1 ET2.5% 12/y	2017	8	2017-08-01	24	18.24	437.76	0.618123	14.835	5	5.58505	24.5111	0.452001	28.28
PT2	PT2C14	RRIC100	d1 ET2.5% 12/y	2017	9	2017-09-01	24	18.7895	450.947	0.636744	15.2818	5	3.78853	34.2044	0.838317	24.46
PT2	PT2C14	RRIC100	d1 ET2.5% 12/y	2017	10	2017-10-01	24	12.3043	295.304	0.416974	10.0074	10	2.5771	16.6858	0.4862	35.7798
PT2	PT2C14	RRIC100	d1 ET2.5% 12/y	2017	11	2017-11-01	24	31.9375	766.5	1.08231	25.9754	5	4.29735	16.8416	0.640635	41
PT2	PT2C14	RRIC100	d1 ET2.5% 12/y	2017	12	2017-12-01	24	40	960	1.35553	32.5328	10	6.13174	23.3264	1.07466	29.6703
PT2	PT2C14	RRIC100	d1 ET2.5% 12/y	2018	1	2018-01-01	24	44.7826	1074.78	1.51761	36.4226	10	4.54997	34.808	1.17233	52.4
PT2	PT2C14	RRIC100	d1 ET2.5% 12/y	2018	2	2018-02-01	24	34.4375	826.5	1.16703	28.0087	5	1.83894	25.7554	0.360714	51
PT2	PT2C14	RRIC100	d1 ET2.5% 12/y	2018	3	2018-03-01	24	48	1152	1.62664	39.0393	5	3.56975	30.402	0.436861	45.2
PT2	PT2C14	RRIC100	d1 ET2.5% 12/y	2018	4	2018-04-01	24	36.8095	883.429	1.24741	29.9379	0	9.06552	27.7045	0.219196	46.4
PT2	PT2C14	RRIC100	d1 ET2.5% 12/y	2018	5	2018-05-01	24	30.9091	741.818	1.04746	25.139	5	9.12462	27.6189	0.380703	49
PT2	PT2C14	RRIC100	d1 ET2.5% 12/y	2018	6	2018-06-01	24	20	480	0.677766	16.2664	0	3.22617	25.8244	0.521972	42.2
PT2	PT2C14	RRIC100	d1 ET2.5% 12/y	2018	7	2018-07-01	24	20.3182	487.636	0.688549	16.5252	0	4.23441	13.9962	0.417382	37.4
PT2	PT2C14	RRIC100	d1 ET2.5% 12/y	2018	8	2018-08-01	24	18.1765	436.235	0.61597	14.7833	0	4.0044	6.10727	0.240907	44
PT2	PT2C14	RRIC100	d1 ET2.5% 12/y	2018	9	2018-09-01	24	21.7368	521.684	0.736625	17.679	5	1.64439	3.39201	0.4069	42.8
PT2	PT2C14	RRIC100	d1 ET2.5% 12/y	2018	10	2018-10-01	24	22.3182	535.636	0.756326	18.1518	2.5	2.94854	7.82241	0.42328	40
PT2	PT2C14	RRIC100	d1 ET2.5% 12/y	2018	11	2018-11-01	24	22.95	550.8	0.777737	18.6657	5	2.48075	8.7066	0.26443	38
PT2	PT2C14	RRIC100	d1 ET2.5% 12/y	2018	12	2018-12-01	24	23.7	568.8	0.803153	19.2757	5	2.30173	10.4354	0.427223	42.4
PT2	PT2C14	RRIC100	d1 ET2.5% 12/y	2019	1	2019-01-01	24	28.381	681.143	0.961783	23.0828	5
PT2	PT2C14	RRIC100	d1 ET2.5% 12/y	2019	2	2019-02-01	24	26	624	0.881096	21.1463	15	5.48002	11.8413	0.345392
PT2	PT2C14	RRIC100	d1 ET2.5% 12/y	2019	3	2019-03-01	24	28.8	691.2	0.975984	23.4236	42.5	8.3734	13.319	0.242878	41
PT2	PT2C15	RRIC100	d1 ET2.5% 12/y	2017	4	2017-04-01	24	13.625	327	0.46678	11.2027	5
PT2	PT2C15	RRIC100	d1 ET2.5% 12/y	2017	5	2017-05-01	24	26.6	638.4	0.911292	21.871	80
PT2	PT2C15	RRIC100	d1 ET2.5% 12/y	2017	6	2017-06-01	24	22.45	538.8	0.769117	18.4588	15	3.50082	23.4344	0.630545
PT2	PT2C15	RRIC100	d1 ET2.5% 12/y	2017	7	2017-07-01	24	15.4762	371.429	0.5302	12.7248	0
PT2	PT2C15	RRIC100	d1 ET2.5% 12/y	2017	8	2017-08-01	24	18.6	446.4	0.637219	15.2933	5	5.37755	41.1395	0.462018	34.06
PT2	PT2C15	RRIC100	d1 ET2.5% 12/y	2017	9	2017-09-01	24	22.2222	533.333	0.761313	18.2715	5	4.65284	37.0425	1.01241	33.7775
PT2	PT2C15	RRIC100	d1 ET2.5% 12/y	2017	10	2017-10-01	24	15.6087	374.609	0.53474	12.8338	25	2.00441	17.7197	0.49954	42.723
PT2	PT2C15	RRIC100	d1 ET2.5% 12/y	2017	11	2017-11-01	24	27.0625	649.5	0.927137	22.2513	20	5.84036	21.5379	0.702938	35.4
PT2	PT2C15	RRIC100	d1 ET2.5% 12/y	2017	12	2017-12-01	24	33.8235	811.765	1.15876	27.8103	85	8.16766	21.1953	0.766671	33.4
PT2	PT2C15	RRIC100	d1 ET2.5% 12/y	2018	1	2018-01-01	24	43.5833	1046	1.49313	35.835	85	5.00695	37.115	1.06279	39.6
PT2	PT2C15	RRIC100	d1 ET2.5% 12/y	2018	2	2018-02-01	24	35.875	861	1.22904	29.4971	80	3.39767	25.3168	0.385228	49.6
PT2	PT2C15	RRIC100	d1 ET2.5% 12/y	2018	3	2018-03-01	24	36.9444	886.667	1.26568	30.3764	75	5.74643	21.1998	0.468598	42.8
PT2	PT2C15	RRIC100	d1 ET2.5% 12/y	2018	4	2018-04-01	24	35.5714	853.714	1.21864	29.2475	5	9.22577	25.9383	0.244294	42.2
PT2	PT2C15	RRIC100	d1 ET2.5% 12/y	2018	5	2018-05-01	24	32.5	780	1.11342	26.7221	5	5.41653	22.5949	0.440308	40.4
PT2	PT2C15	RRIC100	d1 ET2.5% 12/y	2018	6	2018-06-01	24	21.6875	520.5	0.742994	17.8319	5	5.08028	22.9315	0.433752	45.6
PT2	PT2C15	RRIC100	d1 ET2.5% 12/y	2018	7	2018-07-01	24	19.087	458.087	0.653902	15.6936	5	5.61259	15.8317	0.373624	40.2
PT2	PT2C15	RRIC100	d1 ET2.5% 12/y	2018	8	2018-08-01	24	19.3529	464.471	0.663014	15.9123	5	4.13725	6.47581	0.26029	47.1132
PT2	PT2C15	RRIC100	d1 ET2.5% 12/y	2018	9	2018-09-01	24	14	336	0.479627	11.5111	10	8.7323	4.3685	0.206869	37
PT2	PT2C15	RRIC100	d1 ET2.5% 12/y	2018	10	2018-10-01	24	19.35	464.4	0.662913	15.9099	95	3.81019	7.24422	0.385861	36.3
PT2	PT2C15	RRIC100	d1 ET2.5% 12/y	2018	11	2018-11-01	24	20	480	0.685182	16.4444	90	3.87864	4.77304	0.306537	35.6
PT2	PT2C15	RRIC100	d1 ET2.5% 12/y	2018	12	2018-12-01	24	26.1053	626.526	0.894343	21.4642	90	2.52175	6.36131	0.466231	34.8
PT2	PT2C15	RRIC100	d1 ET2.5% 12/y	2019	1	2019-01-01	24	30.55	733.2	1.04662	25.1188	80
PT2	PT2C15	RRIC100	d1 ET2.5% 12/y	2019	2	2019-02-01	24	28.6111	686.667	0.980191	23.5246	25	1.99431	6.41505	0.364914
PT2	PT2C15	RRIC100	d1 ET2.5% 12/y	2019	3	2019-03-01	24	23.7	568.8	0.81194	19.4866	22.5	6.19451	13.4959	0.225642	42.6
PT2	PT2C16	RRIC100	d1 ET2.5% 12/y	2017	4	2017-04-01	24	16.3684	392.842	0.55711	13.3706	5
PT2	PT2C16	RRIC100	d1 ET2.5% 12/y	2017	5	2017-05-01	24	23.2857	558.857	0.792545	19.0211	10
PT2	PT2C16	RRIC100	d1 ET2.5% 12/y	2017	6	2017-06-01	24	12.7	304.8	0.432253	10.3741	5	3.75476	31.8025	0.781052
PT2	PT2C16	RRIC100	d1 ET2.5% 12/y	2017	7	2017-07-01	24	13.9	333.6	0.473096	11.3543	0
PT2	PT2C16	RRIC100	d1 ET2.5% 12/y	2017	8	2017-08-01	24	15.04	360.96	0.511896	12.2855	0	3.56198	27.8436	0.380633	33.24
PT2	PT2C16	RRIC100	d1 ET2.5% 12/y	2017	9	2017-09-01	24	15.1111	362.667	0.514317	12.3436	5	3.19793	34.3703	0.955643	32.3965
PT2	PT2C16	RRIC100	d1 ET2.5% 12/y	2017	10	2017-10-01	24	16.5455	397.091	0.563135	13.5153	15	1.81352	31.256	0.653701	43.9516
PT2	PT2C16	RRIC100	d1 ET2.5% 12/y	2017	11	2017-11-01	24	26.9375	646.5	0.916836	22.0041	10	4.75881	21.7272	0.631154	37.2
PT2	PT2C16	RRIC100	d1 ET2.5% 12/y	2017	12	2017-12-01	24	33.1176	794.824	1.12718	27.0523	15	5.48503	24.7162	0.985246	27.6
PT2	PT2C16	RRIC100	d1 ET2.5% 12/y	2018	1	2018-01-01	24	36.3043	871.304	1.23564	29.6554	5	5.16591	37.7488	0.960929	41
PT2	PT2C16	RRIC100	d1 ET2.5% 12/y	2018	2	2018-02-01	24	27.6875	664.5	0.942362	22.6167	10	3.36264	23.9766	0.474531	47.4
PT2	PT2C16	RRIC100	d1 ET2.5% 12/y	2018	3	2018-03-01	24	31.7778	762.667	1.08158	25.9579	5	5.17178	22.4119	0.492868	49
PT2	PT2C16	RRIC100	d1 ET2.5% 12/y	2018	4	2018-04-01	24	32.25	774	1.09765	26.3436	5	8.47031	30.7828	0.242621	34.7107
PT2	PT2C16	RRIC100	d1 ET2.5% 12/y	2018	5	2018-05-01	24	29.9091	717.818	1.01798	24.4314	5	3.97989	28.7499	0.390317	35.2
PT2	PT2C16	RRIC100	d1 ET2.5% 12/y	2018	6	2018-06-01	24	21.5	516	0.731767	17.5624	0	3.83802	20.2774	0.549541	38.8
PT2	PT2C16	RRIC100	d1 ET2.5% 12/y	2018	7	2018-07-01	24	18.9565	454.957	0.645198	15.4847	0	3.23573	13.2314	0.408967	49
PT2	PT2C16	RRIC100	d1 ET2.5% 12/y	2018	8	2018-08-01	24	14.9375	358.5	0.508408	12.2018	0	4.91536	4.68575	0.329517	41.5254
PT2	PT2C16	RRIC100	d1 ET2.5% 12/y	2018	9	2018-09-01	24	18	432	0.612642	14.7034	20	8.46769	4.39419	0.367578	39.6
PT2	PT2C16	RRIC100	d1 ET2.5% 12/y	2018	10	2018-10-01	24	19.5909	470.182	0.66679	16.0029	7.5	5.70041	8.56717	0.398188	37.6
PT2	PT2C16	RRIC100	d1 ET2.5% 12/y	2018	11	2018-11-01	24	18.6	446.4	0.633063	15.1935	0	3.64238	6.9317	0.321695	42.8
PT2	PT2C16	RRIC100	d1 ET2.5% 12/y	2018	12	2018-12-01	24	24.9	597.6	0.847488	20.3397	0	2.67407	8.60087	0.469946	41.2
PT2	PT2C16	RRIC100	d1 ET2.5% 12/y	2019	1	2019-01-01	24	26	624	0.884927	21.2383	0
PT2	PT2C16	RRIC100	d1 ET2.5% 12/y	2019	2	2019-02-01	24	24.4737	587.368	0.832978	19.9915	0	2.35849	9.86374	0.327372
PT2	PT2C16	RRIC100	d1 ET2.5% 12/y	2019	3	2019-03-01	24	23.7273	569.455	0.807573	19.3818	0	6.57267	23.6052	0.293021	45.4
PT2	PT2C17	RRIC100	d1 ET2.5% 12/y	2017	4	2017-04-01	24	15.7222	377.333	0.514965	12.3592	5
PT2	PT2C17	RRIC100	d1 ET2.5% 12/y	2017	5	2017-05-01	24	19.2381	461.714	0.630124	15.123	10
PT2	PT2C17	RRIC100	d1 ET2.5% 12/y	2017	6	2017-06-01	24	16.95	406.8	0.55518	13.3243	5	4.57101	5.88129	0.768378
PT2	PT2C17	RRIC100	d1 ET2.5% 12/y	2017	7	2017-07-01	24	18.2222	437.333	0.59685	14.3244	0
PT2	PT2C17	RRIC100	d1 ET2.5% 12/y	2017	8	2017-08-01	24	13.48	323.52	0.441524	10.5966	0	7.41791	31.971	0.384389	29
PT2	PT2C17	RRIC100	d1 ET2.5% 12/y	2017	9	2017-09-01	24	12.1053	290.526	0.396496	9.51589	5	7.3754	22.4466	0.766407	23.76
PT2	PT2C17	RRIC100	d1 ET2.5% 12/y	2017	10	2017-10-01	24	8.17391	196.174	0.267728	6.42548	5	3.78214	21.8235	0.668525	36.2
PT2	PT2C17	RRIC100	d1 ET2.5% 12/y	2017	11	2017-11-01	24	22.1875	532.5	0.726729	17.4415	5	1.57185	26.716	0.632508	38.6
PT2	PT2C17	RRIC100	d1 ET2.5% 12/y	2017	12	2017-12-01	24	31.1176	746.824	1.01923	24.4614	5	7.01796	14.1765	0.779918	29.6
PT2	PT2C17	RRIC100	d1 ET2.5% 12/y	2018	1	2018-01-01	24	41.6818	1000.36	1.36525	32.7659	10	5.44407	29.8644	1.74697	48.8
PT2	PT2C17	RRIC100	d1 ET2.5% 12/y	2018	2	2018-02-01	24	36.875	885	1.2078	28.9873	15	3.41518	25.463	0.464025	46.6
PT2	PT2C17	RRIC100	d1 ET2.5% 12/y	2018	3	2018-03-01	24	37.9444	910.667	1.24283	29.828	10	5.3285	28.0767	0.457397	43.8
PT2	PT2C17	RRIC100	d1 ET2.5% 12/y	2018	4	2018-04-01	24	36.6667	880	1.20098	28.8235	5	7.37146	21.7246	0.175691	40.8
PT2	PT2C17	RRIC100	d1 ET2.5% 12/y	2018	5	2018-05-01	24	28.7619	690.286	0.942067	22.6096	5	6.65903	22.8053	0.405699	41.4
PT2	PT2C17	RRIC100	d1 ET2.5% 12/y	2018	6	2018-06-01	24	20.125	483	0.659174	15.8202	5	3.26325	19.1626	0.455807	32.6
PT2	PT2C17	RRIC100	d1 ET2.5% 12/y	2018	7	2018-07-01	24	20.2174	485.217	0.6622	15.8928	5	3.75504	10.8604	0.350062	45.4
PT2	PT2C17	RRIC100	d1 ET2.5% 12/y	2018	8	2018-08-01	24	15.4118	369.882	0.504797	12.1151	0	10.9125	6.10727	0.279674	41.2
PT2	PT2C17	RRIC100	d1 ET2.5% 12/y	2018	9	2018-09-01	24	16.15	387.6	0.528977	12.6954	10	12.1345	10.0475	0.463319	43.6
PT2	PT2C17	RRIC100	d1 ET2.5% 12/y	2018	10	2018-10-01	24	19.3182	463.636	0.632747	15.1859	0	2.66327	6.02471	0.406314	42.2
PT2	PT2C17	RRIC100	d1 ET2.5% 12/y	2018	11	2018-11-01	24	17	408	0.556818	13.3636	5	3.72113	9.80992	0.365486	32.8
PT2	PT2C17	RRIC100	d1 ET2.5% 12/y	2018	12	2018-12-01	24	22.5	540	0.736965	17.6872	5	2.69099	8.76765	0.345494	42.8
PT2	PT2C17	RRIC100	d1 ET2.5% 12/y	2019	1	2019-01-01	24	24.3333	584	0.797014	19.1283	5
PT2	PT2C17	RRIC100	d1 ET2.5% 12/y	2019	2	2019-02-01	24	23.2105	557.053	0.760237	18.2457	0	2.42786	10.8766	0.402457
PT2	PT2C17	RRIC100	d1 ET2.5% 12/y	2019	3	2019-03-01	24	23.2727	558.545	0.762274	18.2946	2.5	4.60987	19.2582	0.177066	39.2
PT2	PT2C2	RRIC100	d1 ET2.5% 12/y	2017	4	2017-04-01	24	18.2632	438.316	0.555214	13.3251	10
PT2	PT2C2	RRIC100	d1 ET2.5% 12/y	2017	5	2017-05-01	24	22.7	544.8	0.690098	16.5623	40
PT2	PT2C2	RRIC100	d1 ET2.5% 12/y	2017	6	2017-06-01	24	28.6	686.4	0.869462	20.8671	10	6.82024	31.4213	0.719265
PT2	PT2C2	RRIC100	d1 ET2.5% 12/y	2017	7	2017-07-01	24	29.4091	705.818	0.894059	21.4574	15
PT2	PT2C2	RRIC100	d1 ET2.5% 12/y	2017	8	2017-08-01	24	23.4	561.6	0.711378	17.0731	15	5.75796	17.9647	0.550916	33.4
PT2	PT2C2	RRIC100	d1 ET2.5% 12/y	2017	9	2017-09-01	24	23.5263	564.632	0.715218	17.1652	5	4.43676	18.3738	0.764514	26.46
PT2	PT2C2	RRIC100	d1 ET2.5% 12/y	2017	10	2017-10-01	24	15.6818	376.364	0.47674	11.4417	10	3.20945	26.2932	0.677418	42.8
PT2	PT2C2	RRIC100	d1 ET2.5% 12/y	2017	11	2017-11-01	24	35.25	846	1.07163	25.7191	10	5.26354	16.9448	0.832961	36.2
PT2	PT2C2	RRIC100	d1 ET2.5% 12/y	2017	12	2017-12-01	24	36.2308	869.538	1.10144	26.4347	15	2.99401	18.3461	0.914043	34.8
PT2	PT2C2	RRIC100	d1 ET2.5% 12/y	2018	1	2018-01-01	24	55.4167	1330	1.68471	40.433	5	3.81482	37.8502	0.563104	41.6
PT2	PT2C2	RRIC100	d1 ET2.5% 12/y	2018	2	2018-02-01	24	46.0625	1105.5	1.40034	33.6081	15	2.85474	22.9776	0.535817	41.4
PT2	PT2C2	RRIC100	d1 ET2.5% 12/y	2018	3	2018-03-01	24	41	984	1.24643	29.9144	5	4.35335	19.3445	0.33978	40.6
PT2	PT2C2	RRIC100	d1 ET2.5% 12/y	2018	4	2018-04-01	24	43.85	1052.4	1.33307	31.9938	10	7.37146	24.0207	0.292818	37
PT2	PT2C2	RRIC100	d1 ET2.5% 12/y	2018	5	2018-05-01	24	34.7143	833.143	1.05534	25.3282	5	5.99895	21.5427	0.328789	49.2
PT2	PT2C2	RRIC100	d1 ET2.5% 12/y	2018	6	2018-06-01	24	20.4375	490.5	0.621316	14.9116	5	9.12226	16.6147	0.396993	43.6
PT2	PT2C2	RRIC100	d1 ET2.5% 12/y	2018	7	2018-07-01	24	18.8261	451.826	0.572328	13.7359	5	11.0254	14.608	0.366892	37.4
PT2	PT2C2	RRIC100	d1 ET2.5% 12/y	2018	8	2018-08-01	24	16.3125	391.5	0.495913	11.9019	0	7.76209	10.2929	0.294904	30.8
PT2	PT2C2	RRIC100	d1 ET2.5% 12/y	2018	9	2018-09-01	24	22.2	532.8	0.674897	16.1975	5	2.72176	11.0497	0.280385	36.4
PT2	PT2C2	RRIC100	d1 ET2.5% 12/y	2018	10	2018-10-01	24	22.2381	533.714	0.676056	16.2253	0	5.66419	12.1526	0.36744	39.1
PT2	PT2C2	RRIC100	d1 ET2.5% 12/y	2018	11	2018-11-01	24	22.2632	534.316	0.676817	16.2436	5	4.78431	11.7767	0.277904	34.4
PT2	PT2C2	RRIC100	d1 ET2.5% 12/y	2018	12	2018-12-01	24	24.6316	591.158	0.748819	17.9717	5	2.06479	14.7478	0.310201	33.6
PT2	PT2C2	RRIC100	d1 ET2.5% 12/y	2019	1	2019-01-01	24	22.7143	545.143	0.690532	16.5728	5
PT2	PT2C2	RRIC100	d1 ET2.5% 12/y	2019	2	2019-02-01	24	26.0556	625.333	0.792109	19.0106	0	2.27178	12.7577	0.324368
PT2	PT2C2	RRIC100	d1 ET2.5% 12/y	2019	3	2019-03-01	24	23.3	559.2	0.708338	17.0001	2.5	3.60146	13.5717	0.162963	32.6
PT2	PT2C3	RRIC100	d1 ET2.5% 12/y	2017	4	2017-04-01	24	16.8125	403.5	0.56005	13.4412	10
PT2	PT2C3	RRIC100	d1 ET2.5% 12/y	2017	5	2017-05-01	24	24.9048	597.714	0.829615	19.9108	10
PT2	PT2C3	RRIC100	d1 ET2.5% 12/y	2017	6	2017-06-01	24	21.4211	514.105	0.713567	17.1256	5	4.80682	14.6488	0.630545
PT2	PT2C3	RRIC100	d1 ET2.5% 12/y	2017	7	2017-07-01	24	23.9091	573.818	0.796448	19.1147	5
PT2	PT2C3	RRIC100	d1 ET2.5% 12/y	2017	8	2017-08-01	24	15	360	0.499672	11.9921	5	7.34875	18.7936	0.628545	31.1
PT2	PT2C3	RRIC100	d1 ET2.5% 12/y	2017	9	2017-09-01	24	10.5263	252.632	0.350647	8.41554	5	6.29502	39.8253	1.07675	25.86
PT2	PT2C3	RRIC100	d1 ET2.5% 12/y	2017	10	2017-10-01	24	9.70833	233	0.323399	7.76158	5	4.04462	13.1227	0.572174	39.2
PT2	PT2C3	RRIC100	d1 ET2.5% 12/y	2017	11	2017-11-01	24	19	456	0.632918	15.19	5	5.92689	16.6007	0.757114	36.4
PT2	PT2C3	RRIC100	d1 ET2.5% 12/y	2017	12	2017-12-01	24	27.7059	664.941	0.922924	22.1502	5	3.4491	18.5082	0.760047	29.8
PT2	PT2C3	RRIC100	d1 ET2.5% 12/y	2018	1	2018-01-01	24	40.9167	982	1.363	32.7119	5	5.08643	34.6812	1.00321	43.2
PT2	PT2C3	RRIC100	d1 ET2.5% 12/y	2018	2	2018-02-01	24	28.1333	675.2	0.937163	22.4919	5	2.59203	17.8363	0.357212	46.6
PT2	PT2C3	RRIC100	d1 ET2.5% 12/y	2018	3	2018-03-01	24	39.7778	954.667	1.32506	31.8014	5	5.58971	24.9351	0.461131	49
PT2	PT2C3	RRIC100	d1 ET2.5% 12/y	2018	4	2018-04-01	24	34.1905	820.571	1.13894	27.3345	5	10.9885	26.4429	0.215849	37.3626
PT2	PT2C3	RRIC100	d1 ET2.5% 12/y	2018	5	2018-05-01	24	35.2727	846.545	1.17499	28.1997	0	7.64915	23.7785	0.348017	45.4
PT2	PT2C3	RRIC100	d1 ET2.5% 12/y	2018	6	2018-06-01	24	22	528	0.732853	17.5885	5	5.78485	22.3476	0.41721	38.4
PT2	PT2C3	RRIC100	d1 ET2.5% 12/y	2018	7	2018-07-01	24	18.7826	450.783	0.625677	15.0162	0	5.19315	21.2365	0.398869	36.2
PT2	PT2C3	RRIC100	d1 ET2.5% 12/y	2018	8	2018-08-01	24	14.0588	337.412	0.46832	11.2397	0	12.4307	15.3208	0.36413	31.4
PT2	PT2C3	RRIC100	d1 ET2.5% 12/y	2018	9	2018-09-01	24	14.8	355.2	0.49301	11.8322	0	12.4936	8.99396	0.444513	39.2
PT2	PT2C3	RRIC100	d1 ET2.5% 12/y	2018	10	2018-10-01	24	22.7727	546.545	0.758594	18.2062	2.5	14.3522	15.824	0.502059	40.1
PT2	PT2C3	RRIC100	d1 ET2.5% 12/y	2018	11	2018-11-01	24	24.2222	581.333	0.806878	19.3651	5	5.74905	15.6863	0.266114	37.2
PT2	PT2C3	RRIC100	d1 ET2.5% 12/y	2018	12	2018-12-01	24	24.2	580.8	0.806138	19.3473	5	3.57107	14.0092	0.326919	40.6
PT2	PT2C3	RRIC100	d1 ET2.5% 12/y	2019	1	2019-01-01	24	24.381	585.143	0.812166	19.492	0
PT2	PT2C3	RRIC100	d1 ET2.5% 12/y	2019	2	2019-02-01	24	27.9474	670.737	0.930969	22.3432	0	1.87292	10.4908	0.286826
PT2	PT2C3	RRIC100	d1 ET2.5% 12/y	2019	3	2019-03-01	24	26.3636	632.727	0.878212	21.0771	0	4.10567	20.6988	0.172365	30.8
PT2	PT2C4	RRIC100	d1 ET2.5% 12/y	2017	4	2017-04-01	24	19.5789	469.895	0.598703	14.3689	5
PT2	PT2C4	RRIC100	d1 ET2.5% 12/y	2017	5	2017-05-01	24	28.5714	685.714	0.873683	20.9684	15
PT2	PT2C4	RRIC100	d1 ET2.5% 12/y	2017	6	2017-06-01	24	23.6	566.4	0.721662	17.3199	5	2.35806	30.4774	0.651141
PT2	PT2C4	RRIC100	d1 ET2.5% 12/y	2017	7	2017-07-01	24	21.1364	507.273	0.646327	15.5118	0
PT2	PT2C4	RRIC100	d1 ET2.5% 12/y	2017	8	2017-08-01	24	21.44	514.56	0.655612	15.7347	5	4.91069	22.6842	0.416943	28.22
PT2	PT2C4	RRIC100	d1 ET2.5% 12/y	2017	9	2017-09-01	24	15.6316	375.158	0.477997	11.4719	5	4.79689	30.15	0.912119	34.0009
PT2	PT2C4	RRIC100	d1 ET2.5% 12/y	2017	10	2017-10-01	24	15.6818	376.364	0.479533	11.5088	5	1.80159	21.0759	0.554386	39.8
PT2	PT2C4	RRIC100	d1 ET2.5% 12/y	2017	11	2017-11-01	24	32.375	777	0.989992	23.7598	10	5.84036	17.9769	0.58375	37.6
PT2	PT2C4	RRIC100	d1 ET2.5% 12/y	2017	12	2017-12-01	24	33.8824	813.176	1.03609	24.8661	10	2.8982	18.0913	0.928946	32.2
PT2	PT2C4	RRIC100	d1 ET2.5% 12/y	2018	1	2018-01-01	24	48.9167	1174	1.49582	35.8996	15	3.81482	38.3065	0.734149	47.8
PT2	PT2C4	RRIC100	d1 ET2.5% 12/y	2018	2	2018-02-01	24	35.3125	847.5	1.07982	25.9156	15	3.38015	23.6355	0.385228	49
PT2	PT2C4	RRIC100	d1 ET2.5% 12/y	2018	3	2018-03-01	24	49.7059	1192.94	1.51995	36.4788	15	3.53492	26.4688	0.425659	38.9578
PT2	PT2C4	RRIC100	d1 ET2.5% 12/y	2018	4	2018-04-01	24	37.381	897.143	1.14307	27.4337	5	5.63161	22.2545	0.245967	39.2523
PT2	PT2C4	RRIC100	d1 ET2.5% 12/y	2018	5	2018-05-01	24	33.6818	808.364	1.02995	24.7189	5	5.53301	18.0443	0.407622	43.2
PT2	PT2C4	RRIC100	d1 ET2.5% 12/y	2018	6	2018-06-01	24	21.5	516	0.657447	15.7787	5	3.87511	16.3758	0.47051	32.6
PT2	PT2C4	RRIC100	d1 ET2.5% 12/y	2018	7	2018-07-01	24	18.0455	433.091	0.55181	13.2434	5	5.79235	16.4691	0.328183	40.6
PT2	PT2C4	RRIC100	d1 ET2.5% 12/y	2018	8	2018-08-01	24	22.1176	530.824	0.676334	16.232	0	4.47886	15.1629	0.311518	29.3144
PT2	PT2C4	RRIC100	d1 ET2.5% 12/y	2018	9	2018-09-01	24	22.15	531.6	0.677323	16.2558	5	4.25275	15.8808	0.352191	40.6
PT2	PT2C4	RRIC100	d1 ET2.5% 12/y	2018	10	2018-10-01	24	23.4762	563.429	0.717876	17.229	0	6.60011	12.4525	0.404711	41.5
PT2	PT2C4	RRIC100	d1 ET2.5% 12/y	2018	11	2018-11-01	24	21.95	526.8	0.671207	16.109	0	2.18543	12.4483	0.330116	34.6
PT2	PT2C4	RRIC100	d1 ET2.5% 12/y	2018	12	2018-12-01	24	26.05	625.2	0.796581	19.1179	0	2.31865	11.5075	0.336206	36.8
PT2	PT2C4	RRIC100	d1 ET2.5% 12/y	2019	1	2019-01-01	24	27.4286	658.286	0.838736	20.1297	0
PT2	PT2C4	RRIC100	d1 ET2.5% 12/y	2019	2	2019-02-01	24	26.7895	642.947	0.819193	19.6606	0	1.43937	12.7336	0.400955
PT2	PT2C4	RRIC100	d1 ET2.5% 12/y	2019	3	2019-03-01	24	24.6	590.4	0.752241	18.0538	5	2.79113	17.7418	0.16453	36.8
PT2	PT2C6	RRIC100	d1 ET2.5% 12/y	2017	4	2017-04-01	24	19.4737	467.368	0.608559	14.6054	5
PT2	PT2C6	RRIC100	d1 ET2.5% 12/y	2017	5	2017-05-01	24	28.45	682.8	0.889071	21.3377	10
PT2	PT2C6	RRIC100	d1 ET2.5% 12/y	2017	6	2017-06-01	24	19.8	475.2	0.618756	14.8501	5	4.08126	23.3073	0.586185
PT2	PT2C6	RRIC100	d1 ET2.5% 12/y	2017	7	2017-07-01	24	30.0909	722.182	0.94035	22.5684	5
PT2	PT2C6	RRIC100	d1 ET2.5% 12/y	2017	8	2017-08-01	24	18.24	437.76	0.570006	13.6801	10	6.53606	19.4702	0.479547	32.08
PT2	PT2C6	RRIC100	d1 ET2.5% 12/y	2017	9	2017-09-01	24	15	360	0.468755	11.2501	5	9.20484	35.6419	0.815608	29.18
PT2	PT2C6	RRIC100	d1 ET2.5% 12/y	2017	10	2017-10-01	24	12.1364	291.273	0.379265	9.10236	15	3.92531	24.8298	0.584032	61.7647
PT2	PT2C6	RRIC100	d1 ET2.5% 12/y	2017	11	2017-11-01	24	37.875	909	1.18361	28.4065	5	4.12431	19.9725	0.828898	33
PT2	PT2C6	RRIC100	d1 ET2.5% 12/y	2017	12	2017-12-01	24	36	864	1.12501	27.0003	5	3.61677	16.8404	0.760047	33.4
PT2	PT2C6	RRIC100	d1 ET2.5% 12/y	2018	1	2018-01-01	24	56.9583	1367	1.77997	42.7192	10	5.82158	36.3291	1.3453	47.4
PT2	PT2C6	RRIC100	d1 ET2.5% 12/y	2018	2	2018-02-01	24	41.8125	1003.5	1.30665	31.3597	5	2.66209	19.6394	0.351959	41.4
PT2	PT2C6	RRIC100	d1 ET2.5% 12/y	2018	3	2018-03-01	24	45.7778	1098.67	1.43057	34.3337	5	4.77127	25.7514	0.321111	40.2
PT2	PT2C6	RRIC100	d1 ET2.5% 12/y	2018	4	2018-04-01	24	43.15	1035.6	1.34845	32.3628	0	7.30278	18.6715	0.189077	38.5113
PT2	PT2C6	RRIC100	d1 ET2.5% 12/y	2018	5	2018-05-01	24	30.7727	738.545	0.961657	23.0798	0	5.57184	17.0448	0.313407	48.2
PT2	PT2C6	RRIC100	d1 ET2.5% 12/y	2018	6	2018-06-01	24	20.625	495	0.644538	15.4689	5	9.40038	25.0547	0.441103	37.8
PT2	PT2C6	RRIC100	d1 ET2.5% 12/y	2018	7	2018-07-01	24	21.3913	513.391	0.668485	16.0436	5	4.0946	13.8942	0.351745	36
PT2	PT2C6	RRIC100	d1 ET2.5% 12/y	2018	8	2018-08-01	24	16.7647	402.353	0.523902	12.5737	5	6.30077	5.71241	0.29075	39.2
PT2	PT2C6	RRIC100	d1 ET2.5% 12/y	2018	9	2018-09-01	24	23.7	568.8	0.740632	17.7752	15	1.85231	2.5954	0.246192	34.8
PT2	PT2C6	RRIC100	d1 ET2.5% 12/y	2018	10	2018-10-01	24	23.1905	556.571	0.724709	17.393	5	3.66909	10.5647	0.380775	40.1
PT2	PT2C6	RRIC100	d1 ET2.5% 12/y	2018	11	2018-11-01	24	22.75	546	0.710944	17.0627	10	2.402	14.3431	0.370539	37.2
PT2	PT2C6	RRIC100	d1 ET2.5% 12/y	2018	12	2018-12-01	24	22.95	550.8	0.717195	17.2127	10	2.38635	13.2706	0.434653	34.4
PT2	PT2C6	RRIC100	d1 ET2.5% 12/y	2019	1	2019-01-01	24	23.95	574.8	0.748445	17.9627	5
PT2	PT2C6	RRIC100	d1 ET2.5% 12/y	2019	2	2019-02-01	24	28.0526	673.263	0.876653	21.0397	5	2.93077	12.7336	0.364914
PT2	PT2C6	RRIC100	d1 ET2.5% 12/y	2019	3	2019-03-01	24	25.9091	621.818	0.809667	19.432	22.5	6.57267	17.944	0.139459	33.4
PT2	PT2C7	RRIC100	d1 ET2.5% 12/y	2017	4	2017-04-01	24	16.7895	402.947	0.570201	13.6848	15
PT2	PT2C7	RRIC100	d1 ET2.5% 12/y	2017	5	2017-05-01	24	22.2381	533.714	0.755246	18.1259	15
PT2	PT2C7	RRIC100	d1 ET2.5% 12/y	2017	6	2017-06-01	24	18.7895	450.947	0.638125	15.315	5	6.5663	21.002	0.652725
PT2	PT2C7	RRIC100	d1 ET2.5% 12/y	2017	7	2017-07-01	24	22.5	540	0.764141	18.3394	20
PT2	PT2C7	RRIC100	d1 ET2.5% 12/y	2017	8	2017-08-01	24	14.96	359.04	0.508069	12.1937	20	5.42943	19.318	0.467026	31.76
PT2	PT2C7	RRIC100	d1 ET2.5% 12/y	2017	9	2017-09-01	24	17.2632	414.316	0.586288	14.0709	10	6.12215	24.1606	0.96132	26.6
PT2	PT2C7	RRIC100	d1 ET2.5% 12/y	2017	10	2017-10-01	24	13.2083	317	0.448579	10.7659	20	2.85152	25.5297	0.589962	36.6
PT2	PT2C7	RRIC100	d1 ET2.5% 12/y	2017	11	2017-11-01	24	25.4375	610.5	0.863904	20.7337	15	7.68621	20.7982	0.876302	38.4
PT2	PT2C7	RRIC100	d1 ET2.5% 12/y	2017	12	2017-12-01	24	31.7647	762.353	1.07879	25.8909	5	4.91018	24.2066	0.816347	31.1213
PT2	PT2C7	RRIC100	d1 ET2.5% 12/y	2018	1	2018-01-01	24	31.6667	760	1.07546	25.811	10	3.33797	34.2502	0.599619	48.6
PT2	PT2C7	RRIC100	d1 ET2.5% 12/y	2018	2	2018-02-01	24	36.8125	883.5	1.25022	30.0053	5	4.02816	25.4873	0.425502	49.6
PT2	PT2C7	RRIC100	d1 ET2.5% 12/y	2018	3	2018-03-01	24	37.8235	907.765	1.28456	30.8294	15	3.69164	30.9462	0.418191	36.2637
PT2	PT2C7	RRIC100	d1 ET2.5% 12/y	2018	4	2018-04-01	24	32.3333	776	1.0981	26.3544	20	6.50153	26.8214	0.237601	43.2
PT2	PT2C7	RRIC100	d1 ET2.5% 12/y	2018	5	2018-05-01	24	29.7143	713.143	1.00915	24.2196	10	5.74657	25.7513	0.394163	39.6
PT2	PT2C7	RRIC100	d1 ET2.5% 12/y	2018	6	2018-06-01	24	21.625	519	0.734425	17.6262	5	3.70824	13.0847	0.437428	39.2
PT2	PT2C7	RRIC100	d1 ET2.5% 12/y	2018	7	2018-07-01	24	20.5	492	0.696218	16.7092	5	2.93612	17.0809	0.432529	33
PT2	PT2C7	RRIC100	d1 ET2.5% 12/y	2018	8	2018-08-01	24	14.6471	351.529	0.497441	11.9386	5	7.70515	6.18625	0.256137	46.2
PT2	PT2C7	RRIC100	d1 ET2.5% 12/y	2018	9	2018-09-01	24	22.45	538.8	0.762443	18.2986	20	3.00527	6.47565	0.400062	37.2
PT2	PT2C7	RRIC100	d1 ET2.5% 12/y	2018	10	2018-10-01	24	22.1364	531.273	0.751791	18.043	90	5.06751	10.0995	0.501753	41
PT2	PT2C7	RRIC100	d1 ET2.5% 12/y	2018	11	2018-11-01	24	22.35	536.4	0.759047	18.2171	25	4.15428	11.321	0.373907	42.6
PT2	PT2C7	RRIC100	d1 ET2.5% 12/y	2018	12	2018-12-01	24	26.5263	636.632	0.900882	21.6212	25	0.846224	12.2699	0.390074	40.6
PT2	PT2C7	RRIC100	d1 ET2.5% 12/y	2019	1	2019-01-01	24	25.75	618	0.874517	20.9884	20
PT2	PT2C7	RRIC100	d1 ET2.5% 12/y	2019	2	2019-02-01	24	25.1667	604	0.854706	20.5129	0	2.94811	10.8525	0.358907
PT2	PT2C7	RRIC100	d1 ET2.5% 12/y	2019	3	2019-03-01	24	23.1818	556.364	0.787297	18.8951	0	3.9436	17.4891	0.189602	40.6
PT2	PT2C8	RRIC100	d1 ET2.5% 12/y	2017	4	2017-04-01	24	18.0526	433.263	0.628087	15.0741	10
PT2	PT2C8	RRIC100	d1 ET2.5% 12/y	2017	5	2017-05-01	24	22.7619	546.286	0.791932	19.0064	10
PT2	PT2C8	RRIC100	d1 ET2.5% 12/y	2017	6	2017-06-01	24	34.2	820.8	1.18989	28.5573	5	5.22402	20.5663	0.617871
PT2	PT2C8	RRIC100	d1 ET2.5% 12/y	2017	7	2017-07-01	24	22.9545	550.909	0.798635	19.1672	5
PT2	PT2C8	RRIC100	d1 ET2.5% 12/y	2017	8	2017-08-01	24	17.04	408.96	0.592856	14.2285	5	7.95394	18.1169	0.482051	31.4
PT2	PT2C8	RRIC100	d1 ET2.5% 12/y	2017	9	2017-09-01	24	13	312	0.452296	10.8551	5	4.35033	25.4137	0.751268	29.08
PT2	PT2C8	RRIC100	d1 ET2.5% 12/y	2017	10	2017-10-01	24	10.5	252	0.365316	8.76759	10	3.41228	22.8415	0.431354	35.6
PT2	PT2C8	RRIC100	d1 ET2.5% 12/y	2017	11	2017-11-01	24	27.4375	658.5	0.954606	22.9105	10	6.82097	17.6157	0.712419	40.8
PT2	PT2C8	RRIC100	d1 ET2.5% 12/y	2017	12	2017-12-01	24	33.4118	801.882	1.16246	27.8991	5	4.71856	19.6896	0.957096	31.4
PT2	PT2C8	RRIC100	d1 ET2.5% 12/y	2018	1	2018-01-01	24	38.5833	926	1.34239	32.2174	5	4.31154	31.0305	0.586166	44.6
PT2	PT2C8	RRIC100	d1 ET2.5% 12/y	2018	2	2018-02-01	24	39.8125	955.5	1.38516	33.2438	5	2.57452	24.9513	0.453519	46.6
PT2	PT2C8	RRIC100	d1 ET2.5% 12/y	2018	3	2018-03-01	24	41.6111	998.667	1.44773	34.7456	5	6.12952	29.0662	0.414457	48.4
PT2	PT2C8	RRIC100	d1 ET2.5% 12/y	2018	4	2018-04-01	24	34.4762	827.429	1.1995	28.7879	5	8.85948	23.9702	0.229235	45.6
PT2	PT2C8	RRIC100	d1 ET2.5% 12/y	2018	5	2018-05-01	24	30	720	1.04376	25.0502	5	15.6283	17.4393	0.349939	41.8
PT2	PT2C8	RRIC100	d1 ET2.5% 12/y	2018	6	2018-06-01	24	20.3125	487.5	0.706713	16.9611	5	7.4721	10.9614	0.387803	40.8
PT2	PT2C8	RRIC100	d1 ET2.5% 12/y	2018	7	2018-07-01	24	19.9565	478.957	0.694327	16.6639	0	12.3038	16.3161	0.442627	39.2
PT2	PT2C8	RRIC100	d1 ET2.5% 12/y	2018	8	2018-08-01	24	14.7059	352.941	0.511647	12.2795	5	7.91391	12.3462	0.282443	29.4
PT2	PT2C8	RRIC100	d1 ET2.5% 12/y	2018	9	2018-09-01	24	21.85	524.4	0.760205	18.2449	5	4.36615	10.8955	0.264998	42.2
PT2	PT2C8	RRIC100	d1 ET2.5% 12/y	2018	10	2018-10-01	24	24.1818	580.364	0.841334	20.192	5	4.51212	11.4322	0.395872	32
PT2	PT2C8	RRIC100	d1 ET2.5% 12/y	2018	11	2018-11-01	24	21	504	0.730632	17.5352	5	4.21334	9.97781	0.306537	44.2
PT2	PT2C8	RRIC100	d1 ET2.5% 12/y	2018	12	2018-12-01	24	26	624	0.904592	21.7102	5	2.52175	11.722	0.313916	45
PT2	PT2C8	RRIC100	d1 ET2.5% 12/y	2019	1	2019-01-01	24	24.3	583.2	0.845446	20.2907	5
PT2	PT2C8	RRIC100	d1 ET2.5% 12/y	2019	2	2019-02-01	24	25.5263	612.632	0.888112	21.3147	0	2.06368	9.96021	0.27331
PT2	PT2C8	RRIC100	d1 ET2.5% 12/y	2019	3	2019-03-01	24	24.3636	584.727	0.84766	20.3438	2.5	2.79113	12.763	0.238177	41
PT2	PT2C9	RRIC100	d1 ET2.5% 12/y	2017	4	2017-04-01	24	20.2105	485.053	0.634117	15.2188	5
PT2	PT2C9	RRIC100	d1 ET2.5% 12/y	2017	5	2017-05-01	24	31.6667	760	0.993559	23.8454	10
PT2	PT2C9	RRIC100	d1 ET2.5% 12/y	2017	6	2017-06-01	24	25.9	621.6	0.812627	19.503	5	4.93379	32.6738	0.562421
PT2	PT2C9	RRIC100	d1 ET2.5% 12/y	2017	7	2017-07-01	24	27.5	660	0.862828	20.7079	0
PT2	PT2C9	RRIC100	d1 ET2.5% 12/y	2017	8	2017-08-01	24	21.28	510.72	0.667672	16.0241	5	7.10667	31.9034	0.370616	33.9
PT2	PT2C9	RRIC100	d1 ET2.5% 12/y	2017	9	2017-09-01	24	15.5789	373.895	0.488798	11.7312	0	9.13281	31.6059	0.802362	25.04
PT2	PT2C9	RRIC100	d1 ET2.5% 12/y	2017	10	2017-10-01	24	12.3182	295.636	0.38649	9.27576	5	3.17366	27.3271	0.509917	40.6
PT2	PT2C9	RRIC100	d1 ET2.5% 12/y	2017	11	2017-11-01	24	28.5	684	0.894203	21.4609	5	4.26851	17.5641	0.774721	41.2
PT2	PT2C9	RRIC100	d1 ET2.5% 12/y	2017	12	2017-12-01	24	32.8235	787.765	1.02986	24.7166	5	6.34731	13.8522	0.664006	37.4
PT2	PT2C9	RRIC100	d1 ET2.5% 12/y	2018	1	2018-01-01	24	46.8696	1124.87	1.47056	35.2934	5	7.01371	28.2165	0.980147	50.4
PT2	PT2C9	RRIC100	d1 ET2.5% 12/y	2018	2	2018-02-01	24	35	840	1.09814	26.3555	5	2.11916	19.347	0.45527	43.4
PT2	PT2C9	RRIC100	d1 ET2.5% 12/y	2018	3	2018-03-01	24	45.4444	1090.67	1.42584	34.2203	5	4.16181	20.8782	0.354716	47.4
PT2	PT2C9	RRIC100	d1 ET2.5% 12/y	2018	4	2018-04-01	24	34.85	836.4	1.09344	26.2425	10	7.69196	20.2611	0.209156	48.8
PT2	PT2C9	RRIC100	d1 ET2.5% 12/y	2018	5	2018-05-01	24	30.3333	728	0.951725	22.8414	0	18.1328	14.2829	0.361476	43.4
PT2	PT2C9	RRIC100	d1 ET2.5% 12/y	2018	6	2018-06-01	24	19.875	477	0.623589	14.9661	5	10.9949	7.27224	0.380452	36.4
PT2	PT2C9	RRIC100	d1 ET2.5% 12/y	2018	7	2018-07-01	24	15.4348	370.435	0.484275	11.6226	5	10.1666	12.7725	0.417382	33.4
PT2	PT2C9	RRIC100	d1 ET2.5% 12/y	2018	8	2018-08-01	24	16	384	0.502009	12.0482	5	9.92561	12.5831	0.272751	33.6
PT2	PT2C9	RRIC100	d1 ET2.5% 12/y	2018	9	2018-09-01	24	19.8947	477.474	0.624208	14.981	0	3.79912	13.0798	0.338514	35.6
PT2	PT2C9	RRIC100	d1 ET2.5% 12/y	2018	10	2018-10-01	24	23.381	561.143	0.73359	17.6062	0	5.0781	10.229	0.42779	35.3
PT2	PT2C9	RRIC100	d1 ET2.5% 12/y	2018	11	2018-11-01	24	21.2632	510.316	0.667143	16.0114	5	6.93036	8.8745	0.281273	32.8
PT2	PT2C9	RRIC100	d1 ET2.5% 12/y	2018	12	2018-12-01	24	21.8	523.2	0.683987	16.4157	5	0.710828	6.62338	0.178319	39.2
PT2	PT2C9	RRIC100	d1 ET2.5% 12/y	2019	1	2019-01-01	24	25.4286	610.286	0.797836	19.1481	5
PT2	PT2C9	RRIC100	d1 ET2.5% 12/y	2019	2	2019-02-01	24	30.7368	737.684	0.964386	23.1453	0	1.64748	8.6579	0.283822
PT2	PT2C9	RRIC100	d1 ET2.5% 12/y	2019	3	2019-03-01	24	27.0909	650.182	0.849992	20.3998	0	2.7011	9.90712	0.178633	33.6
PT2	PT2D11	BPM24	d1 ET2.5% 12/y	2017	4	2017-04-01	24	27.875	669	0.965536	23.1729	50
PT2	PT2D11	BPM24	d1 ET2.5% 12/y	2017	5	2017-05-01	24	35.5714	853.714	1.23213	29.571	30
PT2	PT2D11	BPM24	d1 ET2.5% 12/y	2017	6	2017-06-01	24	40.1579	963.789	1.39099	33.3838	5
PT2	PT2D11	BPM24	d1 ET2.5% 12/y	2017	7	2017-07-01	24	26	624	0.90059	21.6141	15
PT2	PT2D11	BPM24	d1 ET2.5% 12/y	2017	8	2017-08-01	24	21.2917	511	0.737502	17.7	20	5.77525	17.2035	0.659847	36.28
PT2	PT2D11	BPM24	d1 ET2.5% 12/y	2017	9	2017-09-01	24	26.7895	642.947	0.927935	22.2704	5	4.07663	32.0298	0.819393	40.5304
PT2	PT2D11	BPM24	d1 ET2.5% 12/y	2017	10	2017-10-01	24	21.15	507.6	0.732595	17.5823	10	2.24304	20.1851	0.873084	40.2542
PT2	PT2D11	BPM24	d1 ET2.5% 12/y	2017	11	2017-11-01	24	39	936	1.35088	32.4212	30	2.78319	14.7772	1.03748	39.8352
PT2	PT2D11	BPM24	d1 ET2.5% 12/y	2017	12	2017-12-01	24	40.2941	967.059	1.39571	33.497	80	5.82036	14.524	1.0697	39.2
PT2	PT2D11	BPM24	d1 ET2.5% 12/y	2018	1	2018-01-01	24	49.75	1194	1.72324	41.3578	80	3.13928	23.4757	0.695712	42.8
PT2	PT2D11	BPM24	d1 ET2.5% 12/y	2018	2	2018-02-01	24	33.5625	805.5	1.16254	27.901	70	5.37672	15.0341	0.914042	48.4
PT2	PT2D11	BPM24	d1 ET2.5% 12/y	2018	3	2018-03-01	24	47.8889	1149.33	1.65878	39.8107	30	3.55234	15.9555	0.610485	40.6
PT2	PT2D11	BPM24	d1 ET2.5% 12/y	2018	4	2018-04-01	24	36.381	873.143	1.26017	30.244	15	8.8137	14.5588	1.08092	37.8
PT2	PT2D11	BPM24	d1 ET2.5% 12/y	2018	5	2018-05-01	24	36.1364	867.273	1.25169	30.0406	5	3.9993	17.5972	0.622969	49.8
PT2	PT2D11	BPM24	d1 ET2.5% 12/y	2018	6	2018-06-01	24	21.25	510	0.736059	17.6654	10	5.76631	17.1455	0.57711	45.6
PT2	PT2D11	BPM24	d1 ET2.5% 12/y	2018	7	2018-07-01	24	24.5217	588.522	0.849385	20.3853	10	3.11589	10.631	0.493117	41.8
PT2	PT2D11	BPM24	d1 ET2.5% 12/y	2018	8	2018-08-01	24	17.1176	410.824	0.592922	14.2301	25	3.54893	18.0586	0.675648	35.9447
PT2	PT2D11	BPM24	d1 ET2.5% 12/y	2018	9	2018-09-01	24	20.05	481.2	0.694493	16.6678	25	3.15648	5.01092	0.582996	40.8
PT2	PT2D11	BPM24	d1 ET2.5% 12/y	2018	10	2018-10-01	24	19.9545	478.909	0.691187	16.5885	5	7.02142	9.31112	0.943592	47
PT2	PT2D11	BPM24	d1 ET2.5% 12/y	2018	11	2018-11-01	24	11.2	268.8	0.387946	9.31071	5	2.55951	9.73796	0.365486	43.4
PT2	PT2D11	BPM24	d1 ET2.5% 12/y	2018	12	2018-12-01	24	13.3158	319.579	0.461233	11.0696	5	1.96324	6.24218	0.702132	47.4
PT2	PT2D11	BPM24	d1 ET2.5% 12/y	2019	1	2019-01-01	24	31.75	762	1.09976	26.3942	0
PT2	PT2D11	BPM24	d1 ET2.5% 12/y	2019	2	2019-02-01	24	38.0556	913.333	1.31817	31.6361	0	1.40469	15.3141	0.66075
PT2	PT2D11	BPM24	d1 ET2.5% 12/y	2019	3	2019-03-01	24	25.3	607.2	0.876343	21.0322	0	2.98921	12.9399	0.661255	31.2
PT2	PT2D12	BPM24	d1 ET2.5% 12/y	2017	4	2017-04-01	24	31.7778	762.667	1.03007	24.7218	90
PT2	PT2D12	BPM24	d1 ET2.5% 12/y	2017	5	2017-05-01	24	42.4286	1018.29	1.37532	33.0076	90
PT2	PT2D12	BPM24	d1 ET2.5% 12/y	2017	6	2017-06-01	24	52.7368	1265.68	1.70946	41.027	10	3.31943	18.7693	0.540241
PT2	PT2D12	BPM24	d1 ET2.5% 12/y	2017	7	2017-07-01	24	35.9444	862.667	1.16514	27.9633	20
PT2	PT2D12	BPM24	d1 ET2.5% 12/y	2017	8	2017-08-01	24	23.9167	574	0.775257	18.6062	20	5.37755	25.746	0.638562	38.9
PT2	PT2D12	BPM24	d1 ET2.5% 12/y	2017	9	2017-09-01	24	25.6842	616.421	0.832551	19.9812	10	9.60818	26.5195	1.00295	40.1
PT2	PT2D12	BPM24	d1 ET2.5% 12/y	2017	10	2017-10-01	24	17.2857	414.857	0.560315	13.4476	5	2.18338	27.1203	0.852332	44.6
PT2	PT2D12	BPM24	d1 ET2.5% 12/y	2017	11	2017-11-01	24	56.2778	1350.67	1.82424	43.7817	85	3.36001	16.962	0.831606	42.6
PT2	PT2D12	BPM24	d1 ET2.5% 12/y	2017	12	2017-12-01	24	57.1765	1372.24	1.85337	44.4809	15	5.34132	12.6477	1.02168	36.6
PT2	PT2D12	BPM24	d1 ET2.5% 12/y	2018	1	2018-01-01	24	51.25	1230	1.66126	39.8703	80	3.35784	23.8814	0.691869	42.2
PT2	PT2D12	BPM24	d1 ET2.5% 12/y	2018	2	2018-02-01	24	25.4375	610.5	0.824554	19.7893	95
PT2	PT2D12	BPM24	d1 ET2.5% 12/y	2018	3	2018-03-01	24	32.2941	775.059	1.04681	25.1235	90	3.88319	7.39641	0.578747	38.8
PT2	PT2D12	BPM24	d1 ET2.5% 12/y	2018	4	2018-04-01	24	35.8095	859.429	1.16076	27.8583	95	6.57021	6.33319	0.634161	41.8
PT2	PT2D12	BPM24	d1 ET2.5% 12/y	2018	5	2018-05-01	24	34.6364	831.273	1.12273	26.9456	95	7.59091	4.02446	0.342248	51
PT2	PT2D12	BPM24	d1 ET2.5% 12/y	2018	6	2018-06-01	24	20.3125	487.5	0.658428	15.8023	85	4.43134	9.02395	0.667169	47.2
PT2	PT2D12	BPM24	d1 ET2.5% 12/y	2018	7	2018-07-01	24	18.3043	439.304	0.593334	14.24	25	12.7831	5.76163	0.668148	38.8
PT2	PT2D12	BPM24	d1 ET2.5% 12/y	2018	8	2018-08-01	24	17.625	423	0.571313	13.7115	5	7.6672	5.71241	0.425049	48
PT2	PT2D12	BPM24	d1 ET2.5% 12/y	2018	9	2018-09-01	24	23.2105	557.053	0.752367	18.0568	0	2.58945	5.98741	0.500932	36.6
PT2	PT2D12	BPM24	d1 ET2.5% 12/y	2018	10	2018-10-01	24	24.5	588	0.794165	19.06	2.5	1.93438	7.93405	0.726026	40
PT2	PT2D12	BPM24	d1 ET2.5% 12/y	2018	11	2018-11-01	24	14.5	348	0.470016	11.2804	5	2.97297	11.369	0.496859	45.8
PT2	PT2D12	BPM24	d1 ET2.5% 12/y	2018	12	2018-12-01	24	13.55	325.2	0.439222	10.5413	5	1.48935	7.52874	0.596255	33.6
PT2	PT2D12	BPM24	d1 ET2.5% 12/y	2019	1	2019-01-01	24	34.6667	832	1.12372	26.9692	0
PT2	PT2D12	BPM24	d1 ET2.5% 12/y	2019	2	2019-02-01	24	33.6111	806.667	1.0895	26.148	0	2.77469	10.9008	0.522593
PT2	PT2D12	BPM24	d1 ET2.5% 12/y	2019	3	2019-03-01	24	31.4545	754.909	1.0196	24.4703	10	4.87998	7.91053	0.437181	40.6
PT2	PT2D16	BPM24	d1 ET2.5% 12/y	2017	4	2017-04-01	24	25.9474	622.737	0.902761	21.6663	15
PT2	PT2D16	BPM24	d1 ET2.5% 12/y	2017	5	2017-05-01	24	33.7143	809.143	1.17299	28.1517	85
PT2	PT2D16	BPM24	d1 ET2.5% 12/y	2017	6	2017-06-01	24	31.1053	746.526	1.08221	25.9731	5	3.13804	18.5333	0.41033
PT2	PT2D16	BPM24	d1 ET2.5% 12/y	2017	7	2017-07-01	24	22.6667	544	0.788619	18.9269	10
PT2	PT2D16	BPM24	d1 ET2.5% 12/y	2017	8	2017-08-01	24	23.08	553.92	0.803	19.272	15	6.12107	22.3966	0.732468	33.54
PT2	PT2D16	BPM24	d1 ET2.5% 12/y	2017	9	2017-09-01	24	20.2105	485.053	0.703165	16.876	10	3.26995	33.6147	0.88941	33.42
PT2	PT2D16	BPM24	d1 ET2.5% 12/y	2017	10	2017-10-01	24	15.8571	380.571	0.551702	13.2408	10	3.14979	17.2425	0.744123	39.4
PT2	PT2D16	BPM24	d1 ET2.5% 12/y	2017	11	2017-11-01	24	27	648	0.939384	22.5452	20	3.53306	17.7361	0.487587	40.8
PT2	PT2D16	BPM24	d1 ET2.5% 12/y	2017	12	2017-12-01	24	44.6471	1071.53	1.55336	37.2807	10	4.83832	13.3889	1.0697	30.8
PT2	PT2D16	BPM24	d1 ET2.5% 12/y	2018	1	2018-01-01	24	39.9583	959	1.39023	33.3655	10	3.53666	18.0504	0.860992	45
PT2	PT2D16	BPM24	d1 ET2.5% 12/y	2018	2	2018-02-01	24	36	864	1.25251	30.0603	20	4.06319	15.5458	0.684656	52.2
PT2	PT2D16	BPM24	d1 ET2.5% 12/y	2018	3	2018-03-01	24	31.7222	761.333	1.10368	26.4883	15	2.78615	12.7644	0.386454	37.4046
PT2	PT2D16	BPM24	d1 ET2.5% 12/y	2018	4	2018-04-01	24	31.15	747.6	1.08377	26.0105	5	8.28717	12.4645	0.445084	40.5594
PT2	PT2D16	BPM24	d1 ET2.5% 12/y	2018	5	2018-05-01	24	25	600	0.8698	20.8752	5	7.04731	13.0992	0.407622	41.4
PT2	PT2D16	BPM24	d1 ET2.5% 12/y	2018	6	2018-06-01	24	22.375	537	0.778471	18.6833	0	10.0864	4.85701	0.544028	49
PT2	PT2D16	BPM24	d1 ET2.5% 12/y	2018	7	2018-07-01	24	21.3913	513.391	0.744246	17.8619	5	3.49539	9.33078	0.467872	41
PT2	PT2D16	BPM24	d1 ET2.5% 12/y	2018	8	2018-08-01	24	20.3529	488.471	0.70812	16.9949	5	3.73871	8.23955	0.534426	34
PT2	PT2D16	BPM24	d1 ET2.5% 12/y	2018	9	2018-09-01	24	22.55	541.2	0.78456	18.8294	0	2.94857	2.85237	0.521448	43
PT2	PT2D16	BPM24	d1 ET2.5% 12/y	2018	10	2018-10-01	24	24.381	585.143	0.848262	20.3583	0	7.2842	4.31438	0.640281	46.4
PT2	PT2D16	BPM24	d1 ET2.5% 12/y	2018	11	2018-11-01	24	15.9	381.6	0.553193	13.2766	5	3.4258	5.99628	0.404224	49.6
PT2	PT2D16	BPM24	d1 ET2.5% 12/y	2018	12	2018-12-01	24	27.45	658.8	0.955041	22.921	5	1.5909	6.86164	0.66684	47.4
PT2	PT2D16	BPM24	d1 ET2.5% 12/y	2019	1	2019-01-01	24	29.5238	708.571	1.02719	24.6526	0
PT2	PT2D16	BPM24	d1 ET2.5% 12/y	2019	2	2019-02-01	24	35.4211	850.105	1.23237	29.5769	0	1.05785	13.9395	0.831944
PT2	PT2D16	BPM24	d1 ET2.5% 12/y	2019	3	2019-03-01	24	30.6364	735.273	1.0659	25.5816	0	2.17888	11.5499	0.535899	39.6
PT2	PT2D19	BPM24	d1 ET2.5% 12/y	2017	4	2017-04-01	24	25.4211	610.105	0.884449	21.2268	20
PT2	PT2D19	BPM24	d1 ET2.5% 12/y	2017	5	2017-05-01	24	45.619	1094.86	1.58718	38.0923	25
PT2	PT2D19	BPM24	d1 ET2.5% 12/y	2017	6	2017-06-01	24	44.7778	1074.67	1.55791	37.3898	5	3.75476	32.1655	0.787389
PT2	PT2D19	BPM24	d1 ET2.5% 12/y	2017	7	2017-07-01	24	21.8889	525.333	0.761558	18.2774	35
PT2	PT2D19	BPM24	d1 ET2.5% 12/y	2017	8	2017-08-01	24	24.36	584.64	0.847533	20.3408	35	4.16717	21.3817	0.504589	38.46
PT2	PT2D19	BPM24	d1 ET2.5% 12/y	2017	9	2017-09-01	24	32.1579	771.789	1.11884	26.8521	15	5.35869	25.856	0.85724	47.04
PT2	PT2D19	BPM24	d1 ET2.5% 12/y	2017	10	2017-10-01	24	26.7143	641.143	0.929444	22.3066	10	2.70835	13.9817	0.708547	37.6
PT2	PT2D19	BPM24	d1 ET2.5% 12/y	2017	11	2017-11-01	24	50.7222	1217.33	1.76473	42.3535	20	6.67676	16.7728	5.87	34.6
PT2	PT2D19	BPM24	d1 ET2.5% 12/y	2017	12	2017-12-01	24	55.0588	1321.41	1.91561	45.9746	15	2.82635	16.8404	0.975311	41.4
PT2	PT2D19	BPM24	d1 ET2.5% 12/y	2018	1	2018-01-01	24	68.4167	1642	2.38035	57.1285	5	2.30479	25.3011	0.780274	46.8
PT2	PT2D19	BPM24	d1 ET2.5% 12/y	2018	2	2018-02-01	24	58	1392	2.01794	48.4305	20	3.25756	20.7846	0.553328	48.8
PT2	PT2D19	BPM24	d1 ET2.5% 12/y	2018	3	2018-03-01	24	64.8333	1556	2.25568	54.1364	15	2.69908	20.705	0.347248	47.8
PT2	PT2D19	BPM24	d1 ET2.5% 12/y	2018	4	2018-04-01	24	50.35	1208.4	1.75178	42.0427	25	3.66284	23.4404	0.480222	42.8
PT2	PT2D19	BPM24	d1 ET2.5% 12/y	2018	5	2018-05-01	24	31.6364	759.273	1.10069	26.4166	10	5.06708	19.2017	0.234575	43.2
PT2	PT2D19	BPM24	d1 ET2.5% 12/y	2018	6	2018-06-01	24	23.9375	574.5	0.832834	19.988	15	7.2496	18.5522	0.347369	46.2
PT2	PT2D19	BPM24	d1 ET2.5% 12/y	2018	7	2018-07-01	24	23.7391	569.739	0.825932	19.8224	5	13.7419	13.1039	0.302939	42.6
PT2	PT2D19	BPM24	d1 ET2.5% 12/y	2018	8	2018-08-01	24	20	480	0.69584	16.7002	0	5.37083	12.3988	0.253368	41.2
PT2	PT2D19	BPM24	d1 ET2.5% 12/y	2018	9	2018-09-01	24	24.7368	593.684	0.860644	20.6555	0	4.27165	6.80971	0.319707	45
PT2	PT2D19	BPM24	d1 ET2.5% 12/y	2018	10	2018-10-01	24	27.7727	666.545	0.966269	23.1905	2.5	4.06718	7.07823	0.409792	40
PT2	PT2D19	BPM24	d1 ET2.5% 12/y	2018	11	2018-11-01	24	23.8	571.2	0.82805	19.8732	5	3.54393	8.34682	0.284641	43.2
PT2	PT2D19	BPM24	d1 ET2.5% 12/y	2018	12	2018-12-01	24	31.8421	764.211	1.10785	26.5884	5	1.96324	7.17136	0.456943	43.2
PT2	PT2D19	BPM24	d1 ET2.5% 12/y	2019	1	2019-01-01	24	35.8095	859.429	1.24589	29.9012	5
PT2	PT2D19	BPM24	d1 ET2.5% 12/y	2019	2	2019-02-01	24	31.4737	755.368	1.09503	26.2808	5	1.54342	7.81382	0.330375
PT2	PT2D19	BPM24	d1 ET2.5% 12/y	2019	3	2019-03-01	24	29.5455	709.091	1.02795	24.6707	0	2.59305	13.1926	0.357266	41.6
PT2	PT2D2	BPM24	d1 ET2.5% 12/y	2017	4	2017-04-01	24	37.7333	905.6	1.19347	28.6433	15
PT2	PT2D2	BPM24	d1 ET2.5% 12/y	2017	5	2017-05-01	24	41.0952	986.286	1.29981	31.1953	20
PT2	PT2D2	BPM24	d1 ET2.5% 12/y	2017	6	2017-06-01	24	41.05	985.2	1.29837	31.161	10	3.19245	34.2167	0.722433
PT2	PT2D2	BPM24	d1 ET2.5% 12/y	2017	7	2017-07-01	24	30.1176	722.824	0.952594	22.8623	15
PT2	PT2D2	BPM24	d1 ET2.5% 12/y	2017	8	2017-08-01	24	21.625	519	0.683979	16.4155	20	5.32568	14.5646	0.64357	37.5
PT2	PT2D2	BPM24	d1 ET2.5% 12/y	2017	9	2017-09-01	24	21.2105	509.053	0.67087	16.1009	5	8.34054	31.4401	0.963212	37.04
PT2	PT2D2	BPM24	d1 ET2.5% 12/y	2017	10	2017-10-01	24	7.84	188.16	0.247972	5.95133	20	2.80379	24.5594	0.634431	42.8
PT2	PT2D2	BPM24	d1 ET2.5% 12/y	2017	11	2017-11-01	24	44.3889	1065.33	1.40398	33.6955	10	1.78816	16.033	0.77743	39.6
PT2	PT2D2	BPM24	d1 ET2.5% 12/y	2017	12	2017-12-01	24	51.1875	1228.5	1.61901	38.8563	20	5.34132	15.6359	1.33298	34.6
PT2	PT2D2	BPM24	d1 ET2.5% 12/y	2018	1	2018-01-01	24	53.75	1290	1.70006	40.8015	10	2.98033	22.6138	1.03396	41.8
PT2	PT2D2	BPM24	d1 ET2.5% 12/y	2018	2	2018-02-01	24	44.8667	1076.8	1.41909	34.0582	25	3.73043	18.5916	0.623369	40.8
PT2	PT2D2	BPM24	d1 ET2.5% 12/y	2018	3	2018-03-01	24	53.5294	1284.71	1.69309	40.6341	20	4.10957	15.8813	0.563812	41.8
PT2	PT2D2	BPM24	d1 ET2.5% 12/y	2018	4	2018-04-01	24	44.5714	1069.71	1.40975	33.8341	15	5.3569	17.4604	0.45847	35.2
PT2	PT2D2	BPM24	d1 ET2.5% 12/y	2018	5	2018-05-01	24	33.8636	812.727	1.07108	25.7058	10	8.75575	12.3627	0.303794	46.2
PT2	PT2D2	BPM24	d1 ET2.5% 12/y	2018	6	2018-06-01	24	22.9375	550.5	0.725492	17.4118	15	12.3299	8.01539	0.485214	49.6
PT2	PT2D2	BPM24	d1 ET2.5% 12/y	2018	7	2018-07-01	24	18.7391	449.739	0.592702	14.2248	5	13.662	6.47546	0.653001	50.6
PT2	PT2D2	BPM24	d1 ET2.5% 12/y	2018	8	2018-08-01	24	17.1176	410.824	0.541416	12.994	5	5.21901	11.9513	0.332286	41
PT2	PT2D2	BPM24	d1 ET2.5% 12/y	2018	9	2018-09-01	24	22	528	0.69584	16.7002	0	5.04659	5.39638	0.463319	45.6
PT2	PT2D2	BPM24	d1 ET2.5% 12/y	2018	10	2018-10-01	24	28.0909	674.182	0.88849	21.3238	2.5	1.85692	7.3996	0.583281	33.7
PT2	PT2D2	BPM24	d1 ET2.5% 12/y	2018	11	2018-11-01	24	25.95	622.8	0.820775	19.6986	0	2.61857	7.4114	0.458121	47.2
PT2	PT2D2	BPM24	d1 ET2.5% 12/y	2018	12	2018-12-01	24	28	672	0.885615	21.2548	0	1.43858	6.21836	0.596255	50.6
PT2	PT2D2	BPM24	d1 ET2.5% 12/y	2019	1	2019-01-01	24	36.3333	872	1.14919	27.5806	0
PT2	PT2D2	BPM24	d1 ET2.5% 12/y	2019	2	2019-02-01	24	35.6842	856.421	1.12866	27.0878	0	1.57811	7.47618	0.327372
PT2	PT2D2	BPM24	d1 ET2.5% 12/y	2019	3	2019-03-01	24	27.0909	650.182	0.856861	20.5647	0	4.82596	5.7623	0.388605	50.8
PT2	PT2D20	BPM24	d1 ET2.5% 12/y	2017	4	2017-04-01	24	22.9444	550.667	0.789511	18.9483	85
PT2	PT2D20	BPM24	d1 ET2.5% 12/y	2017	5	2017-05-01	24	36.1429	867.429	1.24366	29.8479	85
PT2	PT2D20	BPM24	d1 ET2.5% 12/y	2017	6	2017-06-01	24	40.0526	961.263	1.3782	33.0768	5	3.97243	27.3552	0.611534
PT2	PT2D20	BPM24	d1 ET2.5% 12/y	2017	7	2017-07-01	24	28.2353	677.647	0.971567	23.3176	5
PT2	PT2D20	BPM24	d1 ET2.5% 12/y	2017	8	2017-08-01	24	22.04	528.96	0.758389	18.2013	15	7.91935	17.6433	0.594739	34.44
PT2	PT2D20	BPM24	d1 ET2.5% 12/y	2017	9	2017-09-01	24	19.6111	470.667	0.674812	16.1955	5	8.06684	32.0666	0.764514	35.38
PT2	PT2D20	BPM24	d1 ET2.5% 12/y	2017	10	2017-10-01	24	13.9524	334.857	0.480097	11.5223	5	2.27883	26.9931	0.715959	41.8
PT2	PT2D20	BPM24	d1 ET2.5% 12/y	2017	11	2017-11-01	24	25.2222	605.333	0.867889	20.8293	5	3.40327	24.1184	0.66366	39
PT2	PT2D20	BPM24	d1 ET2.5% 12/y	2017	12	2017-12-01	24	36.6875	880.5	1.26241	30.2977	10	7.25749	17.9986	0.79482	37.6
PT2	PT2D20	BPM24	d1 ET2.5% 12/y	2018	1	2018-01-01	24	49.125	1179	1.69038	40.569	70	2.08623	29.8137	0.495839	48
PT2	PT2D20	BPM24	d1 ET2.5% 12/y	2018	2	2018-02-01	24	32	768	1.10111	26.4266	30	6.21738	19.4688	0.595353	49.4
PT2	PT2D20	BPM24	d1 ET2.5% 12/y	2018	3	2018-03-01	24	37.9444	910.667	1.30566	31.3357	80	6.09469	14.5949	0.597416	49.4
PT2	PT2D20	BPM24	d1 ET2.5% 12/y	2018	4	2018-04-01	24	30.4762	731.429	1.04868	25.1682	10	6.50153	15.568	0.343016	38.172
PT2	PT2D20	BPM24	d1 ET2.5% 12/y	2018	5	2018-05-01	24	35.8182	859.636	1.23249	29.5798	5	4.30993	13.8357	0.353785	36.0731
PT2	PT2D20	BPM24	d1 ET2.5% 12/y	2018	6	2018-06-01	24	25.2667	606.4	0.869418	20.866	5	5.87755	16.9597	0.514621	38.8
PT2	PT2D20	BPM24	d1 ET2.5% 12/y	2018	7	2018-07-01	24	20.6522	495.652	0.710635	17.0552	5	3.65518	12.4665	0.457774	41.4
PT2	PT2D20	BPM24	d1 ET2.5% 12/y	2018	8	2018-08-01	24	19.7059	472.941	0.678073	16.2738	10	6.26281	11.7144	0.459662	46.2343
PT2	PT2D20	BPM24	d1 ET2.5% 12/y	2018	9	2018-09-01	24	19.85	476.4	0.683032	16.3928	5	5.04659	7.34935	0.478706	44.2
PT2	PT2D20	BPM24	d1 ET2.5% 12/y	2018	10	2018-10-01	24	26.3182	631.636	0.9056	21.7344	17.5	4.29501	7.44352	0.554984	46.1
PT2	PT2D20	BPM24	d1 ET2.5% 12/y	2018	11	2018-11-01	24	22.3684	536.842	0.76969	18.4726	25	2.63826	9.28225	0.365486	38.4
PT2	PT2D20	BPM24	d1 ET2.5% 12/y	2018	12	2018-12-01	24	31.05	745.2	1.06842	25.6421	25	1.47243	8.64852	0.488521	48.6
PT2	PT2D20	BPM24	d1 ET2.5% 12/y	2019	1	2019-01-01	24	33	792	1.13552	27.2525	75
PT2	PT2D20	BPM24	d1 ET2.5% 12/y	2019	2	2019-02-01	24	35.4211	850.105	1.21883	29.2518	20	1.30064	12.7095	0.558634
PT2	PT2D20	BPM24	d1 ET2.5% 12/y	2019	3	2019-03-01	24	27.5455	661.091	0.94783	22.7479	37.5	1.69269	13.7992	0.435614	33
PT2	PT2D21	BPM24	d1 ET2.5% 12/y	2017	4	2017-04-01	24	27.9444	670.667	0.878533	21.0848	90
PT2	PT2D21	BPM24	d1 ET2.5% 12/y	2017	5	2017-05-01	24	45.1429	1083.43	1.41923	34.0614	85
PT2	PT2D21	BPM24	d1 ET2.5% 12/y	2017	6	2017-06-01	24	53.1053	1274.53	1.66955	40.0693	15	5.47796	25.6489	0.868188
PT2	PT2D21	BPM24	d1 ET2.5% 12/y	2017	7	2017-07-01	24	28.4706	683.294	0.895074	21.4818	25
PT2	PT2D21	BPM24	d1 ET2.5% 12/y	2017	8	2017-08-01	24	26.12	626.88	0.821175	19.7082	20	6.2594	30.6685	0.520866	33.68
PT2	PT2D21	BPM24	d1 ET2.5% 12/y	2017	9	2017-09-01	24	29.4211	706.105	0.924956	22.1989	5	6.2518	22.6309	1.1392	40.74
PT2	PT2D21	BPM24	d1 ET2.5% 12/y	2017	10	2017-10-01	24	29.9524	718.857	0.94166	22.5998	5	4.95138	16.5744	0.635914	40.4661
PT2	PT2D21	BPM24	d1 ET2.5% 12/y	2017	11	2017-11-01	24	49.8235	1195.76	1.56638	37.5931	30	4.09546	18.3898	0.690748	43.4
PT2	PT2D21	BPM24	d1 ET2.5% 12/y	2017	12	2017-12-01	24	62.8235	1507.76	1.97508	47.402	25	3.42515	17.0025	0.965376	36.6
PT2	PT2D21	BPM24	d1 ET2.5% 12/y	2018	1	2018-01-01	24	67.1667	1612	2.11162	50.679	25	2.12597	25.225	0.689947	47.8
PT2	PT2D21	BPM24	d1 ET2.5% 12/y	2018	2	2018-02-01	24	48.1875	1156.5	1.51495	36.3587	35	5.13153	18.9571	0.50605	51.2
PT2	PT2D21	BPM24	d1 ET2.5% 12/y	2018	3	2018-03-01	24	55.1111	1322.67	1.73261	41.5827	25	3.36079	15.0402	0.384587	46.2
PT2	PT2D21	BPM24	d1 ET2.5% 12/y	2018	4	2018-04-01	24	47.2857	1134.86	1.48659	35.6783	20	3.7773	16.4007	0.256007	45.6
PT2	PT2D21	BPM24	d1 ET2.5% 12/y	2018	5	2018-05-01	24	35.4762	851.429	1.11532	26.7677	5	5.70774	18.36	0.29418	48.2
PT2	PT2D21	BPM24	d1 ET2.5% 12/y	2018	6	2018-06-01	24	27.0625	649.5	0.850806	20.4193	0	4.89487	15.4734	0.628572	47.2
PT2	PT2D21	BPM24	d1 ET2.5% 12/y	2018	7	2018-07-01	24	21.6522	519.652	0.680713	16.3371	0	5.57264	13.3333	0.398869	44.6
PT2	PT2D21	BPM24	d1 ET2.5% 12/y	2018	8	2018-08-01	24	19.3529	464.471	0.608429	14.6023	0	4.74455	7.18657	0.458277	45
PT2	PT2D21	BPM24	d1 ET2.5% 12/y	2018	9	2018-09-01	24	16.65	399.6	0.523452	12.5628	20	3.81802	4.18862	0.506061	39.4
PT2	PT2D21	BPM24	d1 ET2.5% 12/y	2018	10	2018-10-01	24	25	600	0.785964	18.8631	5	3.17893	7.30796	0.71918	45.4
PT2	PT2D21	BPM24	d1 ET2.5% 12/y	2018	11	2018-11-01	24	24.6316	591.158	0.774381	18.5852	5	3.81957	5.87636	0.399171	49
PT2	PT2D21	BPM24	d1 ET2.5% 12/y	2018	12	2018-12-01	24	31.1	746.4	0.977739	23.4657	5	1.64167	7.19519	0.56282	47.8
PT2	PT2D21	BPM24	d1 ET2.5% 12/y	2019	1	2019-01-01	24	34.2857	822.857	1.07789	25.8694	5
PT2	PT2D21	BPM24	d1 ET2.5% 12/y	2019	2	2019-02-01	24	35.1579	843.789	1.10531	26.5275	0	1.17925	12.5648	0.681774
PT2	PT2D21	BPM24	d1 ET2.5% 12/y	2019	3	2019-03-01	24	27.7	664.8	0.870848	20.9004	0	2.17888	14.0014	0.512395	40.6
PT2	PT2D24	BPM24	d1 ET2.5% 12/y	2017	4	2017-04-01	24	41.5263	996.632	1.34607	32.3057	10
PT2	PT2D24	BPM24	d1 ET2.5% 12/y	2017	5	2017-05-01	24	51.4762	1235.43	1.6686	40.0463	90
PT2	PT2D24	BPM24	d1 ET2.5% 12/y	2017	6	2017-06-01	24	55.8	1339.2	1.80875	43.4101	10	3.46454	22.2545	1.17395
PT2	PT2D24	BPM24	d1 ET2.5% 12/y	2017	7	2017-07-01	24	36.6667	880	1.18855	28.5251	20
PT2	PT2D24	BPM24	d1 ET2.5% 12/y	2017	8	2017-08-01	24	6.9375	166.5	0.224878	5.39708	15	4.51299	16.4422	0.684889	41.02
PT2	PT2D24	BPM24	d1 ET2.5% 12/y	2017	9	2017-09-01	24	11.6	278.4	0.376013	9.02431	15	6.19418	38.9591	0.830747	42.26
PT2	PT2D24	BPM24	d1 ET2.5% 12/y	2017	10	2017-10-01	24	21.2	508.8	0.687196	16.4927	10	3.44807	28.186	0.569209	39.6
PT2	PT2D24	BPM24	d1 ET2.5% 12/y	2017	11	2017-11-01	24	18.2222	437.333	0.590672	14.1761	5	4.71555	19.766	0.502485	42.2
PT2	PT2D24	BPM24	d1 ET2.5% 12/y	2017	12	2017-12-01	24	22.1765	532.235	0.718848	17.2524	10	4.86228	9.45101	1.05314	36
PT2	PT2D24	BPM24	d1 ET2.5% 12/y	2018	1	2018-01-01	24	15.8667	380.8	0.514317	12.3436	10	3.25849	16.0477	0.836008
PT2	PT2D24	BPM24	d1 ET2.5% 12/y	2018	4	2018-04-01	24	46.9048	1125.71	1.52041	36.4899	30	4.92194	10.8749	0.359748	49
PT2	PT2D24	BPM24	d1 ET2.5% 12/y	2018	10	2018-10-01	24	28.0476	673.143	0.909161	21.8199	5	5.04311	4.84027	0.446915	42.5
PT2	PT2D24	BPM24	d1 ET2.5% 12/y	2018	11	2018-11-01	24	26.7	640.8	0.865478	20.7715	0	4.05584	4.91695	0.321695	43.8
PT2	PT2D24	BPM24	d1 ET2.5% 12/y	2018	12	2018-12-01	24	29.4737	707.368	0.955387	22.9293	0	4.65423	4.9318	0.564678	43.2
PT2	PT2D24	BPM24	d1 ET2.5% 12/y	2019	1	2019-01-01	24	31.65	759.6	1.02593	24.6224	5
PT2	PT2D24	BPM24	d1 ET2.5% 12/y	2019	2	2019-02-01	24	37.4118	897.882	1.2127	29.1048	0	4.07533	4.65453	0.527098
PT2	PT2D24	BPM24	d1 ET2.5% 12/y	2019	3	2019-03-01	24	33.7273	809.455	1.09327	26.2384	0	4.80795	4.39755	0.413676	48.2
PT2	PT2D25	BPM24	d1 ET2.5% 12/y	2017	4	2017-04-01	24	41.3889	993.333	1.42732	34.2556	20
PT2	PT2D25	BPM24	d1 ET2.5% 12/y	2017	5	2017-05-01	24	46	1104	1.58633	38.072	20
PT2	PT2D25	BPM24	d1 ET2.5% 12/y	2017	6	2017-06-01	24	52.2667	1254.4	1.80244	43.2586	5
PT2	PT2D25	BPM24	d1 ET2.5% 12/y	2017	7	2017-07-01	24	34.4286	826.286	1.18729	28.4949	25
PT2	PT2D25	BPM24	d1 ET2.5% 12/y	2017	8	2017-08-01	24	30.36	728.64	1.04698	25.1275	15
PT2	PT2D25	BPM24	d1 ET2.5% 12/y	2017	9	2017-09-01	24	29.9444	718.667	1.03265	24.7836	5
PT2	PT2D25	BPM24	d1 ET2.5% 12/y	2017	10	2017-10-01	24	26	624	0.896622	21.5189	10
PT2	PT2D25	BPM24	d1 ET2.5% 12/y	2017	11	2017-11-01	24	47.2353	1133.65	1.62893	39.0944	10
PT2	PT2D25	BPM24	d1 ET2.5% 12/y	2017	12	2017-12-01	24	70.9375	1702.5	2.44631	58.7115	5
PT2	PT2D25	BPM24	d1 ET2.5% 12/y	2018	1	2018-01-01	24	61.8182	1483.64	2.13183	51.1639	10
PT2	PT2D25	BPM24	d1 ET2.5% 12/y	2018	2	2018-02-01	24	52.4	1257.6	1.80704	43.3689	20
PT2	PT2D25	BPM24	d1 ET2.5% 12/y	2018	3	2018-03-01	24	54.2778	1302.67	1.87179	44.9231	15
PT2	PT2D25	BPM24	d1 ET2.5% 12/y	2018	4	2018-04-01	24	37.381	897.143	1.2891	30.9384	25
PT2	PT2D25	BPM24	d1 ET2.5% 12/y	2018	5	2018-05-01	24	36.9545	886.909	1.27439	30.5855	10
PT2	PT2D25	BPM24	d1 ET2.5% 12/y	2018	6	2018-06-01	24	24.6875	592.5	0.85136	20.4326	5
PT2	PT2D25	BPM24	d1 ET2.5% 12/y	2018	7	2018-07-01	24	20.8696	500.87	0.719697	17.2727	10
PT2	PT2D25	BPM24	d1 ET2.5% 12/y	2018	8	2018-08-01	24	20.4375	490.5	0.704797	16.9151	5
PT2	PT2D25	BPM24	d1 ET2.5% 12/y	2018	9	2018-09-01	24	23.55	565.2	0.812133	19.4912	0
PT2	PT2D25	BPM24	d1 ET2.5% 12/y	2018	10	2018-10-01	24	27.3636	656.727	0.943648	22.6475	2.5
PT2	PT2D25	BPM24	d1 ET2.5% 12/y	2018	11	2018-11-01	24	25.55	613.2	0.881104	21.1465	5
PT2	PT2D25	BPM24	d1 ET2.5% 12/y	2018	12	2018-12-01	24	35.85	860.4	1.2363	29.6713	5
PT2	PT2D25	BPM24	d1 ET2.5% 12/y	2019	1	2019-01-01	24	34.4762	827.429	1.18893	28.5343	0
PT2	PT2D25	BPM24	d1 ET2.5% 12/y	2019	2	2019-02-01	24	37.6316	903.158	1.29774	31.1458	0
PT2	PT2D25	BPM24	d1 ET2.5% 12/y	2019	3	2019-03-01	24	34.0909	818.182	1.17564	28.2154	0
PT2	PT2D3	BPM24	d1 ET2.5% 12/y	2017	4	2017-04-01	24	29.1333	699.2	0.993733	23.8496	85
PT2	PT2D3	BPM24	d1 ET2.5% 12/y	2017	5	2017-05-01	24	38.5	924	1.31323	31.5175	30
PT2	PT2D3	BPM24	d1 ET2.5% 12/y	2017	6	2017-06-01	24	37.6316	903.158	1.28361	30.8065	10	3.88173	22.1274	1.09791
PT2	PT2D3	BPM24	d1 ET2.5% 12/y	2017	7	2017-07-01	24	22.0588	529.412	0.752422	18.0581	25
PT2	PT2D3	BPM24	d1 ET2.5% 12/y	2017	8	2017-08-01	24	23.75	570	0.810108	19.4426	15	4.68591	27.6237	0.608512	33.02
PT2	PT2D3	BPM24	d1 ET2.5% 12/y	2017	9	2017-09-01	24	24.0526	577.263	0.820431	19.6903	5	4.39355	29.2654	0.834532	33.56
PT2	PT2D3	BPM24	d1 ET2.5% 12/y	2017	10	2017-10-01	24	14.92	358.08	0.508918	12.214	5	6.33538	17.5606	1.05541	39.2
PT2	PT2D3	BPM24	d1 ET2.5% 12/y	2017	11	2017-11-01	24	42.4118	1017.88	1.44666	34.7198	15	3.18696	12.1452	0.914225	40.6
PT2	PT2D3	BPM24	d1 ET2.5% 12/y	2017	12	2017-12-01	24	45.0588	1081.41	1.53695	36.8868	10	6.03593	12.277	1.32304	33.4
PT2	PT2D3	BPM24	d1 ET2.5% 12/y	2018	1	2018-01-01	24	44.6087	1070.61	1.52159	36.5183	15	2.98033	20.0025	1.1166	47.4
PT2	PT2D3	BPM24	d1 ET2.5% 12/y	2018	2	2018-02-01	24	43.2	1036.8	1.47354	35.3651	30	4.29087	17.4464	0.621618	51.4
PT2	PT2D3	BPM24	d1 ET2.5% 12/y	2018	3	2018-03-01	24	43.8889	1053.33	1.49704	35.929	15	4.26629	13.6302	0.599283	40
PT2	PT2D3	BPM24	d1 ET2.5% 12/y	2018	4	2018-04-01	24	45.05	1081.2	1.53665	36.8795	10	7.09674	12.8935	0.451777	49.6
PT2	PT2D3	BPM24	d1 ET2.5% 12/y	2018	5	2018-05-01	24	34.4091	825.818	1.17369	28.1685	10	7.57149	8.70652	0.35763	49.2
PT2	PT2D3	BPM24	d1 ET2.5% 12/y	2018	6	2018-06-01	24	21.1875	508.5	0.722702	17.3448	5	9.54871	6.05136	0.4264	46.2
PT2	PT2D3	BPM24	d1 ET2.5% 12/y	2018	7	2018-07-01	24	18.7273	449.455	0.638784	15.3308	0	14.4609	4.46144	0.745565	44.2
PT2	PT2D3	BPM24	d1 ET2.5% 12/y	2018	8	2018-08-01	24	16.5294	396.706	0.563815	13.5316	0	6.11098	6.97598	0.429202	35
PT2	PT2D3	BPM24	d1 ET2.5% 12/y	2018	9	2018-09-01	24	24.3	583.2	0.828868	19.8928	0	7.22022	4.18862	0.666769	46.8
PT2	PT2D3	BPM24	d1 ET2.5% 12/y	2018	10	2018-10-01	24	27.1818	652.364	0.927167	22.252	2.5	4.43497	3.95682	0.480287	44.9
PT2	PT2D3	BPM24	d1 ET2.5% 12/y	2018	11	2018-11-01	24	24.8	595.2	0.845923	20.3022	5	3.20923	5.44462	0.513702	49.4
PT2	PT2D3	BPM24	d1 ET2.5% 12/y	2018	12	2018-12-01	24	28	672	0.955075	22.9218	5	1.64167	5.86098	0.525671	49.8
PT2	PT2D3	BPM24	d1 ET2.5% 12/y	2019	1	2019-01-01	24	24.7143	593.143	0.843	20.232	0
PT2	PT2D3	BPM24	d1 ET2.5% 12/y	2019	2	2019-02-01	24	32.3889	777.333	1.10478	26.5147	0	1.47406	5.30568	0.430989
PT2	PT2D3	BPM24	d1 ET2.5% 12/y	2019	3	2019-03-01	24	32.1818	772.364	1.09772	26.3452	0	3.09726	3.38662	0.335329	32.6
PT2	PT2D4	BPM24	d1 ET2.5% 12/y	2017	4	2017-04-01	24	34.1053	818.526	1.17873	28.2896	15
PT2	PT2D4	BPM24	d1 ET2.5% 12/y	2017	5	2017-05-01	24	36	864	1.24422	29.8612	25
PT2	PT2D4	BPM24	d1 ET2.5% 12/y	2017	6	2017-06-01	24	36.5789	877.895	1.26423	30.3414	5	2.50317	18.8964	0.705006
PT2	PT2D4	BPM24	d1 ET2.5% 12/y	2017	7	2017-07-01	24	32.3125	775.5	1.11677	26.8025	5
PT2	PT2D4	BPM24	d1 ET2.5% 12/y	2017	8	2017-08-01	24	19.2917	463	0.666751	16.002	15	12.2767	21.6185	0.748745	36.4
PT2	PT2D4	BPM24	d1 ET2.5% 12/y	2017	9	2017-09-01	24	18.8421	452.211	0.651213	15.6291	10	5.83405	39.2908	1.05972	37.46
PT2	PT2D4	BPM24	d1 ET2.5% 12/y	2017	10	2017-10-01	24	12.1818	292.364	0.421023	10.1046	5	2.48166	25.0207	1.00353	40.06
PT2	PT2D4	BPM24	d1 ET2.5% 12/y	2017	11	2017-11-01	24	41.6667	1000	1.44007	34.5616	5	2.88413	15.689	0.669078	45.6
PT2	PT2D4	BPM24	d1 ET2.5% 12/y	2017	12	2017-12-01	24	47.0625	1129.5	1.62656	39.0373	5	8.35928	14.0607	1.22204	37
PT2	PT2D4	BPM24	d1 ET2.5% 12/y	2018	1	2018-01-01	24	57.375	1377	1.98297	47.5913	5	5.34472	23.8053	0.934023	50.8
PT2	PT2D4	BPM24	d1 ET2.5% 12/y	2018	2	2018-02-01	24	46.5	1116	1.60711	38.5707	15	8.0213	15.3996	0.591851	48.2
PT2	PT2D4	BPM24	d1 ET2.5% 12/y	2018	3	2018-03-01	24	47.1765	1132.24	1.63049	39.1319	15	6.3559	15.8071	0.670226	48.8
PT2	PT2D4	BPM24	d1 ET2.5% 12/y	2018	4	2018-04-01	24	41.8571	1004.57	1.44665	34.7196	10	8.51609	10.0423	0.52038	47.4
PT2	PT2D4	BPM24	d1 ET2.5% 12/y	2018	5	2018-05-01	24	30.9545	742.909	1.06984	25.6761	5	12.192	6.78635	0.319176	38.6
PT2	PT2D4	BPM24	d1 ET2.5% 12/y	2018	6	2018-06-01	24	23.25	558	0.803557	19.2854	5	6.74899	13.6156	0.599166	49.6
PT2	PT2D4	BPM24	d1 ET2.5% 12/y	2018	7	2018-07-01	24	18.6818	448.364	0.645673	15.4962	5	14.9403	5.68515	0.62439	33.8
PT2	PT2D4	BPM24	d1 ET2.5% 12/y	2018	8	2018-08-01	24	19.8235	475.765	0.685133	16.4432	0	5.97814	6.97598	0.337824	40
PT2	PT2D4	BPM24	d1 ET2.5% 12/y	2018	9	2018-09-01	24	23.4	561.6	0.808741	19.4098	0	5.48132	5.49916	0.483835	41
PT2	PT2D4	BPM24	d1 ET2.5% 12/y	2018	10	2018-10-01	24	27.8636	668.727	0.963012	23.1123	7.5	2.5005	6.99123	0.440833	44.9
PT2	PT2D4	BPM24	d1 ET2.5% 12/y	2018	11	2018-11-01	24	25.8947	621.474	0.894963	21.4791	5	3.76051	5.78042	0.422751	38.8
PT2	PT2D4	BPM24	d1 ET2.5% 12/y	2018	12	2018-12-01	24	29.7368	713.684	1.02775	24.6661	20	3.58799	5.33683	0.579538	46.2
PT2	PT2D4	BPM24	d1 ET2.5% 12/y	2019	1	2019-01-01	24	32.8095	787.429	1.13395	27.2148	5
PT2	PT2D4	BPM24	d1 ET2.5% 12/y	2019	2	2019-02-01	24	30.6842	736.421	1.0605	25.4519	0	4.16204	6.99385	0.471535
PT2	PT2D4	BPM24	d1 ET2.5% 12/y	2019	3	2019-03-01	24	36.7273	881.455	1.26935	30.4645	0	9.02166	4.47337	0.371369	48.2
PT2	PT2D5	BPM24	d1 ET2.5% 12/y	2017	4	2017-04-01	24	20.4444	490.667	0.701944	16.8467	70
PT2	PT2D5	BPM24	d1 ET2.5% 12/y	2017	5	2017-05-01	24	26.0952	626.286	0.89596	21.503	20
PT2	PT2D5	BPM24	d1 ET2.5% 12/y	2017	6	2017-06-01	24	27.2105	653.053	0.934252	22.4221	25	5.73191	21.7462	0.909379
PT2	PT2D5	BPM24	d1 ET2.5% 12/y	2017	7	2017-07-01	24	13.8095	331.429	0.474139	11.3793	15
PT2	PT2D5	BPM24	d1 ET2.5% 12/y	2017	8	2017-08-01	24	7.83333	188	0.268951	6.45483	30	2.732	21.9568	0.590983	24.14
PT2	PT2D5	BPM24	d1 ET2.5% 12/y	2017	9	2017-09-01	24	9.94444	238.667	0.341435	8.19443	25	3.28436	19.0557	1.00863	32.68
PT2	PT2D5	BPM24	d1 ET2.5% 12/y	2017	10	2017-10-01	24	7.42857	178.286	0.255054	6.1213	85	2.74414	11.6753	0.699653	37.2
PT2	PT2D5	BPM24	d1 ET2.5% 12/y	2017	11	2017-11-01	24	18.2222	437.333	0.625646	15.0155	15	3.31675	12.8677	0.870884	39.6
PT2	PT2D5	BPM24	d1 ET2.5% 12/y	2017	12	2017-12-01	24	23.5882	566.118	0.809884	19.4372	10	4.38323	9.91429	0.87927	26
PT2	PT2D5	BPM24	d1 ET2.5% 12/y	2018	1	2018-01-01	24	28.5417	685	0.979956	23.5189	10	4.68905	15.5153	0.6419	48.2
PT2	PT2D5	BPM24	d1 ET2.5% 12/y	2018	2	2018-02-01	24	25.5	612	0.875523	21.0125	20	4.06319	12.9142	0.422	47.8
PT2	PT2D5	BPM24	d1 ET2.5% 12/y	2018	3	2018-03-01	24	17.1667	412	0.589404	14.1457	15	4.24887	10.9091	0.408857	50.2
PT2	PT2D5	BPM24	d1 ET2.5% 12/y	2018	4	2018-04-01	24	25.15	603.6	0.863506	20.7241	10	5.40268	8.8059	0.483569	41.8
PT2	PT2D5	BPM24	d1 ET2.5% 12/y	2018	5	2018-05-01	24	13.6364	327.273	0.468194	11.2367	10	6.7561	11.3895	0.330712	34.8
PT2	PT2D5	BPM24	d1 ET2.5% 12/y	2018	6	2018-06-01	24	10.5625	253.5	0.362655	8.70372	10	14.2025	5.25513	0.47051	39.4191
PT2	PT2D5	BPM24	d1 ET2.5% 12/y	2018	7	2018-07-01	24	15.7727	378.545	0.541544	12.9971	5	6.57133	10.5545	0.935743	46.2
PT2	PT2D5	BPM24	d1 ET2.5% 12/y	2018	8	2018-08-01	24	19.7647	474.353	0.678606	16.2865	10	4.45988	7.47614	0.425049	30.9633
PT2	PT2D5	BPM24	d1 ET2.5% 12/y	2018	9	2018-09-01	24	24.5	588	0.841188	20.1885	10	4.15824	4.24001	0.45819	39.2
PT2	PT2D5	BPM24	d1 ET2.5% 12/y	2018	10	2018-10-01	24	25.5	612	0.875523	21.0125	5	3.27925	8.85428	0.609547	43.8
PT2	PT2D5	BPM24	d1 ET2.5% 12/y	2018	11	2018-11-01	24	24.15	579.6	0.829171	19.9001	35	3.4258	8.65863	0.491806	43.2
PT2	PT2D5	BPM24	d1 ET2.5% 12/y	2018	12	2018-12-01	24	28.2105	677.053	0.968586	23.2461	5	2.50482	7.60021	0.566535	44.8
PT2	PT2D5	BPM24	d1 ET2.5% 12/y	2019	1	2019-01-01	24	30.9048	741.714	1.06109	25.4662	5
PT2	PT2D5	BPM24	d1 ET2.5% 12/y	2019	2	2019-02-01	24	38.8421	932.211	1.33361	32.0067	0	1.4914	23.6344	0.58116
PT2	PT2D5	BPM24	d1 ET2.5% 12/y	2019	3	2019-03-01	24	25.5455	613.091	0.877083	21.05	5	2.9532	21.8361	0.390172	47.6
PT2	PT2D6	BPM24	d1 ET2.5% 12/y	2017	4	2017-04-01	24	28.4211	682.105	0.969437	23.2665	70
PT2	PT2D6	BPM24	d1 ET2.5% 12/y	2017	5	2017-05-01	24	33.8947	813.474	1.15614	27.7474	85
PT2	PT2D6	BPM24	d1 ET2.5% 12/y	2017	6	2017-06-01	24	40.6316	975.158	1.38594	33.2625	5	2.41248	25.6852	0.936312
PT2	PT2D6	BPM24	d1 ET2.5% 12/y	2017	7	2017-07-01	24	23.4706	563.294	0.800577	19.2139	15
PT2	PT2D6	BPM24	d1 ET2.5% 12/y	2017	8	2017-08-01	24	14	336	0.477537	11.4609	20	8.87037	17.1527	0.657343	31.74
PT2	PT2D6	BPM24	d1 ET2.5% 12/y	2017	9	2017-09-01	24	20.9474	502.737	0.714511	17.1483	5	5.50274	26.8143	0.925365	42.787
PT2	PT2D6	BPM24	d1 ET2.5% 12/y	2017	10	2017-10-01	24	29.2857	702.857	0.99893	23.9743	15	2.2311	18.165	0.766357	37.8
PT2	PT2D6	BPM24	d1 ET2.5% 12/y	2017	11	2017-11-01	24	41	984	1.3985	33.5641	90	3.92242	17.0136	1.05508	36.4
PT2	PT2D6	BPM24	d1 ET2.5% 12/y	2017	12	2017-12-01	24	45.75	1098	1.56052	37.4526	10	4.93413	19.0873	1.24356	37.1298
PT2	PT2D6	BPM24	d1 ET2.5% 12/y	2018	1	2018-01-01	24	53.125	1275	1.81208	43.49	20	2.60282	28.5714	0.884054	47.4
PT2	PT2D6	BPM24	d1 ET2.5% 12/y	2018	2	2018-02-01	24	37.875	909	1.29191	31.0058	20	4.29087	19.9074	0.581344	45.6
PT2	PT2D6	BPM24	d1 ET2.5% 12/y	2018	3	2018-03-01	24	44.5556	1069.33	1.51978	36.4748	25	0.243788	18.8745	0.420058	40.6
PT2	PT2D6	BPM24	d1 ET2.5% 12/y	2018	4	2018-04-01	24	39.7143	953.143	1.35465	32.5115	75	6.24971	14.584	0.456797	42.2
PT2	PT2D6	BPM24	d1 ET2.5% 12/y	2018	5	2018-05-01	24	31.3182	751.636	1.06826	25.6382	10	13.6869	8.02262	0.644119	41.8719
PT2	PT2D6	BPM24	d1 ET2.5% 12/y	2018	6	2018-06-01	24	22.5	540	0.767471	18.4193	5	5.80339	11.7046	0.5863	45.4
PT2	PT2D6	BPM24	d1 ET2.5% 12/y	2018	7	2018-07-01	24	17.5652	421.565	0.599146	14.3795	5	3.69512	10.2231	0.37699	47.6
PT2	PT2D6	BPM24	d1 ET2.5% 12/y	2018	8	2018-08-01	24	18.0588	433.412	0.615983	14.7836	10	4.32703	4.58045	0.441663	39
PT2	PT2D6	BPM24	d1 ET2.5% 12/y	2018	9	2018-09-01	24	22.4	537.6	0.76406	18.3374	5	3.70461	3.00655	0.470158	45.6
PT2	PT2D6	BPM24	d1 ET2.5% 12/y	2018	10	2018-10-01	24	25.6364	615.273	0.874452	20.9868	2.5	5.98195	5.33189	0.737753	38.7
PT2	PT2D6	BPM24	d1 ET2.5% 12/y	2018	11	2018-11-01	24	24.75	594	0.844218	20.2612	0	3.64238	7.07561	0.469911	37
PT2	PT2D6	BPM24	d1 ET2.5% 12/y	2018	12	2018-12-01	24	30.8	739.2	1.05058	25.214	0	2.26788	4.14557	0.58511	45.8
PT2	PT2D6	BPM24	d1 ET2.5% 12/y	2019	1	2019-01-01	24	33	792	1.12562	27.015	0
PT2	PT2D6	BPM24	d1 ET2.5% 12/y	2019	2	2019-02-01	24	28.0556	673.333	0.95697	22.9673	0	1.40469	10.8766	0.591672
PT2	PT2D6	BPM24	d1 ET2.5% 12/y	2019	3	2019-03-01	24	29.6364	711.273	1.01089	24.2614	0	2.44899	13.2937	0.575073	45
PT2	PT2D7	BPM24	d1 ET2.5% 12/y	2017	4	2017-04-01	24	33.8889	813.333	1.15093	27.6223	25
PT2	PT2D7	BPM24	d1 ET2.5% 12/y	2017	5	2017-05-01	24	42.2857	1014.86	1.4361	34.4664	20
PT2	PT2D7	BPM24	d1 ET2.5% 12/y	2017	6	2017-06-01	24	39.8947	957.474	1.3549	32.5176	10	3.97243	18.8056	1.05989
PT2	PT2D7	BPM24	d1 ET2.5% 12/y	2017	7	2017-07-01	24	23.2941	559.059	0.791111	18.9867	70
PT2	PT2D7	BPM24	d1 ET2.5% 12/y	2017	8	2017-08-01	24	20.32	487.68	0.690104	16.5625	30	6.41502	26.541	0.612268	41.3328
PT2	PT2D7	BPM24	d1 ET2.5% 12/y	2017	9	2017-09-01	24	21.4211	514.105	0.727498	17.46	5	4.17747	31.9192	0.809931	41.4146
PT2	PT2D7	BPM24	d1 ET2.5% 12/y	2017	10	2017-10-01	24	26.0476	625.143	0.884625	21.231	5	2.32655	15.6518	0.76191	36.4
PT2	PT2D7	BPM24	d1 ET2.5% 12/y	2017	11	2017-11-01	24	38.1111	914.667	1.29432	31.0638	15	3.66285	17.1512	1.11332	35.4
PT2	PT2D7	BPM24	d1 ET2.5% 12/y	2017	12	2017-12-01	24	37.8235	907.765	1.28456	30.8294	10	5.07784	18.0681	1.12765	38.4
PT2	PT2D7	BPM24	d1 ET2.5% 12/y	2018	1	2018-01-01	24	56.4167	1354	1.91601	45.9843	15	4.09299	25.9855	0.847539	46.4
PT2	PT2D7	BPM24	d1 ET2.5% 12/y	2018	2	2018-02-01	24	43.6875	1048.5	1.48371	35.609	10	4.53606	19.4932	0.786216	48.2
PT2	PT2D7	BPM24	d1 ET2.5% 12/y	2018	3	2018-03-01	24	56.1765	1348.24	1.90786	45.7885	10	2.31598	18.6518	0.541408	36.2
PT2	PT2D7	BPM24	d1 ET2.5% 12/y	2018	4	2018-04-01	24	47.9048	1149.71	1.62693	39.0464	15	4.92194	20.2611	0.97383	45
PT2	PT2D7	BPM24	d1 ET2.5% 12/y	2018	5	2018-05-01	24	34.6364	831.273	1.17631	28.2315	10	6.95024	18.4389	0.423004	37
PT2	PT2D7	BPM24	d1 ET2.5% 12/y	2018	6	2018-06-01	24	22.75	546	0.772632	18.5432	5	8.02833	12.2885	0.43559	39
PT2	PT2D7	BPM24	d1 ET2.5% 12/y	2018	7	2018-07-01	24	19.3478	464.348	0.657088	15.7701	5	12.2638	8.10707	0.44431	42.8
PT2	PT2D7	BPM24	d1 ET2.5% 12/y	2018	8	2018-08-01	24	18.9412	454.588	0.643277	15.4386	5	5.78835	7.81836	0.418126	36.2
PT2	PT2D7	BPM24	d1 ET2.5% 12/y	2018	9	2018-09-01	24	19.7895	474.947	0.672087	16.1301	0	7.76835	4.11153	0.492383	36.2
PT2	PT2D7	BPM24	d1 ET2.5% 12/y	2018	10	2018-10-01	24	25.1905	604.571	0.855515	20.5324	5	5.01391	7.21053	0.480578	40.4
PT2	PT2D7	BPM24	d1 ET2.5% 12/y	2018	11	2018-11-01	24	23.35	560.4	0.793009	19.0322	0	3.52425	9.47413	0.400856	46.2
PT2	PT2D7	BPM24	d1 ET2.5% 12/y	2018	12	2018-12-01	24	28.1	674.4	0.954327	22.9039	0	1.64167	6.07541	0.523813	42.4
PT2	PT2D7	BPM24	d1 ET2.5% 12/y	2019	1	2019-01-01	24	32.5714	781.714	1.10619	26.5484	0
PT2	PT2D7	BPM24	d1 ET2.5% 12/y	2019	2	2019-02-01	24	36.6316	879.158	1.24408	29.8578	0	1.30064	9.33317	0.576655
PT2	PT2D7	BPM24	d1 ET2.5% 12/y	2019	3	2019-03-01	24	29.1818	700.364	0.991068	23.7856	5	2.52102	8.49182	0.387038	33.6
PT2	PT2D9	BPM24	d1 ET2.5% 12/y	2017	4	2017-04-01	24	34.5294	828.706	1.09879	26.371	90
PT2	PT2D9	BPM24	d1 ET2.5% 12/y	2017	5	2017-05-01	24	35.9524	862.857	1.14408	27.4578	75
PT2	PT2D9	BPM24	d1 ET2.5% 12/y	2017	6	2017-06-01	24	37.6316	903.158	1.19751	28.7403	5	3.41012	18.5152	0.712928
PT2	PT2D9	BPM24	d1 ET2.5% 12/y	2017	7	2017-07-01	24	33.4444	802.667	1.06427	25.5424	30
PT2	PT2D9	BPM24	d1 ET2.5% 12/y	2017	8	2017-08-01	24	18.88	453.12	0.600799	14.4192	25	4.56487	28.7401	0.83013	35.62
PT2	PT2D9	BPM24	d1 ET2.5% 12/y	2017	9	2017-09-01	24	20.3158	487.579	0.646488	15.5157	15	4.03342	40.4703	1.02755	39.0975
PT2	PT2D9	BPM24	d1 ET2.5% 12/y	2017	10	2017-10-01	24	18.5238	444.571	0.589464	14.1471	15	2.422	23.8595	0.858261	39.4
PT2	PT2D9	BPM24	d1 ET2.5% 12/y	2017	11	2017-11-01	24	30.3889	729.333	0.967034	23.2088	15	3.44654	18.1318	0.938605	43.6
PT2	PT2D9	BPM24	d1 ET2.5% 12/y	2017	12	2017-12-01	24	46.4118	1113.88	1.47691	35.4459	20	3.78443	13.7596	0.98359	38
PT2	PT2D9	BPM24	d1 ET2.5% 12/y	2018	1	2018-01-01	24	57	1368	1.81385	43.5324	80	2.82138	26.9996	0.978225	45.6
PT2	PT2D9	BPM24	d1 ET2.5% 12/y	2018	2	2018-02-01	24	38.125	915	1.21321	29.1171	40	3.85302	18.6647	0.805477	49.4
PT2	PT2D9	BPM24	d1 ET2.5% 12/y	2018	3	2018-03-01	24	47.8333	1148	1.52215	36.5316	35	4.44042	18.5034	0.757972	47.8
PT2	PT2D9	BPM24	d1 ET2.5% 12/y	2018	4	2018-04-01	24	48.2381	1157.71	1.53503	36.8407	15	5.54004	17.6118	0.523727	46.8
PT2	PT2D9	BPM24	d1 ET2.5% 12/y	2018	5	2018-05-01	24	32.4091	777.818	1.03132	24.7517	10	8.61985	12.5205	0.430695	40.6
PT2	PT2D9	BPM24	d1 ET2.5% 12/y	2018	6	2018-06-01	24	24.5333	588.8	0.780699	18.7368	25	10.0122	11.2269	0.43559	41.2
PT2	PT2D9	BPM24	d1 ET2.5% 12/y	2018	7	2018-07-01	24	18.913	453.913	0.60185	14.4444	10	11.8044	7.80115	0.464506	33.4
PT2	PT2D9	BPM24	d1 ET2.5% 12/y	2018	8	2018-08-01	24	17	408	0.540973	12.9834	5	5.46573	9.21356	0.413973	38
PT2	PT2D9	BPM24	d1 ET2.5% 12/y	2018	9	2018-09-01	24	20.85	500.4	0.663488	15.9237	0	6.16176	9.12245	0.547093	47.8
PT2	PT2D9	BPM24	d1 ET2.5% 12/y	2018	10	2018-10-01	24	28.4286	682.286	0.904653	21.7117	5	4.3972	8.05024	0.522351	44.3
PT2	PT2D9	BPM24	d1 ET2.5% 12/y	2018	11	2018-11-01	24	24.9	597.6	0.792367	19.0168	5	3.28798	9.76195	0.491806	45.2
PT2	PT2D9	BPM24	d1 ET2.5% 12/y	2018	12	2018-12-01	24	30.5	732	0.97057	23.2937	5	1.38781	8.79147	0.71142	37.2
PT2	PT2D9	BPM24	d1 ET2.5% 12/y	2019	1	2019-01-01	24	31.1429	747.429	0.991027	23.7846	0
PT2	PT2D9	BPM24	d1 ET2.5% 12/y	2019	2	2019-02-01	24	33.3684	800.842	1.06185	25.4844	0	1.33532	8.48909	0.53761
PT2	PT2D9	BPM24	d1 ET2.5% 12/y	2019	3	2019-03-01	24	27.1818	652.364	0.864979	20.7595	0	2.28693	9.19947	0.487323	54.8
PT2	PT2E1	IRR112	d1 ET2.5% 12/y	2017	4	2017-04-01	24	17.3889	417.333	0.523553	12.5653	10
PT2	PT2E1	IRR112	d1 ET2.5% 12/y	2017	5	2017-05-01	24	27	648	0.812929	19.5103	15
PT2	PT2E1	IRR112	d1 ET2.5% 12/y	2017	6	2017-06-01	24	36.9474	886.737	1.11243	26.6983	20	3.73662	33.0368	1.03137
PT2	PT2E1	IRR112	d1 ET2.5% 12/y	2017	7	2017-07-01	24	31.2381	749.714	0.940531	22.5727	20
PT2	PT2E1	IRR112	d1 ET2.5% 12/y	2017	8	2017-08-01	24	17.1667	412	0.516862	12.4047	30	2.38618	23.2424	0.722451	32.18
PT2	PT2E1	IRR112	d1 ET2.5% 12/y	2017	9	2017-09-01	24	20	480	0.602169	14.4521	5	5.07058	35.6235	0.948074	24.86
PT2	PT2E1	IRR112	d1 ET2.5% 12/y	2017	10	2017-10-01	24	15.3182	367.636	0.461207	11.069	75	1.82545	21.4258	0.609232	38.6
PT2	PT2E1	IRR112	d1 ET2.5% 12/y	2017	11	2017-11-01	24	28.1111	674.667	0.846382	20.3132	10	5.81152	22.4325	0.608129	35.7477
PT2	PT2E1	IRR112	d1 ET2.5% 12/y	2017	12	2017-12-01	24	33.0588	793.412	0.995351	23.8884	15	3.04192	23.697	1.00512
PT2	PT2E1	IRR112	d1 ET2.5% 12/y	2018	1	2018-01-01	24	47.625	1143	1.43392	34.414	20	4.43076	34.4277	0.970538	49
PT2	PT2E1	IRR112	d1 ET2.5% 12/y	2018	2	2018-02-01	24	38.2	916.8	1.15014	27.6034	40	5.04396	25.2193	0.695162	49
PT2	PT2E1	IRR112	d1 ET2.5% 12/y	2018	4	2018-04-01	24	40.381	969.143	1.21581	29.1794	10	5.51715	26.7962	0.522053	39.4
PT2	PT2E1	IRR112	d1 ET2.5% 12/y	2018	10	2018-10-01	24	26.0909	626.182	0.785557	18.8534	0	10.9777	18.2519	0.523221	41.6
PT2	PT2E1	IRR112	d1 ET2.5% 12/y	2018	11	2018-11-01	24	25.05	601.2	0.754217	18.1012	0	4.68587	12.7121	0.385697	48.4
PT2	PT2E1	IRR112	d1 ET2.5% 12/y	2018	12	2018-12-01	24	31.9	765.6	0.96046	23.051	5	5.09427	16.5585	0.59254	43.2
PT2	PT2E1	IRR112	d1 ET2.5% 12/y	2019	1	2019-01-01	24	27.3333	656	0.822965	19.7512	0
PT2	PT2E1	IRR112	d1 ET2.5% 12/y	2019	2	2019-02-01	24	26.4211	634.105	0.795497	19.0919	5	1.68216	16.5682	0.488054
PT2	PT2E1	IRR112	d1 ET2.5% 12/y	2019	3	2019-03-01	24	32.1818	772.364	0.968945	23.2547	0	4.75393	14.6585	0.495158	43.6
PT2	PT2E10	IRR112	d1 ET2.5% 12/y	2017	4	2017-04-01	24	15.0556	361.333	0.481053	11.5453	5
PT2	PT2E10	IRR112	d1 ET2.5% 12/y	2017	5	2017-05-01	24	19.9048	477.714	0.635994	15.2639	5
PT2	PT2E10	IRR112	d1 ET2.5% 12/y	2017	6	2017-06-01	24	31.8947	765.474	1.0191	24.4583	5	3.8636	39.2267	1.03771
PT2	PT2E10	IRR112	d1 ET2.5% 12/y	2017	7	2017-07-01	24	25.381	609.143	0.810968	19.4632	0
PT2	PT2E10	IRR112	d1 ET2.5% 12/y	2017	8	2017-08-01	24	21.16	507.84	0.676101	16.2264	15	2.43805	18.7936	0.592235	33.58
PT2	PT2E10	IRR112	d1 ET2.5% 12/y	2017	9	2017-09-01	24	16.2105	389.053	0.517956	12.4309	25	13.6704	32.1219	0.804254	29.5
PT2	PT2E10	IRR112	d1 ET2.5% 12/y	2017	10	2017-10-01	24	16.6	398.4	0.530401	12.7296	15	2.20724	22.6506	0.714476	38.4
PT2	PT2E10	IRR112	d1 ET2.5% 12/y	2017	11	2017-11-01	24	22.0556	529.333	0.704716	16.9132	15	3.41769	21.9164	0.795037	50.8
PT2	PT2E10	IRR112	d1 ET2.5% 12/y	2017	12	2017-12-01	24	35.3529	848.471	1.12959	27.1102	5	4.88623	28.8858	1.58467	32.4
PT2	PT2E10	IRR112	d1 ET2.5% 12/y	2018	1	2018-01-01	24	43.5652	1045.57	1.39199	33.4077	5	5.32486	32.7798	1.19347	40
PT2	PT2E10	IRR112	d1 ET2.5% 12/y	2018	2	2018-02-01	24	42.1875	1012.5	1.34797	32.3512	10	8.89698	23.0019	0.856257	48
PT2	PT2E10	IRR112	d1 ET2.5% 12/y	2018	3	2018-03-01	24	47.1875	1132.5	1.50773	36.1855	5	2.69908	23.6487	0.629154	39.6
PT2	PT2E10	IRR112	d1 ET2.5% 12/y	2018	4	2018-04-01	24	44.7143	1073.14	1.4287	34.2889	5	6.04368	26.8467	0.535439	40.2
PT2	PT2E10	IRR112	d1 ET2.5% 12/y	2018	5	2018-05-01	24	32.6818	784.364	1.04424	25.0619	0	4.60114	15.5718	0.447999	43.8
PT2	PT2E10	IRR112	d1 ET2.5% 12/y	2018	6	2018-06-01	24	24.25	582	0.774832	18.596	0	4.11614	14.226	0.545866	37.8378
PT2	PT2E10	IRR112	d1 ET2.5% 12/y	2018	7	2018-07-01	24	17.9565	430.957	0.573744	13.7699	5	3.97475	14.7865	0.449359	41.6
PT2	PT2E10	IRR112	d1 ET2.5% 12/y	2018	8	2018-08-01	24	17.4118	417.882	0.556338	13.3521	5	3.13141	20.6647	0.32121	39.2
PT2	PT2E10	IRR112	d1 ET2.5% 12/y	2018	9	2018-09-01	24	24.55	589.2	0.784418	18.826	0	5.59472	11.5894	0.348772	39.6
PT2	PT2E10	IRR112	d1 ET2.5% 12/y	2018	10	2018-10-01	24	28.1429	675.429	0.899216	21.5812	0	8.65941	11.6201	0.564873	41.4
PT2	PT2E10	IRR112	d1 ET2.5% 12/y	2018	11	2018-11-01	24	22.7778	546.667	0.727792	17.467	0	1.81134	13.0239	0.336853	42.6
PT2	PT2E10	IRR112	d1 ET2.5% 12/y	2018	12	2018-12-01	24	30.2105	725.053	0.965282	23.1668	5	2.16633	14.8669	0.453228	40
PT2	PT2E10	IRR112	d1 ET2.5% 12/y	2019	1	2019-01-01	24	31.381	753.143	1.00268	24.0643	0
PT2	PT2E10	IRR112	d1 ET2.5% 12/y	2019	2	2019-02-01	24	32.8947	789.474	1.05105	25.2251	5	1.87292	17.9187	0.376928
PT2	PT2E10	IRR112	d1 ET2.5% 12/y	2019	3	2019-03-01	24	24.2727	582.545	0.775558	18.6134	0	4.37578	17.7924	0.532765	40.2
PT2	PT2E11	IRR112	d1 ET2.5% 12/y	2017	4	2017-04-01	24	14.3889	345.333	0.48343	11.6023	10
PT2	PT2E11	IRR112	d1 ET2.5% 12/y	2017	5	2017-05-01	24	22.9524	550.857	0.771141	18.5074	5
PT2	PT2E11	IRR112	d1 ET2.5% 12/y	2017	6	2017-06-01	24	32.0526	769.263	1.07689	25.8453	15	3.8636	26.3206	0.941065
PT2	PT2E11	IRR112	d1 ET2.5% 12/y	2017	7	2017-07-01	24	19.0952	458.286	0.641551	15.3972	15
PT2	PT2E11	IRR112	d1 ET2.5% 12/y	2017	8	2017-08-01	24	15.6	374.4	0.52412	12.5789	85	2.7493	29.7551	0.567193	31.9
PT2	PT2E11	IRR112	d1 ET2.5% 12/y	2017	9	2017-09-01	24	13	312	0.436767	10.4824	75	5.80524	46.0728	1.11839	26.88
PT2	PT2E11	IRR112	d1 ET2.5% 12/y	2017	10	2017-10-01	24	13.16	315.84	0.442142	10.6114	80	1.75386	25.0207	0.717441	40.4
PT2	PT2E11	IRR112	d1 ET2.5% 12/y	2017	11	2017-11-01	24	18.5556	445.333	0.623419	14.9621	25	2.85529	23.6539	0.648761	34.6
PT2	PT2E11	IRR112	d1 ET2.5% 12/y	2017	12	2017-12-01	24	25.4706	611.294	0.855746	20.5379	90	4.33533	28.3994	0.604395	34.6429
PT2	PT2E11	IRR112	d1 ET2.5% 12/y	2018	1	2018-01-01	24	35.7083	857	1.19971	28.793	15	2.34453	39.929	1.63166	49.4
PT2	PT2E11	IRR112	d1 ET2.5% 12/y	2018	2	2018-02-01	24	41.25	990	1.38589	33.2615	25	7.74108	22.6121	0.840498	41.4
PT2	PT2E11	IRR112	d1 ET2.5% 12/y	2018	3	2018-03-01	24	48.8889	1173.33	1.64254	39.421	10	3.15183	27.5077	0.627287	49.4
PT2	PT2E11	IRR112	d1 ET2.5% 12/y	2018	4	2018-04-01	24	35.55	853.2	1.19439	28.6653	35	3.4568	27.5531	0.44843	44.4
PT2	PT2E11	IRR112	d1 ET2.5% 12/y	2018	5	2018-05-01	24	32.7619	786.286	1.10072	26.4172	5	4.46524	18.0706	0.440308	45.2
PT2	PT2E11	IRR112	d1 ET2.5% 12/y	2018	6	2018-06-01	24	21.8125	523.5	0.732844	17.5883	20	4.15322	14.7303	0.547704	48.2
PT2	PT2E11	IRR112	d1 ET2.5% 12/y	2018	7	2018-07-01	24	18.0909	434.182	0.607808	14.5874	10	4.37423	23.4799	0.59073	34.4
PT2	PT2E11	IRR112	d1 ET2.5% 12/y	2018	8	2018-08-01	24	21.3529	512.471	0.717404	17.2177	5	4.19419	22.4548	0.357207	34.2
PT2	PT2E11	IRR112	d1 ET2.5% 12/y	2018	9	2018-09-01	24	21.45	514.8	0.720665	17.296	5	6.44527	15.1612	0.435965	43.2
PT2	PT2E11	IRR112	d1 ET2.5% 12/y	2018	10	2018-10-01	24	28.3636	680.727	0.952945	22.8707	2.5	9.26051	18.8957	0.593878	39
PT2	PT2E11	IRR112	d1 ET2.5% 12/y	2018	11	2018-11-01	24	23.5789	565.895	0.792192	19.0126	0	3.13048	21.7785	0.4817	48.4
PT2	PT2E11	IRR112	d1 ET2.5% 12/y	2018	12	2018-12-01	24	33.4211	802.105	1.12286	26.9487	0	2.57252	19.8702	0.512668	300
PT2	PT2E11	IRR112	d1 ET2.5% 12/y	2019	1	2019-01-01	24	27.8571	668.571	0.935928	22.4623	5
PT2	PT2E11	IRR112	d1 ET2.5% 12/y	2019	2	2019-02-01	24	33.3158	799.579	1.11932	26.8638	5	1.87292	24.4061	0.444505
PT2	PT2E11	IRR112	d1 ET2.5% 12/y	2019	3	2019-03-01	24	30.0909	722.182	1.01098	24.2635	5	2.50302	22.5438	0.606412	39.6
PT2	PT2E12	IRR112	d1 ET2.5% 12/y	2017	4	2017-04-01	24	19.2632	462.316	0.630945	15.1427	5
PT2	PT2E12	IRR112	d1 ET2.5% 12/y	2017	5	2017-05-01	24	27.0476	649.143	0.885917	21.262	0
PT2	PT2E12	IRR112	d1 ET2.5% 12/y	2017	6	2017-06-01	24	30.2632	726.316	0.991239	23.7897	5	4.73426	34.8884	1.18504
PT2	PT2E12	IRR112	d1 ET2.5% 12/y	2017	7	2017-07-01	24	21.4091	513.818	0.701233	16.8296	10
PT2	PT2E12	IRR112	d1 ET2.5% 12/y	2017	8	2017-08-01	24	20.28	486.72	0.664251	15.942	20	2.68013	25.6276	0.791316	32.46
PT2	PT2E12	IRR112	d1 ET2.5% 12/y	2017	9	2017-09-01	24	19.0556	457.333	0.624145	14.9795	0	5.57476	33.5594	0.855348	35.28
PT2	PT2E12	IRR112	d1 ET2.5% 12/y	2017	10	2017-10-01	24	17.4091	417.818	0.570217	13.6852	10	2.14759	21.2827	0.78711	38.2
PT2	PT2E12	IRR112	d1 ET2.5% 12/y	2017	11	2017-11-01	24	23.6667	568	0.775178	18.6043	20	2.14868	24.4968	0.757114	38.7622
PT2	PT2E12	IRR112	d1 ET2.5% 12/y	2017	12	2017-12-01	24	41.1176	986.824	1.34677	32.3224	5	5.58084	33.565	1.13262
PT2	PT2E12	IRR112	d1 ET2.5% 12/y	2018	1	2018-01-01	24	39.7917	955	1.30334	31.2801	5	5.60302	38.4586	1.28572	46.6
PT2	PT2E12	IRR112	d1 ET2.5% 12/y	2018	2	2018-02-01	24	35.25	846	1.15458	27.7099	15	8.47665	22.271	0.808979	45.8
PT2	PT2E12	IRR112	d1 ET2.5% 12/y	2018	3	2018-03-01	24	32.7778	786.667	1.0736	25.7665	5	3.15183	30.1793	0.688896	46.8
PT2	PT2E12	IRR112	d1 ET2.5% 12/y	2018	4	2018-04-01	24	39.7619	954.286	1.30236	31.2567	10	4.46408	26.771	0.607389	37.1921
PT2	PT2E12	IRR112	d1 ET2.5% 12/y	2018	5	2018-05-01	24	32.5	780	1.0645	25.5481	5	5.9213	16.2031	0.565287	47
PT2	PT2E12	IRR112	d1 ET2.5% 12/y	2018	6	2018-06-01	24	21.9375	526.5	0.71854	17.245	5	7.76875	13.1378	0.573435	47.2
PT2	PT2E12	IRR112	d1 ET2.5% 12/y	2018	7	2018-07-01	24	20.5455	493.091	0.672945	16.1507	0	7.57001	21.0325	0.577266	38.2
PT2	PT2E12	IRR112	d1 ET2.5% 12/y	2018	8	2018-08-01	24	17	408	0.556818	13.3636	5	4.36499	22.2442	0.337824	38.6
PT2	PT2E12	IRR112	d1 ET2.5% 12/y	2018	9	2018-09-01	24	21.4	513.6	0.700935	16.8224	5	7.03121	13.5937	0.495803	48.4
PT2	PT2E12	IRR112	d1 ET2.5% 12/y	2018	10	2018-10-01	24	25.8636	620.727	0.847137	20.3313	0	9.69026	13.3607	0.551945	40.9
PT2	PT2E12	IRR112	d1 ET2.5% 12/y	2018	11	2018-11-01	24	26	624	0.851604	20.4385	5	2.93359	18.5405	0.380644	43.2
PT2	PT2E12	IRR112	d1 ET2.5% 12/y	2018	12	2018-12-01	24	30.75	738	1.00718	24.1724	5	2.92794	20.4896	0.471803	49
PT2	PT2E12	IRR112	d1 ET2.5% 12/y	2019	1	2019-01-01	24	33.5	804	1.09726	26.3342	0
PT2	PT2E12	IRR112	d1 ET2.5% 12/y	2019	2	2019-02-01	24	35.1111	842.667	1.15003	27.6007	15	1.71684	17.7499	0.498566
PT2	PT2E12	IRR112	d1 ET2.5% 12/y	2019	3	2019-03-01	24	28.4545	682.909	0.932	22.368	0	2.62907	18.8033	0.523363	41
PT2	PT2E13	IRR112	d1 ET2.5% 12/y	2017	4	2017-04-01	24	15.4211	370.105	0.461641	11.0794	10
PT2	PT2E13	IRR112	d1 ET2.5% 12/y	2017	5	2017-05-01	24	25.9048	621.714	0.775479	18.6115	0
PT2	PT2E13	IRR112	d1 ET2.5% 12/y	2017	6	2017-06-01	24	41.8947	1005.47	1.25415	30.0996	5	3.57337	29.5698	0.999683
PT2	PT2E13	IRR112	d1 ET2.5% 12/y	2017	7	2017-07-01	24	28.8636	692.727	0.864055	20.7373	0
PT2	PT2E13	IRR112	d1 ET2.5% 12/y	2017	8	2017-08-01	24	25.4583	611	0.762115	18.2908	10	4.42654	24.6972	0.771282	33.96
PT2	PT2E13	IRR112	d1 ET2.5% 12/y	2017	9	2017-09-01	24	21.2632	510.316	0.636529	15.2767	15	6.33823	42.2026	1.0408	36.42
PT2	PT2E13	IRR112	d1 ET2.5% 12/y	2017	10	2017-10-01	24	16.5909	398.182	0.496662	11.9199	5	1.67035	25.3547	0.653701	36.6
PT2	PT2E13	IRR112	d1 ET2.5% 12/y	2017	11	2017-11-01	24	26.6667	640	0.798287	19.1589	15	2.82645	29.7781	0.716482	36.8
PT2	PT2E13	IRR112	d1 ET2.5% 12/y	2017	12	2017-12-01	24	35.8824	861.176	1.07417	25.78	5	4.16766	24.4383	1.10281	33.2
PT2	PT2E13	IRR112	d1 ET2.5% 12/y	2018	1	2018-01-01	24	46.2917	1111	1.38578	33.2586	0	6.13948	37.8502	1.32993	41.8
PT2	PT2E13	IRR112	d1 ET2.5% 12/y	2018	2	2018-02-01	24	38.5	924	1.15253	27.6606	5	5.27164	27.7047	0.968324	47.6
PT2	PT2E13	IRR112	d1 ET2.5% 12/y	2018	3	2018-03-01	24	48.2222	1157.33	1.44357	34.6457	0	2.5946	29.1651	0.726234	49.6
PT2	PT2E13	IRR112	d1 ET2.5% 12/y	2018	4	2018-04-01	24	38.7619	930.286	1.16037	27.8488	10	6.36418	26.67	0.503648	46.2
PT2	PT2E13	IRR112	d1 ET2.5% 12/y	2018	5	2018-05-01	24	33.7727	810.545	1.01101	24.2643	0	6.44548	19.4121	0.501836	33.8
PT2	PT2E13	IRR112	d1 ET2.5% 12/y	2018	6	2018-06-01	24	25.0625	601.5	0.750265	18.0064	5	6.54504	18.4991	0.549541	46
PT2	PT2E13	IRR112	d1 ET2.5% 12/y	2018	7	2018-07-01	24	20.0435	481.043	0.600017	14.4004	5	9.88695	11.4213	0.371941	42.2
PT2	PT2E13	IRR112	d1 ET2.5% 12/y	2018	8	2018-08-01	24	21.7647	522.353	0.651543	15.637	5	8.33144	25.5347	0.347515	35.8
PT2	PT2E13	IRR112	d1 ET2.5% 12/y	2018	9	2018-09-01	24	22.7895	546.947	0.68222	16.3733	0	6.27516	28.2153	0.425707	45.6
PT2	PT2E13	IRR112	d1 ET2.5% 12/y	2018	10	2018-10-01	24	28.3636	680.727	0.849087	20.3781	2.5	11.3018	19.0484	0.513072	41.1
PT2	PT2E13	IRR112	d1 ET2.5% 12/y	2018	11	2018-11-01	24	24.25	582	0.725942	17.4226	5	5.07964	18.2047	0.461489	37.4
PT2	PT2E13	IRR112	d1 ET2.5% 12/y	2018	12	2018-12-01	24	27.85	668.4	0.833711	20.0091	5	4.04495	22.4433	0.505238	46.6
PT2	PT2E13	IRR112	d1 ET2.5% 12/y	2019	1	2019-01-01	24	32.5	780	0.972912	23.3499	0
PT2	PT2E13	IRR112	d1 ET2.5% 12/y	2019	2	2019-02-01	24	32.7222	785.333	0.979565	23.5096	0	1.97697	20.0892	0.650238
PT2	PT2E13	IRR112	d1 ET2.5% 12/y	2019	3	2019-03-01	24	33.1	794.4	0.990874	23.781	0	3.56545	22.6196	0.68476	42.6
PT2	PT2E14	IRR112	d1 ET2.5% 12/y	2017	4	2017-04-01	24	13	312	0.407882	9.78917	15
PT2	PT2E14	IRR112	d1 ET2.5% 12/y	2017	5	2017-05-01	24	23.4762	563.429	0.736579	17.6779	10
PT2	PT2E14	IRR112	d1 ET2.5% 12/y	2017	6	2017-06-01	24	30.8889	741.333	0.969156	23.2597	5	5.20588	36.0683	1.13593
PT2	PT2E14	IRR112	d1 ET2.5% 12/y	2017	7	2017-07-01	24	23.2857	558.857	0.730602	17.5345	10
PT2	PT2E14	IRR112	d1 ET2.5% 12/y	2017	8	2017-08-01	24	17.48	419.52	0.548445	13.1627	20	4.02884	20.5697	0.562185	33.04
PT2	PT2E14	IRR112	d1 ET2.5% 12/y	2017	9	2017-09-01	24	14.0526	337.263	0.440909	10.5818	20	5.6756	33.7437	0.972674	34.78
PT2	PT2E14	IRR112	d1 ET2.5% 12/y	2017	10	2017-10-01	24	14.1818	340.364	0.444962	10.6791	85	1.98055	23.605	0.581068	41.8
PT2	PT2E14	IRR112	d1 ET2.5% 12/y	2017	11	2017-11-01	24	24.3333	584	0.763472	18.3233	20	4.77324	21.5723	0.736798	41.2
PT2	PT2E14	IRR112	d1 ET2.5% 12/y	2017	12	2017-12-01	24	30.1176	722.824	0.944958	22.679	25	4.95808	25.8744	0.98359
PT2	PT2E14	IRR112	d1 ET2.5% 12/y	2018	1	2018-01-01	24	43.9583	1055	1.37922	33.1012	10	4.35128	35.7967	1.10315	49.6
PT2	PT2E14	IRR112	d1 ET2.5% 12/y	2018	2	2018-02-01	24	32.6875	784.5	1.02559	24.6141	30	7.32075	25.8772	0.828241	49.4
PT2	PT2E14	IRR112	d1 ET2.5% 12/y	2018	3	2018-03-01	24	48.0556	1153.33	1.50777	36.1865	35	2.49012	27.9283	0.535808	47.2
PT2	PT2E14	IRR112	d1 ET2.5% 12/y	2018	4	2018-04-01	24	40.1429	963.429	1.2595	30.2281	35	5.40268	25.7617	0.572251	35.9202
PT2	PT2E14	IRR112	d1 ET2.5% 12/y	2018	5	2018-05-01	24	34.0909	818.182	1.06962	25.6709	5	5.02825	18.2021	0.551828	40.4
PT2	PT2E14	IRR112	d1 ET2.5% 12/y	2018	6	2018-06-01	24	21.9375	526.5	0.688301	16.5192	10	4.33864	18.8176	0.584462	45
PT2	PT2E14	IRR112	d1 ET2.5% 12/y	2018	7	2018-07-01	24	21.3043	511.304	0.668436	16.0425	5	4.51404	22.6896	0.636171	45
PT2	PT2E14	IRR112	d1 ET2.5% 12/y	2018	8	2018-08-01	24	20.8824	501.176	0.655195	15.7247	5	4.82047	19.5591	0.40705	34.8
PT2	PT2E14	IRR112	d1 ET2.5% 12/y	2018	9	2018-09-01	24	25.5263	612.632	0.800902	19.2217	10	5.76483	20.5576	0.434255	49
PT2	PT2E14	IRR112	d1 ET2.5% 12/y	2018	10	2018-10-01	24	26.4545	634.909	0.830026	19.9206	5	10.2813	15.427	0.533378	41.3
PT2	PT2E14	IRR112	d1 ET2.5% 12/y	2018	11	2018-11-01	24	26.85	644.4	0.842434	20.2184	5	7.48164	17.821	0.459805	43.2
PT2	PT2E14	IRR112	d1 ET2.5% 12/y	2018	12	2018-12-01	24	28.05	673.2	0.880084	21.122	5	3.62184	18.3215	0.534958	45
PT2	PT2E14	IRR112	d1 ET2.5% 12/y	2019	1	2019-01-01	24	31.1429	747.429	0.977125	23.451	10
PT2	PT2E14	IRR112	d1 ET2.5% 12/y	2019	2	2019-02-01	24	33.1579	795.789	1.04035	24.9683	10	2.42786	16.8576	0.498566
PT2	PT2E14	IRR112	d1 ET2.5% 12/y	2019	3	2019-03-01	24	28.5455	685.091	0.89563	21.4951	5	5.58227	18.8286	0.568805	33
PT2	PT2E17	IRR112	d1 ET2.5% 12/y	2017	4	2017-04-01	24	17.5263	420.632	0.534891	12.8374	10
PT2	PT2E17	IRR112	d1 ET2.5% 12/y	2017	5	2017-05-01	24	26.6471	639.529	0.81325	19.518	0
PT2	PT2E17	IRR112	d1 ET2.5% 12/y	2017	6	2017-06-01	24	32.8947	789.474	1.00392	24.0942	5	2.3762	25.1951	0.834918
PT2	PT2E17	IRR112	d1 ET2.5% 12/y	2017	7	2017-07-01	24	23.5455	565.091	0.718591	17.2462	0
PT2	PT2E17	IRR112	d1 ET2.5% 12/y	2017	8	2017-08-01	24	19.04	456.96	0.581088	13.9461	5	3.99426	24.3758	0.597243	35.32
PT2	PT2E17	IRR112	d1 ET2.5% 12/y	2017	9	2017-09-01	24	20.8889	501.333	0.637514	15.3003	5	6.35264	41.4471	0.919688	32.28
PT2	PT2E17	IRR112	d1 ET2.5% 12/y	2017	10	2017-10-01	24	16.2632	390.316	0.49634	11.9122	5	1.69421	22.7938	0.689277	38.6
PT2	PT2E17	IRR112	d1 ET2.5% 12/y	2017	11	2017-11-01	24	25.2778	606.667	0.77146	18.515	5	4.02336	24.4796	0.841087	42.8
PT2	PT2E17	IRR112	d1 ET2.5% 12/y	2017	12	2017-12-01	24	34.6471	831.529	1.0574	25.3777	5	3.13772	30.4146	1.05976	33.8
PT2	PT2E17	IRR112	d1 ET2.5% 12/y	2018	1	2018-01-01	24	39.4167	946	1.20297	28.8713	5	6.37791	37.6981	0.978225	46.4
PT2	PT2E17	IRR112	d1 ET2.5% 12/y	2018	2	2018-02-01	24	38.25	918	1.16736	28.0167	5	7.42583	27.924	0.943809	51
PT2	PT2E17	IRR112	d1 ET2.5% 12/y	2018	3	2018-03-01	24	40.6111	974.667	1.23942	29.7461	0	2.54236	28.1509	0.634755	42.4
PT2	PT2E17	IRR112	d1 ET2.5% 12/y	2018	4	2018-04-01	24	42.1429	1011.43	1.28617	30.8681	10	3.4568	25.8374	0.512014	48.6
PT2	PT2E17	IRR112	d1 ET2.5% 12/y	2018	5	2018-05-01	24	35.9091	861.818	1.09592	26.3021	5	3.92164	19.3069	0.45569	35.6
PT2	PT2E17	IRR112	d1 ET2.5% 12/y	2018	6	2018-06-01	24	22.875	549	0.698129	16.7551	5	3.52282	21.0736	0.558731	49
PT2	PT2E17	IRR112	d1 ET2.5% 12/y	2018	7	2018-07-01	24	20.4783	491.478	0.624982	14.9996	5	3.95478	23.6839	0.511629	49.4
PT2	PT2E17	IRR112	d1 ET2.5% 12/y	2018	8	2018-08-01	24	18.3529	440.471	0.560119	13.4429	0	4.30805	16.1369	0.36413	40.6
PT2	PT2E17	IRR112	d1 ET2.5% 12/y	2018	9	2018-09-01	24	24.55	589.2	0.749249	17.982	5	1.92791	4.08583	0.336804	46.2
PT2	PT2E17	IRR112	d1 ET2.5% 12/y	2018	10	2018-10-01	24	29.05	697.2	0.886586	21.2781	5	5.61702	5.52247	0.525551	42.1
PT2	PT2E17	IRR112	d1 ET2.5% 12/y	2018	11	2018-11-01	24	22.85	548.4	0.697366	16.7368	5	2.53982	14.3191	0.506964	42.8
PT2	PT2E17	IRR112	d1 ET2.5% 12/y	2018	12	2018-12-01	24	30.6	734.4	0.933891	22.4134	5	1.94632	22.2288	0.687272	43.2
PT2	PT2E17	IRR112	d1 ET2.5% 12/y	2019	1	2019-01-01	24	30.8571	740.571	0.941739	22.6017	0
PT2	PT2E17	IRR112	d1 ET2.5% 12/y	2019	2	2019-02-01	24	32.2632	774.316	0.984649	23.6316	0	1.63013	15.9894	0.563139
PT2	PT2E17	IRR112	d1 ET2.5% 12/y	2019	3	2019-03-01	24	28.9091	693.818	0.882285	21.1748	0	4.05164	18.0704	0.581341	39.4
PT2	PT2E18	IRR112	d1 ET2.5% 12/y	2017	4	2017-04-01	24	19.0526	457.263	0.597787	14.3469	5
PT2	PT2E18	IRR112	d1 ET2.5% 12/y	2017	5	2017-05-01	24	24.625	591	0.772623	18.543	5
PT2	PT2E18	IRR112	d1 ET2.5% 12/y	2017	6	2017-06-01	24	37.4737	899.368	1.17576	28.2182	5	5.0789	25.5219	1.04246
PT2	PT2E18	IRR112	d1 ET2.5% 12/y	2017	7	2017-07-01	24	28.4545	682.909	0.892777	21.4267	5
PT2	PT2E18	IRR112	d1 ET2.5% 12/y	2017	8	2017-08-01	24	20.5417	493	0.644506	15.4682	10	4.46112	17.8124	0.608512	34.18
PT2	PT2E18	IRR112	d1 ET2.5% 12/y	2017	9	2017-09-01	24	17.6316	423.158	0.553201	13.2768	5	8.59983	32.2325	1.01431	29.54
PT2	PT2E18	IRR112	d1 ET2.5% 12/y	2017	10	2017-10-01	24	15.1364	363.273	0.474912	11.3979	10	1.44366	18.2287	0.667042	41.6
PT2	PT2E18	IRR112	d1 ET2.5% 12/y	2017	11	2017-11-01	24	23.7778	570.667	0.746041	17.905	15	4.48482	21.3487	0.713773	46.2
PT2	PT2E18	IRR112	d1 ET2.5% 12/y	2017	12	2017-12-01	24	26.6471	639.529	0.836066	20.0656	10	4.83832	21.2184	0.677253	37
PT2	PT2E18	IRR112	d1 ET2.5% 12/y	2018	1	2018-01-01	24	44.375	1065	1.39229	33.415	5	7.35148	37.622	0.9936	43.4
PT2	PT2E18	IRR112	d1 ET2.5% 12/y	2018	2	2018-02-01	24	43.9333	1054.4	1.37843	33.0824	5	7.07555	28.655	0.887776	48.2
PT2	PT2E18	IRR112	d1 ET2.5% 12/y	2018	3	2018-03-01	24	43.7647	1050.35	1.37314	32.9554	5	3.7613	26.914	0.561945	41.8
PT2	PT2E18	IRR112	d1 ET2.5% 12/y	2018	4	2018-04-01	24	36.619	878.857	1.14894	27.5746	5	7.62328	27.3765	0.495281	43.2
PT2	PT2E18	IRR112	d1 ET2.5% 12/y	2018	5	2018-05-01	24	32.2273	773.455	1.01115	24.2676	0	8.65868	15.3613	0.517218	39
PT2	PT2E18	IRR112	d1 ET2.5% 12/y	2018	6	2018-06-01	24	23.6	566.4	0.740463	17.7711	5	5.65506	15.2611	0.564245	39.2
PT2	PT2E18	IRR112	d1 ET2.5% 12/y	2018	7	2018-07-01	24	23.8261	571.826	0.747557	17.9414	5	5.95214	20.2677	0.562119	46.2
PT2	PT2E18	IRR112	d1 ET2.5% 12/y	2018	8	2018-08-01	24	21.0588	505.412	0.660732	15.8576	0	6.12996	21.0859	0.33367	41
PT2	PT2E18	IRR112	d1 ET2.5% 12/y	2018	9	2018-09-01	24	22.1	530.4	0.6934	16.6416	5	5.61362	10.5615	0.350481	44.8
PT2	PT2E18	IRR112	d1 ET2.5% 12/y	2018	10	2018-10-01	24	23.5909	566.182	0.740178	17.7643	0	11.3035	11.1687	0.463028	39.1
PT2	PT2E18	IRR112	d1 ET2.5% 12/y	2018	11	2018-11-01	24	23.15	555.6	0.726344	17.4323	5	5.4931	18.8283	0.458121	35.6
PT2	PT2E18	IRR112	d1 ET2.5% 12/y	2018	12	2018-12-01	24	27.9	669.6	0.875378	21.0091	5	3.72339	23.7536	0.557248	46.8
PT2	PT2E18	IRR112	d1 ET2.5% 12/y	2019	1	2019-01-01	24	30.619	734.857	0.96069	23.0566	0
PT2	PT2E18	IRR112	d1 ET2.5% 12/y	2019	2	2019-02-01	24	27.3158	655.579	0.857048	20.5692	0	2.21976	18.1599	0.504573
PT2	PT2E18	IRR112	d1 ET2.5% 12/y	2019	3	2019-03-01	24	31.9091	765.818	1.00117	24.028	0	4.14168	21.3812	0.546868	49
PT2	PT2E19	IRR112	d1 ET2.5% 12/y	2017	4	2017-04-01	24	18.3889	441.333	0.557953	13.3909	5
PT2	PT2E19	IRR112	d1 ET2.5% 12/y	2017	5	2017-05-01	24	25.4375	610.5	0.771821	18.5237	5
PT2	PT2E19	IRR112	d1 ET2.5% 12/y	2017	6	2017-06-01	24	32.5	780	0.986111	23.6667	5	6.25794	18.7148	0.990177
PT2	PT2E19	IRR112	d1 ET2.5% 12/y	2017	7	2017-07-01	24	28.9048	693.714	0.877024	21.0486	5
PT2	PT2E19	IRR112	d1 ET2.5% 12/y	2017	8	2017-08-01	24	20.44	490.56	0.620188	14.8845	85	3.95968	15.7994	0.667359	36.14
PT2	PT2E19	IRR112	d1 ET2.5% 12/y	2017	9	2017-09-01	24	14.9474	358.737	0.453531	10.8847	10	7.00086	31.9929	1.05215	33.08
PT2	PT2E19	IRR112	d1 ET2.5% 12/y	2017	10	2017-10-01	24	15.6087	374.609	0.473597	11.3663	25	1.65841	23.1914	0.54401	35.6
PT2	PT2E19	IRR112	d1 ET2.5% 12/y	2017	11	2017-11-01	24	19.4444	466.667	0.589981	14.1595	70	2.68224	22.0712	0.610838	40.4
PT2	PT2E19	IRR112	d1 ET2.5% 12/y	2017	12	2017-12-01	24	28.6471	687.529	0.869205	20.8609	40	5.7006	24.8089	0.776606	36.4829
PT2	PT2E19	IRR112	d1 ET2.5% 12/y	2018	1	2018-01-01	24	37.5417	901	1.13908	27.338	25	6.19909	36.8107	1.07816	49.2
PT2	PT2E19	IRR112	d1 ET2.5% 12/y	2018	2	2018-02-01	24	45.0625	1081.5	1.36728	32.8147	40	8.80942	28.9717	1.17144	52.2
PT2	PT2E19	IRR112	d1 ET2.5% 12/y	2018	3	2018-03-01	24	37.1111	890.667	1.12602	27.0245	70	5.3285	28.3241	0.800911	46.2
PT2	PT2E19	IRR112	d1 ET2.5% 12/y	2018	4	2018-04-01	24	35.381	849.143	1.07352	25.7646	75	10.4391	28.5372	0.644201	40.6
PT2	PT2E19	IRR112	d1 ET2.5% 12/y	2018	5	2018-05-01	24	32.3182	775.636	0.980594	23.5343	80	9.60997	17.3078	0.597973	32.8
PT2	PT2E19	IRR112	d1 ET2.5% 12/y	2018	6	2018-06-01	24	21.9375	526.5	0.665625	15.975	80	7.43501	18.1275	0.597328	45.4
PT2	PT2E19	IRR112	d1 ET2.5% 12/y	2018	7	2018-07-01	24	18.1739	436.174	0.55143	13.2343	85	6.8909	18.2282	0.575583	40.6
PT2	PT2E19	IRR112	d1 ET2.5% 12/y	2018	8	2018-08-01	24	21.0625	505.5	0.639076	15.3378	80	9.16648	17.6637	0.420895	46.6859
PT2	PT2E19	IRR112	d1 ET2.5% 12/y	2018	9	2018-09-01	24	24.15	579.6	0.732756	17.5861	85	9.12923	9.97045	0.415449
PT2	PT2E19	IRR112	d1 ET2.5% 12/y	2018	10	2018-10-01	24	11.0455	265.091	0.33514	8.04335	90	9.75537	12.4592	0.485661	40.4
PT2	PT2E19	IRR112	d1 ET2.5% 12/y	2018	11	2018-11-01	24	9.4	225.6	0.285214	6.84513	80	9.62769	11.1291	0.456436	32.4786
PT2	PT2E19	IRR112	d1 ET2.5% 12/y	2018	12	2018-12-01	24	10.35	248.4	0.314038	7.53692	85	5.44968	15.0098	0.546103	39
PT2	PT2E19	IRR112	d1 ET2.5% 12/y	2019	1	2019-01-01	24	10.0556	241.333	0.305104	7.3225	80
PT2	PT2E19	IRR112	d1 ET2.5% 12/y	2019	2	2019-02-01	24	10.9474	262.737	0.332164	7.97193	50	2.96546	14.47	0.609692
PT2	PT2E19	IRR112	d1 ET2.5% 12/y	2019	3	2019-03-01	24	11	264	0.333761	8.01025	82.5	10.0661	15.8211	0.579774	43.6
PT2	PT2E3	IRR112	d1 ET2.5% 12/y	2017	4	2017-04-01	24	16.8889	405.333	0.523602	12.5665	15
PT2	PT2E3	IRR112	d1 ET2.5% 12/y	2017	5	2017-05-01	24	23.0476	553.143	0.71454	17.149	10
PT2	PT2E3	IRR112	d1 ET2.5% 12/y	2017	6	2017-06-01	24	33	792	1.02309	24.5542	5	3.64593	26.3024	1.01077
PT2	PT2E3	IRR112	d1 ET2.5% 12/y	2017	7	2017-07-01	24	24.0455	577.091	0.745476	17.8914	0
PT2	PT2E3	IRR112	d1 ET2.5% 12/y	2017	8	2017-08-01	24	20.76	498.24	0.643618	15.4468	15	4.56487	22.0752	0.678628	31.86
PT2	PT2E3	IRR112	d1 ET2.5% 12/y	2017	9	2017-09-01	24	19.9474	478.737	0.618424	14.8422	5	9.07519	37.7612	1.01052	26.22
PT2	PT2E3	IRR112	d1 ET2.5% 12/y	2017	10	2017-10-01	24	16.9091	405.818	0.524229	12.5815	15	1.8851	23.1914	0.647772	43.4
PT2	PT2E3	IRR112	d1 ET2.5% 12/y	2017	11	2017-11-01	24	22.9444	550.667	0.711342	17.0722	15	3.79263	23.3098	0.683976	39
PT2	PT2E3	IRR112	d1 ET2.5% 12/y	2017	12	2017-12-01	24	31.2941	751.059	0.970205	23.2849	5	4.74251	25.2259	1.00843	34.2
PT2	PT2E3	IRR112	d1 ET2.5% 12/y	2018	1	2018-01-01	24	41.9565	1006.96	1.30077	31.2185	5	8.00715	34.0474	0.945554	41.4
PT2	PT2E3	IRR112	d1 ET2.5% 12/y	2018	2	2018-02-01	24	37.875	909	1.17423	28.1815	5	6.26992	20.2485	0.726681	47.4
PT2	PT2E3	IRR112	d1 ET2.5% 12/y	2018	3	2018-03-01	24	54.3889	1305.33	1.68621	40.469	5	4.16181	26.1967	0.776641	42.8
PT2	PT2E3	IRR112	d1 ET2.5% 12/y	2018	4	2018-04-01	24	36.4286	874.286	1.12939	27.1053	10	7.57749	22.5825	0.632488	46.2
PT2	PT2E3	IRR112	d1 ET2.5% 12/y	2018	5	2018-05-01	24	37.6364	903.273	1.16683	28.004	0	7.2997	17.9128	0.513373	47.2
PT2	PT2E3	IRR112	d1 ET2.5% 12/y	2018	6	2018-06-01	24	19.125	459	0.592928	14.2303	0	8.67727	17.5702	0.645114	41.2
PT2	PT2E3	IRR112	d1 ET2.5% 12/y	2018	7	2018-07-01	24	24.1739	580.174	0.749458	17.987	5	7.62993	21.8993	0.535191	43.1718
PT2	PT2E3	IRR112	d1 ET2.5% 12/y	2018	8	2018-08-01	24	18.7647	450.353	0.581758	13.9622	0	7.53435	26.1402	0.375206	38.8
PT2	PT2E3	IRR112	d1 ET2.5% 12/y	2018	9	2018-09-01	24	25.4	609.6	0.787471	18.8993	0	6.65318	11.872	0.35903	47.2
PT2	PT2E3	IRR112	d1 ET2.5% 12/y	2018	10	2018-10-01	24	25.5238	612.571	0.791309	18.9914	0	14.1856	12.7352	0.499875	41.9
PT2	PT2E3	IRR112	d1 ET2.5% 12/y	2018	11	2018-11-01	24	23.5263	564.632	0.729381	17.5051	0	4.52836	21.5866	0.389066	47.4
PT2	PT2E3	IRR112	d1 ET2.5% 12/y	2018	12	2018-12-01	24	30.9	741.6	0.957986	22.9917	0	2.72484	17.5829	0.586968	47.4
PT2	PT2E3	IRR112	d1 ET2.5% 12/y	2019	1	2019-01-01	24	27.9	669.6	0.864978	20.7595	0
PT2	PT2E3	IRR112	d1 ET2.5% 12/y	2019	2	2019-02-01	24	24.6842	592.421	0.765279	18.3667	0	1.47406	19.5587	0.636723
PT2	PT2E3	IRR112	d1 ET2.5% 12/y	2019	3	2019-03-01	24	26.3636	632.727	0.817346	19.6163	2.5	3.99762	21.9625	0.557836	43.2
PT2	PT2E4	IRR112	d1 ET2.5% 12/y	2017	4	2017-04-01	24	16.2632	390.316	0.505203	12.1249	10
PT2	PT2E4	IRR112	d1 ET2.5% 12/y	2017	5	2017-05-01	24	28.7619	690.286	0.893468	21.4432	5
PT2	PT2E4	IRR112	d1 ET2.5% 12/y	2017	6	2017-06-01	24	36.3684	872.842	1.12976	27.1142	5	4.33521	29.5879	0.975919
PT2	PT2E4	IRR112	d1 ET2.5% 12/y	2017	7	2017-07-01	24	31.8182	763.636	0.988409	23.7218	5
PT2	PT2E4	IRR112	d1 ET2.5% 12/y	2017	8	2017-08-01	24	25.72	617.28	0.798974	19.1754	10	5.86171	24.5111	0.723703	35.28
PT2	PT2E4	IRR112	d1 ET2.5% 12/y	2017	9	2017-09-01	24	21.1053	506.526	0.65562	15.7349	5	8.68626	36.3975	0.948074	29.9
PT2	PT2E4	IRR112	d1 ET2.5% 12/y	2017	10	2017-10-01	24	15.8636	380.727	0.492793	11.827	15	1.37207	23.7641	0.594409	44.2
PT2	PT2E4	IRR112	d1 ET2.5% 12/y	2017	11	2017-11-01	24	25.8235	619.765	0.80219	19.2526	5	4.48482	21.6584	0.847859	45.6
PT2	PT2E4	IRR112	d1 ET2.5% 12/y	2017	12	2017-12-01	24	38.9412	934.588	1.20968	29.0323	5	3.52096	28.2372	1.57971	36.6197
PT2	PT2E4	IRR112	d1 ET2.5% 12/y	2018	1	2018-01-01	24	45.6667	1096	1.4186	34.0465	5	5.22551	34.9601	1.25305	47.8
PT2	PT2E4	IRR112	d1 ET2.5% 12/y	2018	2	2018-02-01	24	36.75	882	1.14161	27.3987	20	4.86882	20.4922	0.882523	48.2
PT2	PT2E4	IRR112	d1 ET2.5% 12/y	2018	3	2018-03-01	24	46.2222	1109.33	1.43586	34.4607	10	2.87321	24.094	0.685162	47.4
PT2	PT2E4	IRR112	d1 ET2.5% 12/y	2018	4	2018-04-01	24	43.9524	1054.86	1.36535	32.7684	5	8.24138	24.7272	0.615755	48.4
PT2	PT2E4	IRR112	d1 ET2.5% 12/y	2018	5	2018-05-01	24	34.9091	837.818	1.08443	26.0262	0	5.59126	18.1758	0.576823	48.6
PT2	PT2E4	IRR112	d1 ET2.5% 12/y	2018	6	2018-06-01	24	21.5625	517.5	0.669824	16.0758	5	6.89732	19.6138	0.645114	43.4
PT2	PT2E4	IRR112	d1 ET2.5% 12/y	2018	7	2018-07-01	24	23	552	0.714479	17.1475	5	6.47146	26.2078	0.531825	46.2
PT2	PT2E4	IRR112	d1 ET2.5% 12/y	2018	8	2018-08-01	24	21.9412	526.588	0.681587	16.3581	0	7.42048	28.8516	0.429202	36
PT2	PT2E4	IRR112	d1 ET2.5% 12/y	2018	9	2018-09-01	24	24.8	595.2	0.770394	18.4895	0	7.33362	15.8294	0.341933	45.4
PT2	PT2E4	IRR112	d1 ET2.5% 12/y	2018	10	2018-10-01	24	26.7273	641.455	0.830264	19.9263	0	11.7174	15.1751	0.506251	42.2
PT2	PT2E4	IRR112	d1 ET2.5% 12/y	2018	11	2018-11-01	24	24.2	580.8	0.751756	18.0421	0	4.23303	17.5811	0.346959	45
PT2	PT2E4	IRR112	d1 ET2.5% 12/y	2018	12	2018-12-01	24	31.25	750	0.970759	23.2982	5	2.04786	15.939	0.423508	48.2
PT2	PT2E4	IRR112	d1 ET2.5% 12/y	2019	1	2019-01-01	24	27.5714	661.714	0.856487	20.5557	0
PT2	PT2E4	IRR112	d1 ET2.5% 12/y	2019	2	2019-02-01	24	29.7778	714.667	0.925026	22.2006	5	1.92494	18.6422	0.497064
PT2	PT2E4	IRR112	d1 ET2.5% 12/y	2019	3	2019-03-01	24	34.7273	833.455	1.07878	25.8907	7.5	3.90759	18.0957	0.556269	46.4
PT2	PT2E6	IRR112	d1 ET2.5% 12/y	2017	4	2017-04-01	24	15.1765	364.235	0.4659	11.1816	30
PT2	PT2E6	IRR112	d1 ET2.5% 12/y	2017	5	2017-05-01	24	25.9048	621.714	0.795246	19.0859	10
PT2	PT2E6	IRR112	d1 ET2.5% 12/y	2017	6	2017-06-01	24	32.7895	786.947	1.0066	24.1584	5	0	0	0
PT2	PT2E6	IRR112	d1 ET2.5% 12/y	2017	7	2017-07-01	24	23.8182	571.636	0.73119	17.5486	30
PT2	PT2E6	IRR112	d1 ET2.5% 12/y	2017	8	2017-08-01	24	19.16	459.84	0.58819	14.1166	25	2.31702	21.923	0.63731	34.4
PT2	PT2E6	IRR112	d1 ET2.5% 12/y	2017	9	2017-09-01	24	17.8333	428	0.547462	13.1391	15	9.52175	44.3957	1.10514	25.12
PT2	PT2E6	IRR112	d1 ET2.5% 12/y	2017	10	2017-10-01	24	16.087	386.087	0.493851	11.8524	25	1.58683	22.3166	0.569209	39.8
PT2	PT2E6	IRR112	d1 ET2.5% 12/y	2017	11	2017-11-01	24	24	576	0.736772	17.6825	25	3.80705	23.4991	0.713773	47.2
PT2	PT2E6	IRR112	d1 ET2.5% 12/y	2017	12	2017-12-01	24	35.1875	844.5	1.08022	25.9252	10	6.01198	30.9474	1.06142	31
PT2	PT2E6	IRR112	d1 ET2.5% 12/y	2018	1	2018-01-01	24	35.375	849	1.08597	26.0633	10	1.4703	35.822	0.832164	45.2
PT2	PT2E6	IRR112	d1 ET2.5% 12/y	2018	2	2018-02-01	24	35.875	861	1.10132	26.4317	35	5.4818	22.6365	0.72493	47.4
PT2	PT2E6	IRR112	d1 ET2.5% 12/y	2018	3	2018-03-01	24	44.7222	1073.33	1.37292	32.9501	75	3.69164	33.8899	0.660892	48.4
PT2	PT2E6	IRR112	d1 ET2.5% 12/y	2018	4	2018-04-01	24	38.5238	924.571	1.18264	28.3833	15	5.54004	25.358	0.652567	37.2
PT2	PT2E6	IRR112	d1 ET2.5% 12/y	2018	5	2018-05-01	24	33.6818	808.364	1.03399	24.8158	25	4.87293	15.2298	0.519141	41.4
PT2	PT2E6	IRR112	d1 ET2.5% 12/y	2018	6	2018-06-01	24	22.4667	539.2	0.6897	16.5528	15	5.54381	10.1121	0.5863	43.8
PT2	PT2E6	IRR112	d1 ET2.5% 12/y	2018	7	2018-07-01	24	21.7391	521.739	0.667366	16.0168	10	5.25307	18.8145	0.600828	38.8
PT2	PT2E6	IRR112	d1 ET2.5% 12/y	2018	8	2018-08-01	24	20.8824	501.176	0.641064	15.3855	0	3.09345	21.9546	0.418126	35.4
PT2	PT2E6	IRR112	d1 ET2.5% 12/y	2018	9	2018-09-01	24	27.25	654	0.836543	20.077	5	2.92967	9.4822	0.389804	48.4
PT2	PT2E6	IRR112	d1 ET2.5% 12/y	2018	10	2018-10-01	24	28.5238	684.571	0.875648	21.0155	2.5	7.53151	10.7308	0.598959	40.3
PT2	PT2E6	IRR112	d1 ET2.5% 12/y	2018	11	2018-11-01	24	24.2	580.8	0.742912	17.8299	0	3.72113	20.963	0.527176	47.8
PT2	PT2E6	IRR112	d1 ET2.5% 12/y	2018	12	2018-12-01	24	31.2	748.8	0.957804	22.9873	5	3.46952	21.6094	0.612973	47.8
PT2	PT2E6	IRR112	d1 ET2.5% 12/y	2019	1	2019-01-01	24	27	648	0.828868	19.8928	5
PT2	PT2E6	IRR112	d1 ET2.5% 12/y	2019	2	2019-02-01	24	30.4706	731.294	0.935411	22.4499	0	1.78621	19.3898	0.620204
PT2	PT2E6	IRR112	d1 ET2.5% 12/y	2019	3	2019-03-01	24	31.6	758.4	0.970083	23.282	10	7.72514	21.9877	0.644019	39.6
PT2	PT2E7	IRR112	d1 ET2.5% 12/y	2017	4	2017-04-01	24	17.0526	409.263	0.544863	13.0767	10
PT2	PT2E7	IRR112	d1 ET2.5% 12/y	2017	5	2017-05-01	24	28.8095	691.429	0.920517	22.0924	10
PT2	PT2E7	IRR112	d1 ET2.5% 12/y	2017	6	2017-06-01	24	37.5789	901.895	1.20072	28.8172	5	2.97479	30.5319	0.979087
PT2	PT2E7	IRR112	d1 ET2.5% 12/y	2017	7	2017-07-01	24	26.9545	646.909	0.861247	20.6699	5
PT2	PT2E7	IRR112	d1 ET2.5% 12/y	2017	8	2017-08-01	24	21.08	505.92	0.673545	16.1651	25	4.54758	22.5658	0.762518	36.72
PT2	PT2E7	IRR112	d1 ET2.5% 12/y	2017	9	2017-09-01	24	16	384	0.51123	12.2695	10	11.0775	37.0425	1.05405	28.74
PT2	PT2E7	IRR112	d1 ET2.5% 12/y	2017	10	2017-10-01	24	14.7143	353.143	0.470149	11.2836	25	1.63455	19.6761	0.849367	37.2
PT2	PT2E7	IRR112	d1 ET2.5% 12/y	2017	11	2017-11-01	24	25.5	612	0.814772	19.5545	15	2.61014	21.7616	0.627091	49
PT2	PT2E7	IRR112	d1 ET2.5% 12/y	2017	12	2017-12-01	24	36.625	879	1.17024	28.0857	10	3.9521	25.2259	1.07301	38.0623
PT2	PT2E7	IRR112	d1 ET2.5% 12/y	2018	1	2018-01-01	24	41.9167	1006	1.33931	32.1436	5	6.49712	37.8755	1.12236	47.6
PT2	PT2E7	IRR112	d1 ET2.5% 12/y	2018	2	2018-02-01	24	34.875	837	1.11432	26.7437	20	5.37672	21.7836	0.737187	48.4
PT2	PT2E7	IRR112	d1 ET2.5% 12/y	2018	3	2018-03-01	24	43.5556	1045.33	1.39168	33.4003	10	3.13441	25.8503	0.793443	47.8
PT2	PT2E7	IRR112	d1 ET2.5% 12/y	2018	4	2018-04-01	24	39.75	954	1.27009	30.4821	10	8.03535	25.2066	0.65926	46.6
PT2	PT2E7	IRR112	d1 ET2.5% 12/y	2018	5	2018-05-01	24	34.9545	838.909	1.11686	26.8047	0	7.10555	18.9913	0.580669	35.2
PT2	PT2E7	IRR112	d1 ET2.5% 12/y	2018	6	2018-06-01	24	23.625	567	0.754862	18.1167	5	8.12104	18.4991	0.589976	45.8
PT2	PT2E7	IRR112	d1 ET2.5% 12/y	2018	7	2018-07-01	24	21.8261	523.826	0.697384	16.7372	5	7.55003	30.5672	0.60756	41.2
PT2	PT2E7	IRR112	d1 ET2.5% 12/y	2018	8	2018-08-01	24	20.9412	502.588	0.669109	16.0586	0	5.12412	28.6673	0.444432	39.4
PT2	PT2E7	IRR112	d1 ET2.5% 12/y	2018	9	2018-09-01	24	25.85	620.4	0.825955	19.8229	5	6.80439	15.1356	0.345352	47.2
PT2	PT2E7	IRR112	d1 ET2.5% 12/y	2018	10	2018-10-01	24	27.1364	651.273	0.867057	20.8094	0	12.3074	14.9011	0.567331	39.1
PT2	PT2E7	IRR112	d1 ET2.5% 12/y	2018	11	2018-11-01	24	25.25	606	0.806784	19.3628	0	5.13871	17.1254	0.442962	49
PT2	PT2E7	IRR112	d1 ET2.5% 12/y	2018	12	2018-12-01	24	30	720	0.958555	23.0053	0	3.87571	18.6789	0.508953	45.6
PT2	PT2E7	IRR112	d1 ET2.5% 12/y	2019	1	2019-01-01	24	30.1905	724.571	0.964641	23.1514	5
PT2	PT2E7	IRR112	d1 ET2.5% 12/y	2019	2	2019-02-01	24	31.6316	759.158	1.01069	24.2565	0	2.16773	20.0892	0.531603
PT2	PT2E7	IRR112	d1 ET2.5% 12/y	2019	3	2019-03-01	24	24.9091	597.818	0.795891	19.1014	7.5	6.51865	21.1537	0.622082	43.6
PT2	PT2E8	IRR112	d1 ET2.5% 12/y	2017	4	2017-04-01	24	14.2353	341.647	0.484508	11.6282	15
PT2	PT2E8	IRR112	d1 ET2.5% 12/y	2017	5	2017-05-01	24	22	528	0.748785	17.9708	10
PT2	PT2E8	IRR112	d1 ET2.5% 12/y	2017	6	2017-06-01	24	27.1579	651.789	0.924337	22.1841	20	2.95665	27.6457	0.82858
PT2	PT2E8	IRR112	d1 ET2.5% 12/y	2017	7	2017-07-01	24	21.0952	506.286	0.71799	17.2318	5
PT2	PT2E8	IRR112	d1 ET2.5% 12/y	2017	8	2017-08-01	24	14.12	338.88	0.480584	11.534	30	3.87322	28.6894	0.648578	33.9
PT2	PT2E8	IRR112	d1 ET2.5% 12/y	2017	9	2017-09-01	24	11.6842	280.421	0.39768	9.54432	95	7.51945	44.8933	1.10325	28.5
PT2	PT2E8	IRR112	d1 ET2.5% 12/y	2017	10	2017-10-01	24	16.0455	385.091	0.546118	13.1068	75	1.40786	26.834	0.552904	40.6
PT2	PT2E8	IRR112	d1 ET2.5% 12/y	2017	11	2017-11-01	24	19.2222	461.333	0.654241	15.7018	35	2.13426	21.7788	0.612192	39.6
PT2	PT2E8	IRR112	d1 ET2.5% 12/y	2017	12	2017-12-01	24	31	744	1.05511	25.3225	25	4.31138	29.4649	1.21707	32.0755
PT2	PT2E8	IRR112	d1 ET2.5% 12/y	2018	1	2018-01-01	24	31.0435	745.043	1.05659	25.358	20	3.13928	38.6107	0.822555	40.4
PT2	PT2E8	IRR112	d1 ET2.5% 12/y	2018	2	2018-02-01	24	29	696	0.987034	23.6888	80	6.42755	23.6598	0.674149	52.2
PT2	PT2E8	IRR112	d1 ET2.5% 12/y	2018	3	2018-03-01	24	39.3889	945.333	1.34063	32.175	15	2.80356	25.7514	0.535808	48.8
PT2	PT2E8	IRR112	d1 ET2.5% 12/y	2018	4	2018-04-01	24	35	840	1.19125	28.59	10	5.42558	24.6767	0.550499	45.4
PT2	PT2E8	IRR112	d1 ET2.5% 12/y	2018	5	2018-05-01	24	36.0455	865.091	1.22683	29.4439	5	5.2418	18.8071	0.474918	38.2
PT2	PT2E8	IRR112	d1 ET2.5% 12/y	2018	6	2018-06-01	24	23.625	567	0.804092	19.2982	5	3.63407	10.1652	0.553217	49.6
PT2	PT2E8	IRR112	d1 ET2.5% 12/y	2018	7	2018-07-01	24	20.7391	497.739	0.70587	16.9409	5	4.03467	20.2677	0.545289	46.4
PT2	PT2E8	IRR112	d1 ET2.5% 12/y	2018	8	2018-08-01	24	18.9375	454.5	0.64455	15.4692	5	6.07303	22.8233	0.361361	35.6
PT2	PT2E8	IRR112	d1 ET2.5% 12/y	2018	9	2018-09-01	24	25.2	604.8	0.857699	20.5848	5	6.63428	16.7802	0.432545	43.8
PT2	PT2E8	IRR112	d1 ET2.5% 12/y	2018	10	2018-10-01	24	27.0909	650.182	0.922057	22.1294	2.5	7.63891	17.5767	0.581247	40
PT2	PT2E8	IRR112	d1 ET2.5% 12/y	2018	11	2018-11-01	24	24.9444	598.667	0.849001	20.376	5	3.70144	20.7711	0.444647	39.2
PT2	PT2E8	IRR112	d1 ET2.5% 12/y	2018	12	2018-12-01	24	31.2632	750.316	1.06406	25.5375	5	2.26788	21.0376	0.455086	46
PT2	PT2E8	IRR112	d1 ET2.5% 12/y	2019	1	2019-01-01	24	29.5238	708.571	1.00486	24.1167	0
PT2	PT2E8	IRR112	d1 ET2.5% 12/y	2019	2	2019-02-01	24	33	792	1.12318	26.9562	15	1.09254	24.165	0.426484
PT2	PT2E8	IRR112	d1 ET2.5% 12/y	2019	3	2019-03-01	24	34.3636	824.727	1.16959	28.0701	20	3.51143	18.8539	0.48889	44.6
PT2	PT2E9	IRR112	d1 ET2.5% 12/y	2017	4	2017-04-01	24	18.1053	434.526	0.55581	13.3394	15
PT2	PT2E9	IRR112	d1 ET2.5% 12/y	2017	5	2017-05-01	24	28	672	0.859567	20.6296	5
PT2	PT2E9	IRR112	d1 ET2.5% 12/y	2017	6	2017-06-01	24	47.9474	1150.74	1.47193	35.3263	5	4.66171	31.5121	0.891952
PT2	PT2E9	IRR112	d1 ET2.5% 12/y	2017	7	2017-07-01	24	33.3636	800.727	1.02422	24.5814	20
PT2	PT2E9	IRR112	d1 ET2.5% 12/y	2017	8	2017-08-01	24	22.36	536.64	0.686426	16.4742	25	4.61674	21.5001	0.633553	35.54
PT2	PT2E9	IRR112	d1 ET2.5% 12/y	2017	9	2017-09-01	24	21.2105	509.053	0.651138	15.6273	35	7.86517	35.9552	1.13163	30.32
PT2	PT2E9	IRR112	d1 ET2.5% 12/y	2017	10	2017-10-01	24	21.2857	510.857	0.653447	15.6827	10	1.78966	25.2275	0.693724	42.8
PT2	PT2E9	IRR112	d1 ET2.5% 12/y	2017	11	2017-11-01	24	29.2222	701.333	0.897088	21.5301	35	4.3983	24.5312	0.790974	42.6
PT2	PT2E9	IRR112	d1 ET2.5% 12/y	2017	12	2017-12-01	24	41.5882	998.118	1.27671	30.641	30	4.5509	33.7271	1.31477	35.8491
PT2	PT2E9	IRR112	d1 ET2.5% 12/y	2018	1	2018-01-01	24	48.5833	1166	1.49145	35.7948	10	4.01351	43.2247	0.643822	38.6
PT2	PT2E9	IRR112	d1 ET2.5% 12/y	2018	2	2018-02-01	24	44	1056	1.35075	32.418	15	7.93373	28.5819	0.716174	49
PT2	PT2E9	IRR112	d1 ET2.5% 12/y	2018	3	2018-03-01	24	37.7222	905.333	1.15803	27.7927	20	4.00508	29.5114	0.733702	46.4
PT2	PT2E9	IRR112	d1 ET2.5% 12/y	2018	4	2018-04-01	24	42.8571	1028.57	1.31566	31.5759	10	8.24138	26.0897	0.557192	49
PT2	PT2E9	IRR112	d1 ET2.5% 12/y	2018	5	2018-05-01	24	33.4091	801.818	1.02562	24.6149	5	6.85317	20.8062	0.497991	43
PT2	PT2E9	IRR112	d1 ET2.5% 12/y	2018	6	2018-06-01	24	22.6429	543.429	0.695109	16.6826	5	9.17788	13.4032	0.553217	47.8
PT2	PT2E9	IRR112	d1 ET2.5% 12/y	2018	7	2018-07-01	24	25	600	0.767471	18.4193	0	12.7232	20.956	0.493117	43.4
PT2	PT2E9	IRR112	d1 ET2.5% 12/y	2018	8	2018-08-01	24	20.0588	481.412	0.615782	14.7788	0	8.19859	24.666	0.371052	39.8
PT2	PT2E9	IRR112	d1 ET2.5% 12/y	2018	9	2018-09-01	24	23.95	574.8	0.735237	17.6457	5	6.69099	14.8786	0.470158	44.2
PT2	PT2E9	IRR112	d1 ET2.5% 12/y	2018	10	2018-10-01	24	25.2381	605.714	0.77478	18.5947	2.5	14.7838	13.9539	0.49175	43.6
PT2	PT2E9	IRR112	d1 ET2.5% 12/y	2018	11	2018-11-01	24	23.6	566.4	0.724492	17.3878	0	3.44549	18.8043	0.461489	44.2
PT2	PT2E9	IRR112	d1 ET2.5% 12/y	2018	12	2018-12-01	24	28.45	682.8	0.873382	20.9612	0	4.33267	16.1296	0.518241	44.2
PT2	PT2E9	IRR112	d1 ET2.5% 12/y	2019	1	2019-01-01	24	30.95	742.8	0.950129	22.8031	0
PT2	PT2E9	IRR112	d1 ET2.5% 12/y	2019	2	2019-02-01	24	31.3684	752.842	0.962974	23.1114	0	1.97697	21.1263	0.522593
PT2	PT2E9	IRR112	d1 ET2.5% 12/y	2019	3	2019-03-01	24	31.1	746.4	0.954734	22.9136	0	4.4298	20.4713	0.672224	35.6

## Sheet: 3
Supplementary table 3. Determination of the DCL from August 2010 to February 2013 for each tree of the PT1 trial consisting of three clones, 3 levels of tapping frequency and 3 levels of stimulation frequency. DCL: dry cut enght. ND: non determined.
Clone	Harvesting system	Tree number	2010/8	2011/1	2011/4	2011/6	2012/10	2011/12	2012/3	2012/6	2012/7	2012/9	2012/12	2013/1	2013/2	Mean DCL	K-mean class	DCL class	Brown bast (spot No)
PB260	d1 ET0%	PT1A11	10	10	90	30	93	48	90	90	95	80	90	91	88	69.6154	1	High	1
PB260	d1 ET0%	PT1A12	0	0	60	5	88	8	15	50	10	95	20	5	5	27.7692	2	Medium	ND
PB260	d1 ET0%	PT1A13	70	90	95	98	93	85	95	95	95	95	93	89	89	90.9231	1	High	1
PB260	d1 ET2.5% 12/y	PT1A41	10	30	5	40	95	78	80	35	25	20	95	95	95	54.0769	1	High	1
PB260	d1 ET2.5% 12/y	PT1A42	100	40	90	95	83	53	20	95	60	90	20	46	36	63.6923	2	Medium	ND
PB260	d1 ET2.5% 24/y	PT1A71	50	60	20	95	40	53	40	70	25	100	45	46	15	50.6923	2	Medium	ND
PB260	d1 ET2.5% 24/y	PT1A72	0	70	70	70	35	49	80	80	20	80	8	11	15	45.2308	2	Medium	ND
PB260	d1 ET2.5% 24/y	PT1A73	90	40	80	98	95	55	95	95	20	95	95	78	68	77.2308	1	High	ND
PB260	d2 ET0%	PT1A21	10	30	0	5	18	45	20	10	10	90	3	5	5	19.3077	3	Low	ND
PB260	d2 ET0%	PT1A22	10	10	0	30	35	5	5	20	20	5	3	4	4	11.6154	3	Low	ND
PB260	d2 ET0%	PT1A23	0	10	5	5	25	30	10	10	15	10	3	5	5	10.2308	3	Low	ND
PB260	d2 ET2.5% 12/y	PT1A51	10	60	10	95	40	55	60	60	40	20	13	11	23	38.2308	2	Medium	ND
PB260	d2 ET2.5% 12/y	PT1A52	60	0	20	40	80	64	95	95	95	30	10	45	44	52.1538	1	High	ND
PB260	d2 ET2.5% 12/y	PT1A53	50	10	15	70	75	45	50	40	15	95	30	15	8	39.8462	2	Medium	ND
PB260	d2 ET2.5% 24/y	PT1A81	0	30	5	15	23	50	5	15	25	80	5	8	5	20.4615	3	Low	ND
PB260	d2 ET2.5% 24/y	PT1A82	40	40	85	5	25	20	90	60	20	25	30	10	10	35.3846	2	Medium	0
PB260	d2 ET2.5% 24/y	PT1A83	50	15	70	30	48	45	40	30	15	75	30	13	8	36.0769	2	Medium	ND
PB260	d4 ET0%	PT1A31	15	0	0	5	23	3	0	15	10	10	5	4	5	7.30769	3	Low	ND
PB260	d4 ET0%	PT1A32	70	20	0	0	28	3	0	5	5	90	3	3	1	17.5385	3	Low	ND
PB260	d4 ET0%	PT1A33	15	10	5	5	23	20	5	10	10	15	5	6	1	10	3	Low	ND
PB260	d4 ET2.5% 12/y	PT1A61	10	20	90	0	90	3	20	95	85	90	90	68	68	56.0769	1	High	ND
PB260	d4 ET2.5% 12/y	PT1A62	95	90	90	5	80	70	95	95	95	95	90	91	26	78.2308	1	High	ND
PB260	d4 ET2.5% 12/y	PT1A63	50	20	20	0	70	10	10	40	30	95	35	20	13	31.7692	2	Medium	ND
PB260	d4 ET2.5% 24/y	PT1A91	0	30	60	25	30	50	40	80	20	95	13	13	9	35.7692	2	Medium	0
PB260	d4 ET2.5% 24/y	PT1A92	80	50	50	90	70	48	20	60	10	15	10	8	5	39.6923	2	Medium	ND
PB260	d4 ET2.5% 24/y	PT1A93	40	20	90	50	83	28	70	95	25	95	25	40	8	51.4615	2	Medium	ND
RRIM600	d1 ET0%	PT1G11	10	0	0	0	100	50	99	100	100	100	100	98	98	65.7692	1	High	1
RRIM600	d1 ET0%	PT1G12	40	20	30	80	93	50	10	20	15	95	15	9	21	38.3077	2	Medium	ND
RRIM600	d1 ET0%	PT1G13	0	0	0	0	0	0	0	5	5	5	5	6	5	2.38462	3	Low	ND
RRIM600	d1 ET2.5% 12/y	PT1G42	0	0	0	5	3	3	0	5	5	0	0	1	1	1.76923	3	Low	ND
RRIM600	d1 ET2.5% 12/y	PT1G43	90	80	30	20	100	50	50	100	100	100	95	95	95	77.3077	1	High	0
RRIM600	d1 ET2.5% 24/y	PT1G71	0	0	5	20	3	5	30	10	5	0	5	6	9	7.53846	3	Low	ND
RRIM600	d1 ET2.5% 24/y	PT1G73	0	0	0	5	3	0	5	5	5	0	3	4	4	2.61538	3	Low	ND
RRIM600	d2 ET0%	PT1G21	0	10	15	25	38	3	95	80	70	30	15	15	14	31.5385	2	Medium	ND
RRIM600	d2 ET0%	PT1G23	0	0	0	20	8	3	5	10	5	5	3	1	1	4.69231	3	Low	ND
RRIM600	d2 ET2.5% 12/y	PT1G51	0	30	0	5	5	8	10	10	5	5	5	3	5	7	3	Low	ND
RRIM600	d2 ET2.5% 12/y	PT1G53	0	80	95	100	100	100	100	100	100	100	100	100	100	90.3846	1	High	ND
RRIM600	d2 ET2.5% 24/y	PT1G81	0	0	0	0	0	0	0	0	0	0	0	0	3	0.230769	3	Low	ND
RRIM600	d2 ET2.5% 24/y	PT1G82	10	0	0	0	5	0	15	5	5	0	8	6	5	4.53846	3	Low	ND
RRIM600	d2 ET2.5% 24/y	PT1G83	100	100	100	100	95	100	100	100	100	95	95	95	95	98.0769	1	High	ND
RRIM600	d4 ET0%	PT1G31	0	0	0	15	3	3	10	5	5	0	5	0	4	3.84615	3	Low	ND
RRIM600	d4 ET0%	PT1G32	0	0	0	10	0	5	5	5	0	0	5	5	4	3	3	Low	ND
RRIM600	d4 ET0%	PT1G33	0	0	0	0	3	0	5	0	0	0	0	0	5	1	3	Low	ND
RRIM600	d4 ET2.5% 12/y	PT1G61	0	0	0	0	5	3	5	10	10	10	15	9	6	5.61538	3	Low	ND
RRIM600	d4 ET2.5% 12/y	PT1G62	0	0	0	0	0	3	5	0	0	0	8	55	76	11.3077	3	Low	ND
RRIM600	d4 ET2.5% 24/y	PT1G91	5	40	5	20	5	8	20	10	5	0	10	10	10	11.3846	3	Low	ND
RRIM600	d4 ET2.5% 24/y	PT1G92	70	20	80	0	63	54	5	60	15	40	5	11	13	33.5385	2	Medium	ND
RRIM600	d4 ET2.5% 24/y	PT1G93	0	0	0	0	3	0	0	0	0	0	5	0	1	0.692308	3	Low	ND
SP217	d1 ET0%	PT1F11	0	0	0	0	0	0	30	15	10	0	5	10	5	5.76923	3	Low	ND
SP217	d1 ET0%	PT1F12	0	10	0	0	3	0	0	50	15	10	0	8	5	7.76923	3	Low	ND
SP217	d1 ET0%	PT1F13	0	0	0	0	0	0	20	10	5	0	3	5	4	3.61538	3	Low	ND
SP217	d1 ET2.5% 12/y	PT1F41	0	0	0	0	53	0	40	95	95	90	90	91	91	49.6154	1	High	ND
SP217	d1 ET2.5% 12/y	PT1F42	0	100	100	100	100	100	100	100	100	100	100	100	100	92.3077	1	High	ND
SP217	d1 ET2.5% 12/y	PT1F43	10	0	0	0	78	0	0	10	5	5	95	95	96	30.3077	1	High	0
SP217	d1 ET2.5% 24/y	PT1F71	0	0	0	10	98	0	40	100	100	90	95	98	100	56.2308	1	High	ND
SP217	d1 ET2.5% 24/y	PT1F72	20	10	0	10	93	0	30	95	95	90	90	90	86	54.5385	1	High	ND
SP217	d1 ET2.5% 24/y	PT1F73	0	0	0	10	20	0	0	10	15	15	10	10	10	7.69231	3	Low	ND
SP217	d2 ET0%	PT1F21	0	0	0	0	0	0	5	30	10	0	0	1	3	3.76923	3	Low	0
SP217	d2 ET0%	PT1F22	0	0	0	0	8	0	0	25	5	5	5	4	4	4.30769	3	Low	ND
SP217	d2 ET0%	PT1F23	0	0	0	0	0	0	5	5	5	0	3	5	4	2.07692	3	Low	ND
SP217	d2 ET2.5% 12/y	PT1F51	0	0	0	0	0	0	5	10	5	0	3	3	3	2.23077	3	Low	ND
SP217	d2 ET2.5% 12/y	PT1F52	0	0	0	0	0	0	0	15	5	0	8	5	6	3	3	Low	ND
SP217	d2 ET2.5% 12/y	PT1F53	10	60	10	15	8	15	50	10	10	5	5	5	5	16	3	Low	ND
SP217	d2 ET2.5% 24/y	PT1F81	0	0	0	0	0	0	0	5	0	0	5	1	1	0.923077	3	Low	ND
SP217	d2 ET2.5% 24/y	PT1F82	0	5	0	0	0	0	5	15	5	0	5	4	3	3.23077	3	Low	ND
SP217	d2 ET2.5% 24/y	PT1F83	0	0	0	0	3	0	5	0	5	0	0	3	5	1.61538	3	Low	ND
SP217	d4 ET0%	PT1F31	0	0	0	0	100	40	100	100	100	95	98	100	100	64.0769	1	High	0
SP217	d4 ET0%	PT1F33	0	0	0	0	0	0	5	5	5	0	3	4	0	1.69231	3	Low	ND
SP217	d4 ET2.5% 12/y	PT1F61	0	90	95	90	63	68	80	90	15	60	80	55	23	62.2308	1	High	ND
SP217	d4 ET2.5% 12/y	PT1F62	0	5	0	0	0	0	0	0	0	0	0	4	3	0.923077	3	Low	ND
SP217	d4 ET2.5% 12/y	PT1F63	0	0	0	0	0	0	15	0	0	0	5	4	3	2.07692	3	Low	ND
SP217	d4 ET2.5% 24/y	PT1F91	0	0	0	5	3	0	0	5	0	0	5	4	3	1.92308	3	Low	ND
SP217	d4 ET2.5% 24/y	PT1F92	0	0	0	0	3	0	5	0	0	0	0	0	0	0.615385	3	Low	ND
SP217	d4 ET2.5% 24/y	PT1F93	10	0	0	0	0	0	10	5	0	0	3	5	6	3	3	Low	ND

## Sheet: 4
Supplementary Table 4. Mean of data (3 replicates – trees per treatments) and sum of yield collected during the 3 years at a frequency of 3 months in the trial PT1. LS Mean ± std error from ANOVA, Tukey test (0.05%).
Clone	Tapping	Ethephon	DCL (%)				Yield (gram rubber/cm/tree/month)				TSC (%)				Suc (mM)				Pi (mM)				RSH (mM)				Sum of DCL	Sum of yield (gram rubber/cm/tree/3 years)
PB260	d1	0/Y	62.7	±	5.6	A B	8.3	±	0.3	E F G H I	37.7	±	1	A B C D E F	2.6	±	0.3	B C D	12.4	±	1.2	A B C D E F	0.9	±	0.2	A	2444.25	321.865
	d1	12/y	66.5	±	3.2	A	12.5	±	0.7	B C D	37.5	±	0.9	A B C D E F	2.4	±	0.3	B C D	16.2	±	1.5	A B	1	±	0.1	A	2542.5	469.841
	d1	24/y	56.5	±	5.8	A B C	12.5	±	0.5	B C D	36	±	1.2	A B C D E F	2.5	±	0.5	B C D	15.3	±	1.7	A B C	1	±	0.1	A	1861.5	431.219
	d2	0/Y	13.7	±	2.9	G H I	9	±	0.8	D E F G H I	38.8	±	1	A B C D E	2.8	±	0.5	B C D	13.5	±	1.6	A B C D E F	1	±	0.1	A	532.5	349.107
	d2	12/y	44.5	±	6.1	A B C D E	9.9	±	0.6	C D E F G	39.8	±	1.8	A B C D	2.3	±	0.5	C D	14.1	±	1.2	A B C D E	1	±	0.1	A	1651.5	379.279
	d2	24/y	30.6	±	4.4	D E F G H	11	±	0.6	C D E F	38.9	±	0.9	A B C D E	2.6	±	0.7	B C D	17.3	±	1.4	A	1	±	0.1	A	1192.5	429.145
	d4	0/Y	11.5	±	3.4	H I	8.4	±	0.8	E F G H I	40.2	±	0.7	A	2	±	0.3	D	13.6	±	1.5	A B C D E F	1	±	0.1	A	450	325.751
	d4	12/y	53.4	±	7.5	A B C D	8.4	±	0.6	E F G H I	39.9	±	1	A B C	2.8	±	0.5	B C D	14.7	±	1.4	A B C D	0.9	±	0.1	A	1897.5	305.299
	d4	24/y	41.2	±	6	B C D E F	8.7	±	0.7	E F G H I	40	±	0.7	A B	2.5	±	0.5	B C D	15.7	±	1.3	A B C	1	±	0.1	A	1551.25	334.369
RRIM600	d1	0/Y	23.1	±	4.2	E F G H I	17.6	±	1.6	A	35.4	±	0.8	A B C D E F	7.8	±	1.2	A	14.9	±	1.9	A B C	0.8	±	0.1	A	735.25	537.112
	d1	12/y	21	±	5.2	E F G H I	15.3	±	0.7	A B	35	±	0.8	C D E F	5.2	±	1.1	A B C D	14.8	±	1.8	A B C	0.9	±	0.1	A	532.5	319.131
	d1	24/y	4.8	±	1.5	I	16.2	±	0.8	A B	33.4	±	0.9	F	6.3	±	1.1	A B C	13	±	1.5	A B C D E F	0.9	±	0.1	A	125	398.016
	d2	0/Y	18	±	4.6	F G H I	7.8	±	0.5	E F G H I	36.5	±	0.7	A B C D E F	6.5	±	1	A B	9.7	±	1.3	B C D E F G	0.7	±	0.1	A	468.75	203.614
	d2	12/y	23.4	±	6.6	E F G H I	8.5	±	0.7	E F G H I	36.3	±	1	A B C D E F	4.4	±	0.7	A B C D	9	±	1.4	C D E F G	0.7	±	0.1	A	565	153.426
	d2	24/y	26.6	±	4.2	E F G H I	10.4	±	0.7	C D E F G	34.4	±	1	E F	6.6	±	1.3	A B	11.3	±	1.6	A B C D E F G	0.8	±	0.1	A	1036.25	366.896
	d4	0/Y	2.6	±	0.7	I	5.4	±	0.3	I	36.2	±	0.9	A B C D E F	4.9	±	0.8	A B C D	7.2	±	0.8	F G	0.7	±	0.1	A	96.25	196.542
	d4	12/y	8.4	±	3.6	H I	7.9	±	0.7	E F G H I	36.2	±	1	A B C D E F	5.2	±	1	A B C D	7.8	±	1.1	E F G	0.8	±	0.1	A	218.75	206.437
	d4	24/y	15.9	±	2.6	G H I	6.9	±	0.5	G H I	36.2	±	0.8	A B C D E F	4.8	±	0.7	A B C D	12.3	±	1.6	A B C D E F	0.9	±	0.2	A	591.5	262.269
SP217	d1	0/Y	5.7	±	2.1	I	11.4	±	0.6	C D E	35	±	0.9	B C D E F	5.6	±	0.9	A B C D	6.8	±	0.8	F G	0.7	±	0.1	A	217.5	428.555
	d1	12/y	44.1	±	9.8	A B C D E	10.7	±	0.7	C D E F	34.8	±	1	D E F	3.8	±	0.5	A B C D	7.7	±	0.9	E F G	0.8	±	0.1	A	1047.5	287.945
	d1	24/y	37.1	±	8.3	C D E F G	12.7	±	0.6	B C	33.4	±	0.9	F	4.2	±	0.7	A B C D	9.3	±	1.3	C D E F G	0.8	±	0.1	A	1336.25	447.98
	d2	0/Y	3.3	±	1.5	I	8.4	±	0.6	E F G H I	37.4	±	0.6	A B C D E F	4.9	±	0.9	A B C D	5	±	0.5	G	0.7	±	0.1	A	130	320.349
	d2	12/y	7	±	1.6	H I	10.3	±	0.6	C D E F G	35.4	±	0.8	A B C D E F	3.6	±	0.7	B C D	7.6	±	0.7	E F G	0.9	±	0.1	A	273.75	402.74
	d2	24/y	1.9	±	0.6	I	10.7	±	0.6	C D E F	34.8	±	0.9	D E F	4.1	±	0.8	A B C D	9	±	0.8	C D E F G	0.8	±	0.1	A	73.75	417.688
	d4	0/Y	6.9	±	4	H I	6.2	±	0.5	H I	36.2	±	0.8	A B C D E F	4.2	±	0.8	A B C D	7.1	±	0.6	F G	0.8	±	0.1	A	161.25	109.44
	d4	12/y	22.3	±	3.2	E F G H I	7.5	±	0.5	F G H I	35.8	±	0.6	A B C D E F	4.6	±	0.8	A B C D	8	±	1.2	D E F G	0.9	±	0.1	A	830	283.546
	d4	24/y	1.8	±	0.5	I	9.6	±	0.9	C D E F G H	35	±	0.9	C D E F	4.5	±	0.9	A B C D	9.1	±	1	C D E F G	0.9	±	0.1	A	70	373.236

## Sheet: 5
Supplementary table 5. Determination of the monthly DCL for each tree of the PT2 trial consisting of 5 clones
Clone	Tree number	4	5	6	7	8	9	10	11	12	1	2	3	4	5	6	7	8	9	10	11	12	1	2	3	Total DCL	Mean DCL	Cl2ss DCL	DCL Profile	BB (No spots)	BB class
BPM24	PT2D11	50	30	5	15	20	5	10	30	80	80	70	30	15	5	10	10	25	25	5	5	5	0	0	0	530	22.0833	2	Medium	0	No
BPM24	PT2D12	90	90	10	20	20	10	5	85	15	80	95	90	95	95	85	25	5	0	3	5	5	0	0	10	938	39.0833	1	High
BPM24	PT2D16	15	85	5	10	15	10	10	20	10	10	20	15	5	5	0	5	5	0	0	5	5	0	0	0	255	10.625	3	Low	0	No
BPM24	PT2D19	20	25	5	35	35	15	10	20	15	5	20	15	25	10	15	5	0	0	3	5	5	5	5	0	298	12.4167	3	Low	0	No
BPM24	PT2D2	15	20	10	15	20	5	20	10	20	10	25	20	15	10	15	5	5	0	3	0	0	0	0	0	243	10.125	3	Low	0	No
BPM24	PT2D20	85	85	5	5	15	5	5	5	10	70	30	80	10	5	5	5	10	5	18	25	25	75	20	38	641	26.7083	2	Medium	0	No
BPM24	PT2D21	90	85	15	25	20	5	5	30	25	25	35	25	20	5	0	0	0	20	5	5	5	5	0	0	450	18.75	2	Medium	0	No
BPM24	PT2D24	10	90	10	20	15	15	10	5	10	10			30						5	0	0	5	0	0	235	13.8235	3	Low	0	No
BPM24	PT2D25	20	20	5	25	15	5	10	10	5	10	20	15	25	10	5	10	5	0	3	5	5	0	0	0	228	9.5	3	Low	0	No
BPM24	PT2D3	85	30	10	25	15	5	5	15	10	15	30	15	10	10	5	0	0	0	3	5	5	0	0	0	298	12.4167	3	Low	0	No
BPM24	PT2D4	15	25	5	5	15	10	5	5	5	5	15	15	10	5	5	5	0	0	8	5	20	5	0	0	188	7.83333	3	Low	0	No
BPM24	PT2D5	70	20	25	15	30	25	85	15	10	10	20	15	10	10	10	5	10	10	5	35	5	5	0	5	450	18.75	2	Medium	0	No
BPM24	PT2D6	70	85	5	15	20	5	15	90	10	20	20	25	75	10	5	5	10	5	3	0	0	0	0	0	493	20.5417	2	Medium	0	No
BPM24	PT2D7	25	20	10	70	30	5	5	15	10	15	10	10	15	10	5	5	5	0	5	0	0	0	0	5	275	11.4583	3	Low	0	No
BPM24	PT2D9	90	75	5	30	25	15	15	15	20	80	40	35	15	10	25	10	5	0	5	5	5	0	0	0	525	21.875	2	Medium	0	No
IRR112	PT2E1	10	15	20	20	30	5	75	10	15	20	40		10						0	0	5	0	5	0	280	15.5556	3	Low	0	No
IRR112	PT2E10	5	5	5	0	15	25	15	15	5	5	10	5	5	0	0	5	5	0	0	0	5	0	5	0	135	5.625	3	Low	0	No
IRR112	PT2E11	10	5	15	15	85	75	80	25	90	15	25	10	35	5	20	10	5	5	3	0	0	5	5	5	548	22.8333	2	Medium	0	No
IRR112	PT2E12	5	0	5	10	20	0	10	20	5	5	15	5	10	5	5	0	5	5	0	5	5	0	15	0	155	6.45833	3	Low	0	No
IRR112	PT2E13	10	0	5	0	10	15	5	15	5	0	5	0	10	0	5	5	5	0	3	5	5	0	0	0	108	4.5	3	Low	0	No
IRR112	PT2E14	15	10	5	10	20	20	85	20	25	10	30	35	35	5	10	5	5	10	5	5	5	10	10	5	395	16.4583	2	Medium	2	Spot
IRR112	PT2E17	10	0	5	0	5	5	5	5	5	5	5	0	10	5	5	5	0	5	5	5	5	0	0	0	95	3.95833	3	Low	0	No
IRR112	PT2E18	5	5	5	5	10	5	10	15	10	5	5	5	5	0	5	5	0	5	0	5	5	0	0	0	115	4.79167	3	Low	0	No
IRR112	PT2E19	5	5	5	5	85	10	25	70	40	25	40	70	75	80	80	85	80	85	90	80	85	80	50	83	1338	55.75	1	High	2	Spot
IRR112	PT2E3	15	10	5	0	15	5	15	15	5	5	5	5	10	0	0	5	0	0	0	0	0	0	0	3	118	4.91667	3	Low	0	No
IRR112	PT2E4	10	5	5	5	10	5	15	5	5	5	20	10	5	0	5	5	0	0	0	0	5	0	5	8	133	5.54167	3	Low	0	No
IRR112	PT2E6	30	10	5	30	25	15	25	25	10	10	35	75	15	25	15	10	0	5	3	0	5	5	0	10	388	16.1667	2	Medium	0	No
IRR112	PT2E7	10	10	5	5	25	10	25	15	10	5	20	10	10	0	5	5	0	5	0	0	0	5	0	8	188	7.83333	3	Low	0	No
IRR112	PT2E8	15	10	20	5	30	95	75	35	25	20	80	15	10	5	5	5	5	5	3	5	5	0	15	20	508	21.1667	2	Medium	0	No
IRR112	PT2E9	15	5	5	20	25	35	10	35	30	10	15	20	10	5	5	0	0	5	3	0	0	0	0	0	253	10.5417	3	Low	0	No
IRR118	PT2B1	15	10	5	10	5	0	5	10	0	0	0	5	0	0	5	0	5	15	3	0	0	5	0	0	98	4.08333	3	Low	0	No
IRR118	PT2B10	5	5	5	0	10	5	75	5	5	5	5	0	5	0	0	0	0	0	0	0	0	0	0	0	130	5.41667	3	Low	0	No
IRR118	PT2B11	15	5	10	10	0	0	85	20	5	0	5	0	5	5	5	0	0	0	0	0	0	5	0	0	175	7.29167	3	Low	0	No
IRR118	PT2B12	5	5	5	5	10	5	5	5	0	5	5	5	5	5	5	5	5	0	0	0	0	5	0	0	90	3.75	3	Low	0	No
IRR118	PT2B13	5	5	5	0	0	0	75	5	5	5	5	0	0	0	0	0	0	0	3	0	0	5	0	0	118	4.91667	3	Low	0	No
IRR118	PT2B14	10	0	5	5	5	0	5	5	5	10	5	0	5	0	0	0	25	10	0	0	0	0	0	0	95	3.95833	3	Low	0	No
IRR118	PT2B15	5	0	5	5	10	5	15	0	5	5	5	5	0	0	0	0	0	0	0	0	0	0	0	0	65	2.70833	3	Low	0	No
IRR118	PT2B2	5	5	5	10	5	5	5	5	10	10	5	5	5	0	10	5	0	0	0	15	15	0	0	0	125	5.20833	3	Low	0	No
IRR118	PT2B3	5	15	10	5	5	5	5	5	10	5	5	5	5	5	5	5	5	10	5	5	5	5	0	0	135	5.625	3	Low	0	No
IRR118	PT2B4	10	10	5	20	5	5	85	15	5	5	5	5	5	0	5	0	0	0	5	10	10	0	0	0	210	8.75	3	Low	0	No
IRR118	PT2B5	5	5	5	0	0	0	10	0	0	5	5	5	0	5	5	0	0	0	0	0	0	0	0	0	50	2.08333	3	Low	0	No
IRR118	PT2B6	20	10	10	5	15	0	5	5	5	5	5	0	0	0	0	0	0	0	0	0	0	5	25	10	125	5.20833	3	Low	2	Spot
IRR118	PT2B7	5	10	10	5	5	0	75	20	5	5	0	5	5	0	0	0	0	5	3	0	0	0	0	0	158	6.58333	3	Low	0	No
IRR118	PT2B8	5	5	5	5	5	5	15	5	0	5	5	5	5	0	5	5	5	0	3	0	0	0	0	0	88	3.66667	3	Low	0	No
IRR118	PT2B9	5	10	5	10	85	10	5	5	5	5	5	5	15	0	5	5	0	0	0	0	0	0	0	0	180	7.5	3	Low	0	No
PB260	PT2A1	30	30	30	20	95	85	85	40	30	25	15	80	15	15	15	75	30	15	48	20	10	10	5	8	831	34.625	2	Medium	0	No
PB260	PT2A13	15	50	40	15	95	90	95	75	30	70	15	90	80	80	95	100	100	100	80	85	95	30	50	40	1615	67.2917	1	High	2	Spot
PB260	PT2A14	35	40	25	80	95	95	95	85	90	85	90	95	85	90	90	95	95	95	90	75	85	70	65	70	1915	79.7917	1	High	2	Spot
PB260	PT2A21	40	100	90	90	95	95	100	95	95	75	85	85	20	90	90	90	90	25	18	10	5	15	5	8	1511	62.9583	1	High	2	Spot
PB260	PT2A23			95		100	100	100	100	95	90	90	100	95	95	95	100	100	95	85	20	20	20	10	20	1625	77.381	1	High	4	Spot
PB260	PT2A24	20	25	20	75	90	95	100	80	75	15	40	35	10	30	35	85	25	35	10	15	15	15	20	30	995	41.4583	1	High	1	Spot
PB260	PT2A25	25	25	30	35	95	90	95	95	80	15	25	40	95	25	15	80	25	80	5	5	10	10	5	5	1010	42.0833	1	High	0	No
PB260	PT2A26	25	50	20	25	95	95	95	90	90	20	30	40	80	15	25	30	20	15	8	5	20	5	10	35	943	39.2917	1	High	2	Spot
PB260	PT2A27	70	30	30	35	95	90	85	75	85	20	25	75	35	10	20	30	20	80	5	5	40	10	20	25	1015	42.2917	1	High	0	No
PB260	PT2A28	25	80	70	70	95	95	90	75	15	10	75	85	95	30	30	75	20	10	15	10	25	10	20	40	1165	48.5417	1	High	1	Spot
PB260	PT2A29	20	20	25	20	95	90	90	25	10	25	85	30	40	10	10	20	10	80	18	30	25	35	15	60	888	37	1	High	1	Spot
PB260	PT2A3	20	25	30	40	95	95	90	80	35	30	25	75	90	80	85	90	85	90	78	75	80	35	45	55	1528	63.6667	1	High	0	No
PB260	PT2A30	20	80	85	35	90	95	90	95	35	15	25	95	30	5	5	20	5	5	8	5	5	5	35	25	913	38.0417	1	High	1	Spot
RRIC100	PT2C1	10	10	10	15	5	5	10	10	10	15	15	25	15	10	5	5	0	0	5	5	5	5	0	0	195	8.125	3	Low	0	No
RRIC100	PT2C10	5	25	5	5	5	5	10	5	5	5	15	10	20	5	5	0	0	5	0	5	5	5	0	0	150	6.25	3	Low	0	No
RRIC100	PT2C11	5	5	10	5	5	0	20	5	5	5	5	5	10	10	10	5	5	10	8	10	10	5	10	0	168	7	3	Low	0	No
RRIC100	PT2C12	10	10	5	5	5	5	0	5	5	5	5	0	0	0	5	0	0	10	0	0	0	0	0	0	75	3.125	3	Low	0	No
RRIC100	PT2C14	5	15	5	5	5	5	10	5	10	10	5	5	0	5	0	0	0	5	3	5	5	5	15	43	171	7.125	3	Low	0	No
RRIC100	PT2C15	5	80	15	0	5	5	25	20	85	85	80	75	5	5	5	5	5	10	95	90	90	80	25	23	918	38.25	1	High	2	Spot
RRIC100	PT2C16	5	10	5	0	0	5	15	10	15	5	10	5	5	5	0	0	0	20	8	0	0	0	0	0	123	5.125	3	Low	0	No
RRIC100	PT2C17	5	10	5	0	0	5	5	5	5	10	15	10	5	5	5	5	0	10	0	5	5	5	0	3	123	5.125	3	Low	1	Spot
RRIC100	PT2C2	10	40	10	15	15	5	10	10	15	5	15	5	10	5	5	5	0	5	0	5	5	5	0	3	203	8.45833	3	Low	0	No
RRIC100	PT2C3	10	10	5	5	5	5	5	5	5	5	5	5	5	0	5	0	0	0	3	5	5	0	0	0	93	3.875	3	Low	0	No
RRIC100	PT2C4	5	15	5	0	5	5	5	10	10	15	15	15	5	5	5	5	0	5	0	0	0	0	0	5	135	5.625	3	Low	0	No
RRIC100	PT2C6	5	10	5	5	10	5	15	5	5	10	5	5	0	0	5	5	5	15	5	10	10	5	5	23	173	7.20833	3	Low	0	No
RRIC100	PT2C7	15	15	5	20	20	10	20	15	5	10	5	15	20	10	5	5	5	20	90	25	25	20	0	0	380	15.8333	2	Medium	0	No
RRIC100	PT2C8	10	10	5	5	5	5	10	10	5	5	5	5	5	5	5	0	5	5	5	5	5	5	0	3	128	5.33333	3	Low	0	No
RRIC100	PT2C9	5	10	5	0	5	0	5	5	5	5	5	5	10	0	5	5	5	0	0	5	5	5	0	0	95	3.95833	3	Low	0	No

## Sheet: 6
Supplementary table 6. Determination of the bark consumption on some trees at the end of the PT2 trial.
Id-plant	Date	Bark_consumption (cm)
PT2A1	2019-12-16	83
PT2A13	2019-12-16	93
PT2A14	2019-12-16	97
PT2A21	2019-12-16	94
PT2A23	2019-12-16	89.5
PT2A24	2019-12-16	89.2
PT2A25	2019-12-16	90.2
PT2A26	2019-12-16	90.8
PT2A27	2019-12-16	89.5
PT2A28	2019-12-16	85
PT2A29	2019-12-16	87
PT2A3	2019-12-16	85
PT2A30	2019-12-16	90.2
PT2C15	2019-12-16	97.5
PT2C7	2019-12-16	94.4
PT2D11	2019-12-16	103.5
PT2D19	2019-12-16	100
PT2D20	2019-12-16	103
PT2D21	2019-12-16	10.5
PT2D5	2019-12-16	101.2
PT2D6	2019-12-16	99.7
PT2D9	2019-12-16	98.3
PT2E1	2019-12-16	99.6
PT2E11	2019-12-16	101.6
PT2E14	2019-12-16	104.5
PT2E19	2019-12-16	98
PT2E6	2019-12-16	97.5
PT2E8	2019-12-16	98.8
PT2E9	2019-12-16	98
	Mean	92.0517
	Std error	3.11835
